# Supplementary material for: Crystal structure of (Z)-7,8-di­chloro-4-(2-oxo­propyl­idene)-4,5-di­hydro-1H-1,5-benzodiazepin-2(3H)-one
Source: Acta Crystallogr E Crystallogr Commun. 2015 Dec 16;71(Pt 12):o1059–60. doi: 10.1107/S2056989015023750 (PMC4719978; doi:10.1107/S2056989015023750)
Supplement: Supplementary file 1 [file e-71-o1059-sup1.cif]

##############################################################################
#                                                                            #
# This CIF contains the data in a paper accepted for publication in          #
# Acta Crystallographica Section E. It conforms to the requirements of       #
# Notes for Authors for Acta Crystallographica Section E, and has been       #
# peer reviewed under the auspices of the IUCr Commission on Journals.       #
#                                                                            #
# Full details of the Crystallographic Information File format               #
# are given in the paper "The Crystallographic Information File (CIF):       #
# a New Standard Archive File for Crystallography" by S. R. Hall, F. H.      #
# Allen and I. D. Brown [Acta Cryst. (1991), A47, 655-685].                  #
#                                                                            #
# The current version of the core CIF dictionary is obtainable from          #
# ftp://ftp.iucr.org/pub/cif_core.dic.                                       #
#                                                                            #
# Software is freely available for graphical display of the structure(s)     #
# in this CIF. For information consult the CIF software page                 #
# http://www.iucr.org/resources/cif/software.                                #
#                                                                            #
# This file may be used for bona fide research purposes within the           #
# scientific community so long as proper attribution is given to the journal # 
# article from which it was obtained.                                        #
#                                                                            #
##############################################################################
data_I
_database_code_depnum_ccdc_archive 'CCDC 1441702'
_audit_creation_method     'SHELXL-2014/7'
_journal_date_recd_electronic     2015-12-08
_journal_date_accepted     2015-12-10
_journal_name_full     'Acta Crystallographica, Section E'
_journal_year     2015
_journal_volume     71
_journal_issue     12
_journal_page_first     o1059
_journal_page_last     o1060
_journal_paper_category     HO
_journal_paper_doi     10.1107/S2056989015023750
_journal_coeditor_code     TK5415
_publ_contact_author_name     'Sanae Lahmidi'
_publ_contact_author_address
;
Laboratoire de Chimie Organique H\'et\'erocyclique URAC 21,
P\^ole de Comp\'etence Pharmacochimie, Av. Ibn Battouta, BP 1014,
Facult\'e des Sciences, Universit\'e Mohammed V, Rabat, Morocco
;
_publ_contact_author_email     'lahmidi_s@yahoo.fr'
_publ_contact_author_fax     '212 537 77 54 40'
_publ_contact_author_phone     '212 537 77 54 40'
_publ_section_title
;\
Crystal structure of
(<i>Z</i>)-7,8-dichloro-4-(2-oxopropylidene)-4,5-dihydro-1<i>H</i>-1,5-\
benzodiazepin-2(3<i>H</i>)-one
;
loop_
    _publ_author_name
    _publ_author_address
    'Lahmidi, Sanae'
;
Laboratoire de Chimie Organique H\'et\'erocyclique URAC 21,
P\^ole de Comp\'etence Pharmacochimie, Av. Ibn Battouta, BP 1014,
Facult\'e des Sciences, Universit\'e Mohammed V, Rabat, Morocco
;
    'Essaghouani, Abdelhanine'
;
Laboratoire de Chimie Organique H\'et\'erocyclique URAC 21,
P\^ole de Comp\'etence Pharmacochimie, Av. Ibn Battouta, BP 1014,
Facult\'e des Sciences, Universit\'e Mohammed V, Rabat, Morocco
;
    'Essassi, El Mokhtar'
;
Laboratoire de Chimie Organique H\'et\'erocyclique URAC 21,
P\^ole de Comp\'etence Pharmacochimie, Av. Ibn Battouta, BP 1014,
Facult\'e des Sciences, Universit\'e Mohammed V, Rabat, Morocco
;
    'Saadi, Mohamed'
;
Laboratoire de Chimie du Solide Appliqu\'ee,
Facult\'e des Sciences, Universit\'e Mohammed V de Rabat
Avenue Ibn Battouta, BP 1014, Rabat, Morocco
;
    'El Ammari, Lahcen'
;
Laboratoire de Chimie du Solide Appliqu\'ee,
Facult\'e des Sciences, Universit\'e Mohammed V de Rabat
Avenue Ibn Battouta, BP 1014, Rabat, Morocco
;
_chemical_name_systematic
;\
(<i>Z</i>)-7,8-Dichloro-4-(2-oxopropylidene)-4,5-dihydro-1<i>H</i>-\
1,5-benzodiazepin-2(3<i>H</i>)-one
;
_chemical_name_common     ?
_chemical_formula_moiety     'C12 H10 Cl2 N2 O2'
_chemical_formula_sum     'C12 H10 Cl2 N2 O2'
_chemical_formula_iupac     'C12 H10 Cl2 N2 O2'
_chemical_formula_weight     285.12
_chemical_melting_point     ?
_shelx_space_group_comment
;
The symmetry employed for this shelxl refinement is uniquely defined
by the following loop, which should always be used as a source of
symmetry information in preference to the above space-group names.
They are only intended as comments.
;
_space_group_crystal_system     monoclinic
_space_group_name_H-M_alt     'P 21/n'
_space_group_name_Hall     '-P 2yn'
loop_
    _space_group_symop_operation_xyz
    'x, y, z'
    '-x+1/2, y+1/2, -z+1/2'
    '-x, -y, -z'
    'x-1/2, -y-1/2, z-1/2'
_cell_length_a     7.6789(4)
_cell_length_b     13.2199(6)
_cell_length_c     12.4129(7)
_cell_angle_alpha     90
_cell_angle_beta     102.561(3)
_cell_angle_gamma     90
_cell_volume     1229.93(11)
_cell_formula_units_Z     4
_cell_measurement_reflns_used     3299
_cell_measurement_theta_min     2.280
_cell_measurement_theta_max     29.111
_cell_measurement_temperature     296(2)
_exptl_crystal_description     block
_exptl_crystal_colour     Colourless
_exptl_crystal_size_max     0.36
_exptl_crystal_size_mid     0.33
_exptl_crystal_size_min     0.24
_exptl_crystal_density_diffrn     1.540
_exptl_crystal_F_000     584
_exptl_absorpt_coefficient_mu     0.522
_exptl_absorpt_correction_type     multi-scan
_exptl_absorpt_process_details
;
(SADABS; Bruker, 2009)
;
_exptl_absorpt_correction_T_min     0.6723
_exptl_absorpt_correction_T_max     0.7462
_diffrn_ambient_temperature     296(2)
_diffrn_radiation_type     MoK\a
_diffrn_radiation_wavelength     0.71073
_diffrn_radiation_source     'fine-focus sealed tube'
_diffrn_radiation_monochromator     graphite
_diffrn_measurement_device_type     'Bruker X8 APEX'
_diffrn_measurement_method     '\f and \w scans'
_diffrn_reflns_number     25693
_diffrn_reflns_av_R_equivalents     0.0310
_diffrn_reflns_theta_min     2.280
_diffrn_reflns_theta_max     29.111
_diffrn_reflns_theta_full     25.242
_diffrn_measured_fraction_theta_max     1.000
_diffrn_measured_fraction_theta_full     1.000
_diffrn_reflns_limit_h_min     -10
_diffrn_reflns_limit_h_max     10
_diffrn_reflns_limit_k_min     -18
_diffrn_reflns_limit_k_max     18
_diffrn_reflns_limit_l_min     -16
_diffrn_reflns_limit_l_max     16
_reflns_number_total     3299
_reflns_number_gt     2692
_reflns_threshold_expression     'I > 2\s(I)'
_refine_ls_structure_factor_coef     Fsqd
_refine_ls_matrix_type     full
_refine_ls_R_factor_all     0.0487
_refine_ls_R_factor_gt     0.0379
_refine_ls_wR_factor_gt     0.1026
_refine_ls_wR_factor_ref     0.1121
_refine_ls_goodness_of_fit_ref     1.024
_refine_ls_restrained_S_all     1.024
_refine_ls_number_reflns     3298
_refine_ls_number_parameters     163
_refine_ls_number_restraints     0
_refine_ls_hydrogen_treatment     constr
_refine_ls_weighting_scheme     calc
_refine_ls_weighting_details
              'w=1/[\s^2^(Fo^2^)+(0.0553P)^2^+0.6111P] where P=(Fo^2^+2Fc^2^)/3'
_atom_sites_solution_hydrogens     difmap
_atom_sites_solution_primary     ?
_atom_sites_solution_secondary     ?
_refine_ls_shift/su_max     0.001
_refine_ls_shift/su_mean     0.000
_refine_diff_density_max     0.363
_refine_diff_density_min     -0.330
_refine_ls_extinction_method     none
_refine_ls_extinction_coef     .
loop_
    _atom_type_symbol
    _atom_type_description
    _atom_type_scat_dispersion_real
    _atom_type_scat_dispersion_imag
    _atom_type_scat_source
    'C' 'C' 0.0033 0.0016
                         'International Tables Vol C Tables 4.2.6.8 and 6.1.1.4'
    'H' 'H' 0.0000 0.0000
                         'International Tables Vol C Tables 4.2.6.8 and 6.1.1.4'
    'N' 'N' 0.0061 0.0033
                         'International Tables Vol C Tables 4.2.6.8 and 6.1.1.4'
    'Cl' 'Cl' 0.1484 0.1585
                         'International Tables Vol C Tables 4.2.6.8 and 6.1.1.4'
    'O' 'O' 0.0106 0.0060
                         'International Tables Vol C Tables 4.2.6.8 and 6.1.1.4'
_computing_data_collection
;
APEX2 (Bruker, 2009)
;
_computing_cell_refinement
;
SAINT-Plus (Bruker, 2009)
;
_computing_data_reduction
;
SAINT-Plus (Bruker, 2009)
;
_computing_structure_solution
;
SHELXS97 (Sheldrick, 2008)
;
_computing_structure_refinement
;
SHELXL2014 (Sheldrick, 2015)
;
_computing_molecular_graphics
;
ORTEP-3 for Windows (Farrugia, 2012)
;
_computing_publication_material
;
PLATON (Spek, 2009) and publCIF (Westrip, 2010)
;
loop_
    _atom_site_type_symbol
    _atom_site_label
    _atom_site_fract_x
    _atom_site_fract_y
    _atom_site_fract_z
    _atom_site_U_iso_or_equiv
    _atom_site_adp_type
    _atom_site_calc_flag
    _atom_site_occupancy
    _atom_site_disorder_assembly
    _atom_site_disorder_group
    C C1 0.5232(2) 0.21313(13) 0.49879(13) 0.0338(3) Uani d 1 . .
    C C2 0.5740(2) 0.30850(13) 0.54157(13) 0.0355(3) Uani d 1 . .
    C C3 0.6157(2) 0.38307(12) 0.47350(13) 0.0346(3) Uani d 1 . .
    H H3 0.6479 0.4470 0.5024 0.042 Uiso calc 1 . .
    C C4 0.6104(2) 0.36438(11) 0.36221(13) 0.0303(3) Uani d 1 . .
    C C5 0.5633(2) 0.26785(11) 0.31938(12) 0.0291(3) Uani d 1 . .
    C C6 0.5189(2) 0.19345(12) 0.38896(13) 0.0330(3) Uani d 1 . .
    H H6 0.4858 0.1294 0.3607 0.040 Uiso calc 1 . .
    C C7 0.6022(2) 0.46740(11) 0.19419(14) 0.0349(3) Uani d 1 . .
    C C8 0.4552(2) 0.40089(12) 0.13165(15) 0.0375(4) Uani d 1 . .
    H H8A 0.3586 0.3984 0.1707 0.045 Uiso calc 1 . .
    H H8B 0.4087 0.4298 0.0593 0.045 Uiso calc 1 . .
    C C9 0.5204(2) 0.29534(11) 0.11872(13) 0.0310(3) Uani d 1 . .
    C C10 0.5298(2) 0.25845(12) 0.01690(13) 0.0333(3) Uani d 1 . .
    H H10 0.4958 0.3007 -0.0440 0.040 Uiso calc 1 . .
    C C11 0.5889(2) 0.15901(12) -0.00056(13) 0.0330(3) Uani d 1 . .
    C C12 0.6037(3) 0.12898(15) -0.11491(14) 0.0424(4) Uani d 1 . .
    H H12A 0.5680 0.1847 -0.1645 0.064 Uiso calc 1 . .
    H H12B 0.7249 0.1111 -0.1145 0.064 Uiso calc 1 . .
    H H12C 0.5275 0.0720 -0.1388 0.064 Uiso calc 1 . .
    N N1 0.6678(2) 0.44232(10) 0.30134(12) 0.0352(3) Uani d 1 . .
    H H1 0.7364 0.4859 0.3410 0.042 Uiso d 1 . .
    N N2 0.5688(2) 0.23921(10) 0.21168(11) 0.0339(3) Uani d 1 . .
    H H2 0.6012 0.1781 0.2028 0.041 Uiso d 1 . .
    Cl Cl1 0.46370(7) 0.11838(4) 0.57991(4) 0.04762(15) Uani d 1 . .
    Cl Cl2 0.58703(8) 0.33611(4) 0.67921(4) 0.05696(17) Uani d 1 . .
    O O1 0.6604(2) 0.54018(9) 0.15280(11) 0.0496(3) Uani d 1 . .
    O O2 0.6297(2) 0.09619(9) 0.07595(10) 0.0451(3) Uani d 1 . .
loop_
    _atom_site_aniso_label
    _atom_site_aniso_U_11
    _atom_site_aniso_U_22
    _atom_site_aniso_U_33
    _atom_site_aniso_U_12
    _atom_site_aniso_U_13
    _atom_site_aniso_U_23
    C1 0.0353(8) 0.0360(8) 0.0318(7) 0.0068(6) 0.0109(6) 0.0083(6)
    C2 0.0383(9) 0.0408(8) 0.0278(7) 0.0116(7) 0.0080(6) 0.0008(6)
    C3 0.0383(9) 0.0313(7) 0.0330(8) 0.0052(6) 0.0053(6) -0.0031(6)
    C4 0.0316(8) 0.0283(7) 0.0309(7) 0.0032(6) 0.0066(6) 0.0017(6)
    C5 0.0317(8) 0.0281(7) 0.0278(7) 0.0031(6) 0.0069(6) 0.0018(5)
    C6 0.0389(9) 0.0276(7) 0.0330(8) 0.0009(6) 0.0089(6) 0.0022(6)
    C7 0.0438(9) 0.0245(7) 0.0383(8) 0.0055(6) 0.0136(7) 0.0015(6)
    C8 0.0410(9) 0.0325(8) 0.0370(8) 0.0075(7) 0.0043(7) 0.0044(6)
    C9 0.0328(8) 0.0278(7) 0.0309(7) -0.0020(6) 0.0039(6) 0.0031(6)
    C10 0.0407(9) 0.0315(7) 0.0258(7) -0.0023(6) 0.0029(6) 0.0055(6)
    C11 0.0353(8) 0.0346(8) 0.0273(7) -0.0037(6) 0.0028(6) 0.0009(6)
    C12 0.0495(10) 0.0468(10) 0.0306(8) -0.0034(8) 0.0083(7) -0.0031(7)
    N1 0.0416(8) 0.0275(6) 0.0359(7) -0.0056(5) 0.0073(6) -0.0001(5)
    N2 0.0487(8) 0.0253(6) 0.0287(6) 0.0033(5) 0.0104(6) 0.0020(5)
    Cl1 0.0591(3) 0.0464(3) 0.0420(2) 0.0054(2) 0.0213(2) 0.01498(18)
    Cl2 0.0855(4) 0.0567(3) 0.0300(2) 0.0141(3) 0.0155(2) -0.00200(18)
    O1 0.0731(10) 0.0323(6) 0.0465(7) -0.0059(6) 0.0199(7) 0.0064(5)
    O2 0.0680(9) 0.0334(6) 0.0318(6) 0.0095(6) 0.0061(6) 0.0038(5)
_geom_special_details
;
 All esds (except the esd in the dihedral angle between two l.s. planes)
 are estimated using the full covariance matrix.  The cell esds are taken
 into account individually in the estimation of esds in distances, angles
 and torsion angles; correlations between esds in cell parameters are only
 used when they are defined by crystal symmetry.  An approximate (isotropic)
 treatment of cell esds is used for estimating esds involving l.s. planes.
;
loop_
    _geom_bond_atom_site_label_1
    _geom_bond_atom_site_label_2
    _geom_bond_site_symmetry_2
    _geom_bond_distance
    _geom_bond_publ_flag
    C1 C6 . 1.381(2) ?
    C1 C2 . 1.391(2) ?
    C1 Cl1 . 1.7297(16) ?
    C2 C3 . 1.380(2) ?
    C2 Cl2 . 1.7286(17) ?
    C3 C4 . 1.395(2) ?
    C3 H3 . 0.9300 ?
    C4 C5 . 1.399(2) ?
    C4 N1 . 1.404(2) ?
    C5 N2 . 1.3989(19) ?
    C5 C6 . 1.399(2) ?
    C6 H6 . 0.9300 ?
    C7 O1 . 1.220(2) ?
    C7 N1 . 1.357(2) ?
    C7 C8 . 1.506(2) ?
    C8 C9 . 1.503(2) ?
    C8 H8A . 0.9700 ?
    C8 H8B . 0.9700 ?
    C9 N2 . 1.3541(19) ?
    C9 C10 . 1.371(2) ?
    C10 C11 . 1.422(2) ?
    C10 H10 . 0.9300 ?
    C11 O2 . 1.2491(19) ?
    C11 C12 . 1.502(2) ?
    C12 H12A . 0.9600 ?
    C12 H12B . 0.9600 ?
    C12 H12C . 0.9600 ?
    N1 H1 . 0.8599 ?
    N2 H2 . 0.8600 ?
loop_
    _geom_angle_atom_site_label_1
    _geom_angle_atom_site_label_2
    _geom_angle_atom_site_label_3
    _geom_angle_site_symmetry_1
    _geom_angle_site_symmetry_3
    _geom_angle
    _geom_angle_publ_flag
    C6 C1 C2 . . 119.49(15) ?
    C6 C1 Cl1 . . 119.04(13) ?
    C2 C1 Cl1 . . 121.46(13) ?
    C3 C2 C1 . . 119.79(15) ?
    C3 C2 Cl2 . . 118.88(13) ?
    C1 C2 Cl2 . . 121.34(13) ?
    C2 C3 C4 . . 121.26(15) ?
    C2 C3 H3 . . 119.4 ?
    C4 C3 H3 . . 119.4 ?
    C3 C4 C5 . . 119.15(14) ?
    C3 C4 N1 . . 117.25(14) ?
    C5 C4 N1 . . 123.37(14) ?
    N2 C5 C4 . . 123.42(14) ?
    N2 C5 C6 . . 117.50(14) ?
    C4 C5 C6 . . 118.95(14) ?
    C1 C6 C5 . . 121.34(15) ?
    C1 C6 H6 . . 119.3 ?
    C5 C6 H6 . . 119.3 ?
    O1 C7 N1 . . 120.91(17) ?
    O1 C7 C8 . . 123.03(16) ?
    N1 C7 C8 . . 116.06(14) ?
    C9 C8 C7 . . 111.53(14) ?
    C9 C8 H8A . . 109.3 ?
    C7 C8 H8A . . 109.3 ?
    C9 C8 H8B . . 109.3 ?
    C7 C8 H8B . . 109.3 ?
    H8A C8 H8B . . 108.0 ?
    N2 C9 C10 . . 122.05(14) ?
    N2 C9 C8 . . 116.99(14) ?
    C10 C9 C8 . . 120.95(14) ?
    C9 C10 C11 . . 123.48(14) ?
    C9 C10 H10 . . 118.3 ?
    C11 C10 H10 . . 118.3 ?
    O2 C11 C10 . . 122.29(15) ?
    O2 C11 C12 . . 119.00(15) ?
    C10 C11 C12 . . 118.71(15) ?
    C11 C12 H12A . . 109.5 ?
    C11 C12 H12B . . 109.5 ?
    H12A C12 H12B . . 109.5 ?
    C11 C12 H12C . . 109.5 ?
    H12A C12 H12C . . 109.5 ?
    H12B C12 H12C . . 109.5 ?
    C7 N1 C4 . . 127.87(14) ?
    C7 N1 H1 . . 116.6 ?
    C4 N1 H1 . . 114.1 ?
    C9 N2 C5 . . 127.32(13) ?
    C9 N2 H2 . . 116.1 ?
    C5 N2 H2 . . 116.5 ?
loop_
    _geom_hbond_atom_site_label_D
    _geom_hbond_atom_site_label_H
    _geom_hbond_atom_site_label_A
    _geom_hbond_site_symmetry_A
    _geom_hbond_distance_DH
    _geom_hbond_distance_HA
    _geom_hbond_distance_DA
    _geom_hbond_angle_DHA
    N2 H2 O2 . 0.86 1.96 2.6410(18) 135
    N1 H1 O2 2_655 0.86 1.95 2.8010(19) 173
_shelx_hkl_file
;
   1   0   0   -8.80    0.40
   1   0   0   -6.60    0.40
  -1   0   0   -8.50    0.30
  -1   0   0   -8.70    0.40
  -1   0   0   -9.00    0.40
  -2   0   0 9327.47  271.87
  -2   0   0 9478.25  272.77
  -2   0   0 9190.58  271.87
   2   0   0 8880.81  271.27
   2   0   0 9409.86  272.67
   2   0   0 9807.72  272.67
   2   0   0 9999.00  273.07
  -2   0   0 8857.21  271.27
   3   0   0   -0.60    0.40
   3   0   0    0.60    0.50
   3   0   0   -0.20    0.20
  -3   0   0    0.40    0.50
  -3   0   0    0.30    0.40
  -4   0   0  235.48    7.90
   4   0   0  238.28    7.80
  -4   0   0  226.48    7.90
  -4   0   0  236.48    7.80
   4   0   0  236.78    7.90
  -5   0   0   -0.50    0.60
  -5   0   0   -0.40    0.60
   5   0   0    0.40    0.60
  -6   0   0   39.40    2.70
   6   0   0   41.50    1.60
   6   0   0   47.20    2.60
  -6   0   0   42.00    2.60
  -7   0   0   -0.70    0.70
  -7   0   0   -1.00    0.90
   7   0   0   -0.20    0.70
  -8   0   0    0.30    1.00
  -8   0   0    1.20    1.30
  -9   0   0   -0.10    0.80
  -9   0   0   -0.80    1.10
 -10   0   0    0.80    1.50
 -11   0   0   -1.20    1.40
   0  -1   0   -2.60    0.10
   0  -1   0   -2.40    0.10
   0   1   0   -2.50    0.10
   0   1   0   -2.50    0.10
   1  -1   0  208.98    6.60
   1  -1   0  204.28    6.50
  -1  -1   0  209.28    6.40
  -1  -1   0  221.08    6.50
   1  -1   0  216.18    6.40
  -1  -1   0  220.18    6.50
   1  -1   0  212.58    6.50
  -1  -1   0  211.98    6.50
  -1   1   0  214.88    6.60
   1   1   0  197.28    6.50
  -1   1   0  224.38    6.60
   1   1   0  219.68    6.50
   1   1   0  211.78    6.50
   1   1   0  212.98    6.40
   2  -1   0 5798.32  162.98
   2  -1   0 5651.83  163.38
   2  -1   0 5711.63  163.48
  -2  -1   0 5912.01  163.28
  -2  -1   0 5800.32  163.58
   2  -1   0 5533.25  163.48
  -2  -1   0 5250.38  163.18
  -2  -1   0 5026.50  161.98
  -2   1   0 5469.85  163.48
  -2   1   0 5866.01  163.28
   2   1   0 5519.55  163.18
  -2   1   0 5799.72  163.28
   2   1   0 5402.86  162.28
   2   1   0 5455.45  163.38
  -3  -1   0  769.32   22.60
  -3  -1   0  748.13   22.90
  -3  -1   0  781.72   23.00
   3  -1   0  735.93   23.00
   3  -1   0  790.92   23.00
   3  -1   0  723.83   23.00
  -3   1   0  783.02   23.00
   3   1   0  759.52   23.00
  -3   1   0  793.62   23.10
   3   1   0  808.22   22.70
   3   1   0  780.82   22.90
  -3   1   0  776.62   23.10
  -4  -1   0  848.72   25.70
  -4  -1   0  859.91   25.60
   4  -1   0  841.62   25.70
  -4  -1   0  876.71   25.70
  -4  -1   0  847.52   25.20
   4  -1   0  868.71   25.70
   4   1   0  857.61   24.90
   4   1   0  850.51   25.60
   4   1   0  871.91   25.70
  -4   1   0  837.02   25.60
  -4   1   0  834.02   25.80
   5  -1   0   52.19    2.70
  -5  -1   0   55.99    2.90
  -5  -1   0   56.99    2.80
  -5  -1   0   52.39    2.70
   5   1   0   55.69    2.70
  -5   1   0   52.29    2.80
  -5   1   0   57.09    2.80
   5   1   0   54.19    2.00
  -6  -1   0    5.60    1.20
   6  -1   0    4.90    1.10
   6  -1   0    4.60    0.40
  -6  -1   0    6.10    1.20
   6   1   0    4.30    1.10
  -6   1   0    6.20    1.20
   6   1   0    6.20    0.60
  -6   1   0    6.00    1.30
  -7  -1   0   -0.10    0.90
  -7  -1   0    1.60    0.90
   7  -1   0   -0.50    0.70
  -7   1   0   -0.40    0.90
  -7   1   0    1.60    0.90
  -8  -1   0   20.00    2.50
  -8  -1   0   17.00    2.30
  -8   1   0   14.50    2.30
  -8   1   0   20.00    2.00
  -9  -1   0   -1.40    1.30
  -9   1   0    1.00    1.40
  -9   1   0    0.80    1.00
 -10  -1   0   -0.40    1.50
 -10   1   0   -3.10    1.30
 -11  -1   0   -0.90    1.50
 -11   1   0    0.80    1.90
   0  -2   0 1645.24   48.20
   0  -2   0 1654.53   47.90
   1  -2   0  159.18    4.90
   1  -2   0  163.38    5.00
   1  -2   0  155.18    4.90
  -1  -2   0  162.48    4.90
  -1  -2   0  162.18    4.80
   1  -2   0  151.98    4.90
  -1  -2   0  155.28    4.80
  -1  -2   0  159.48    4.80
  -1  -2   0  145.49    4.80
  -1  -2   0  164.18    4.80
   1   2   0  153.58    4.90
   1   2   0  162.08    4.80
  -1   2   0  155.88    4.90
   1   2   0  167.28    4.80
  -1   2   0  154.88    4.90
  -1   2   0  160.48    4.90
  -1   2   0  151.18    5.00
   1   2   0  163.88    4.70
   1   2   0  158.78    4.80
   1   2   0  166.78    4.70
  -1   2   0  162.48    4.90
  -2  -2   0 3197.58   92.59
   2  -2   0 3124.49   92.39
   2  -2   0 3068.69   92.19
   2  -2   0 3199.78   91.99
  -2  -2   0 3067.49   92.09
  -2  -2   0 3305.37   92.39
   2  -2   0 3293.47   91.69
  -2   2   0 3346.47   91.69
  -2   2   0 3033.30   92.49
   2   2   0 3174.08   92.09
  -2   2   0 3232.38   92.29
  -2   2   0 3069.59   91.19
   2   2   0 3192.58   91.79
  -2   2   0 2954.40   91.49
   2   2   0 3100.99   91.19
   2   2   0 3065.69   92.09
   3  -2   0  447.56   13.50
   3  -2   0  420.46   13.50
  -3  -2   0  431.76   13.30
  -3  -2   0  422.06   13.00
   3  -2   0  443.76   12.90
   3  -2   0  443.86   13.40
  -3  -2   0  469.45   13.40
   3   2   0  451.25   13.00
  -3   2   0  429.86   13.50
   3   2   0  425.36   13.30
  -3   2   0  431.66   13.40
   3   2   0  434.26   13.00
  -4  -2   0  292.07    9.00
  -4  -2   0  283.27    9.50
   4  -2   0  294.27    8.80
   4  -2   0  308.37    9.60
  -4  -2   0  297.47    9.50
  -4  -2   0  308.37    9.50
  -4   2   0  292.47    9.60
  -4   2   0  308.37    9.60
   4   2   0  249.88    9.20
   4   2   0  286.67    9.40
   4   2   0  296.67    8.90
  -5  -2   0   88.19    3.70
  -5  -2   0   82.79    3.10
   5  -2   0   85.69    2.90
  -5  -2   0   79.19    3.70
   5  -2   0   85.29    3.70
  -5  -2   0   86.29    3.70
  -5   2   0   88.19    3.70
   5   2   0   89.39    3.60
   5   2   0   84.49    3.00
  -5   2   0   78.59    3.80
  -6  -2   0   38.20    2.50
   6  -2   0   41.10    1.60
   6  -2   0   42.40    2.60
  -6  -2   0   39.90    2.60
   6   2   0   38.40    2.30
  -6   2   0   42.10    2.70
  -6   2   0   41.50    2.60
   6   2   0   41.00    1.70
  -6   2   0   40.50    2.40
  -7  -2   0    0.00    1.00
   7  -2   0    1.50    0.90
  -7  -2   0    1.10    0.90
  -7   2   0    0.70    0.80
  -7   2   0    2.40    1.20
  -8  -2   0    7.40    1.60
  -8  -2   0    5.00    1.60
  -8   2   0    4.60    1.50
  -8   2   0    1.70    1.10
  -8   2   0    4.80    1.50
  -9  -2   0    0.00    1.20
  -9  -2   0    1.20    1.20
  -9   2   0    0.80    1.40
  -9   2   0   -0.20    0.90
 -10  -2   0    0.20    1.50
 -10   2   0   -0.20    1.60
   0  -3   0    0.00    0.30
   0  -3   0    0.00    0.10
   0  -3   0    0.30    0.30
   0   3   0    0.00    0.10
   0   3   0    0.00    0.10
   0   3   0   -0.10    0.30
   0   3   0   -0.10    0.30
   1  -3   0   99.79    3.20
  -1  -3   0   94.39    2.90
  -1  -3   0   94.29    2.90
  -1  -3   0   96.99    3.20
  -1  -3   0   98.89    3.00
  -1  -3   0   95.19    3.10
   1  -3   0   97.39    3.10
   1  -3   0   94.59    3.10
   1   3   0   92.49    3.20
  -1   3   0   97.49    3.10
  -1   3   0   94.89    3.10
  -1   3   0   93.49    3.30
   1   3   0   99.69    3.00
  -1   3   0   94.49    3.00
   1   3   0   98.09    3.00
  -1   3   0  100.89    3.10
  -1   3   0   92.69    3.20
   1   3   0   94.09    3.10
   2  -3   0    3.70    0.60
   2  -3   0    3.00    0.40
  -2  -3   0    2.80    0.40
  -2  -3   0    3.50    0.50
  -2  -3   0    3.60    0.50
   2  -3   0    2.60    0.50
  -2  -3   0    3.00    0.50
  -2  -3   0    2.40    0.40
  -2  -3   0    3.10    0.60
  -2   3   0    2.70    0.60
   2   3   0    3.10    0.50
   2   3   0    4.10    0.50
   2   3   0    3.10    0.40
   2   3   0    3.10    0.40
   2   3   0    1.90    0.50
  -2   3   0    2.80    0.60
  -3  -3   0    0.10    0.30
  -3  -3   0    0.20    0.40
   3  -3   0    0.00    0.40
   3  -3   0    0.50    0.60
  -3  -3   0   -0.10    0.40
   3  -3   0    0.00    0.30
   3   3   0    0.00    0.30
   3   3   0   -0.10    0.30
   3   3   0   -0.10    0.40
  -3   3   0   -0.40    0.40
  -3   3   0    0.10    0.50
   3   3   0   -0.30    0.40
   4  -3   0  789.82   23.70
  -4  -3   0  744.53   23.50
   4  -3   0  823.52   23.20
  -4  -3   0  791.52   23.60
  -4  -3   0  791.92   23.60
   4  -3   0  774.52   23.70
  -4  -3   0  776.02   23.10
   4   3   0  802.12   23.40
   4   3   0  771.32   23.50
   4   3   0  771.52   23.10
  -4   3   0  774.62   23.70
  -4   3   0  766.62   23.50
   5  -3   0  147.69    5.60
  -5  -3   0  146.89    4.90
  -5  -3   0  150.08    5.60
  -5  -3   0  149.09    5.60
  -5  -3   0  150.18    5.60
  -5   3   0  143.09    5.70
   5   3   0  146.19    4.90
  -5   3   0  147.09    5.50
  -6  -3   0  562.74   16.60
   6  -3   0  549.95   17.50
  -6  -3   0  525.45   17.40
  -6  -3   0  546.35   17.40
  -6   3   0  544.55   17.70
  -6   3   0  533.55   17.20
  -6   3   0  562.54   17.50
   6   3   0  540.65   16.40
   7  -3   0   22.10    2.30
  -7  -3   0   22.60    2.40
  -7  -3   0   19.40    2.10
  -7   3   0   20.80    2.40
  -7   3   0   17.90    2.10
  -7   3   0   22.10    2.10
  -8  -3   0   72.19    4.20
   8  -3   0   75.29    4.30
  -8  -3   0   76.39    4.40
  -8   3   0   80.89    4.10
  -8   3   0   74.19    4.40
  -9  -3   0    3.50    1.60
  -9  -3   0    0.10    1.10
  -9   3   0    0.60    1.10
  -9   3   0    2.90    1.70
 -10  -3   0    1.50    1.70
 -10  -3   0   -0.20    1.20
 -10   3   0    0.60    1.60
   0  -4   0 1443.46   40.80
   0   4   0 1417.66   40.80
   0   4   0 1385.26   41.00
   0   4   0 1399.76   40.70
   0   4   0 1376.46   41.00
  -1  -4   0  138.99    4.10
  -1  -4   0  139.29    4.10
  -1  -4   0  133.59    4.40
   1  -4   0  135.99    4.30
  -1  -4   0  132.39    4.10
  -1  -4   0  138.99    4.10
   1  -4   0  136.39    4.30
  -1   4   0  141.39    4.30
  -1   4   0  137.99    4.20
   1   4   0  139.39    4.10
  -1   4   0  131.39    4.60
  -1   4   0  130.99    4.50
   1   4   0  136.09    4.40
   1   4   0  126.59    4.50
  -1   4   0  133.79    4.30
   1   4   0  139.79    4.10
  -2  -4   0  121.49    4.10
   2  -4   0  124.29    4.30
   2  -4   0  130.29    4.40
  -2  -4   0  126.59    4.20
  -2  -4   0  128.69    4.20
  -2  -4   0  130.49    4.20
   2   4   0  129.39    4.20
  -2   4   0  130.39    4.40
  -2   4   0  132.99    4.30
  -2   4   0  124.79    4.20
   2   4   0  136.19    4.20
   2   4   0  134.19    4.00
  -2   4   0  130.89    4.50
   2   4   0  135.99    4.20
   2   4   0  124.19    4.40
   3  -4   0  222.78    7.20
   3  -4   0  216.88    7.20
  -3  -4   0  212.48    7.00
  -3  -4   0  227.18    7.10
  -3  -4   0  220.48    6.80
   3   4   0  217.78    7.00
  -3   4   0  222.08    7.30
   3   4   0  220.08    7.00
  -3   4   0  213.38    7.30
   3   4   0  226.08    6.80
   3   4   0  220.08    6.90
  -4  -4   0  164.88    5.80
  -4  -4   0  163.48    5.80
  -4  -4   0  163.98    5.40
   4  -4   0  168.98    6.00
   4  -4   0  175.98    6.00
  -4  -4   0  168.28    5.80
   4   4   0  167.68    5.80
  -4   4   0  162.88    6.00
   4   4   0  165.08    5.60
  -4   4   0  162.78    5.90
   4   4   0  173.08    5.60
  -4   4   0  168.28    5.90
  -5  -4   0    5.90    1.00
  -5  -4   0    7.30    0.80
  -5  -4   0    5.00    1.00
  -5  -4   0    5.60    1.10
   5  -4   0    7.20    1.20
  -5   4   0    5.50    1.00
   5   4   0    5.40    0.90
   5   4   0    5.90    0.80
  -5   4   0    4.80    1.10
  -5   4   0    4.90    1.00
  -6  -4   0   27.90    2.10
   6  -4   0   29.90    2.30
  -6  -4   0   29.20    2.20
  -6  -4   0   27.40    1.60
   6   4   0   26.70    1.50
  -6   4   0   24.10    2.40
  -6   4   0   27.10    2.20
  -6   4   0   27.70    2.10
   7  -4   0    3.50    1.20
  -7  -4   0    2.70    1.20
  -7  -4   0    5.20    1.30
  -7   4   0    4.60    1.20
   7   4   0    3.90    0.80
  -7   4   0    2.10    1.30
  -8  -4   0    8.20    1.80
  -8  -4   0    8.60    1.70
   8  -4   0    9.20    1.80
  -8   4   0    5.00    1.50
  -8   4   0    6.90    1.80
  -9  -4   0    1.00    1.30
  -9  -4   0    1.20    1.40
  -9   4   0    1.40    1.10
  -9   4   0   -0.40    1.30
 -10  -4   0    2.00    1.80
 -10   4   0    0.00    1.20
 -10   4   0    3.00    1.80
   0  -5   0    0.10    0.10
   0  -5   0    0.00    0.10
   0   5   0    0.30    0.10
   0   5   0    0.40    0.40
   0   5   0    0.00    0.10
   0   5   0   -0.10    0.40
   0   5   0    0.10    0.10
  -1  -5   0  664.13   19.00
  -1  -5   0  653.03   19.00
   1  -5   0  628.94   19.30
   1  -5   0  650.13   19.30
  -1  -5   0  668.93   19.10
  -1  -5   0  638.84   19.50
  -1   5   0  654.63   19.10
  -1   5   0  659.13   19.30
   1   5   0  681.23   19.10
   1   5   0  680.53   19.10
  -1   5   0  628.04   19.70
  -1   5   0  665.53   19.70
  -1   5   0  691.53   19.40
   1   5   0  649.04   19.60
   1   5   0  651.23   19.70
   2  -5   0  135.29    4.70
  -2  -5   0  139.79    4.40
   2  -5   0  138.29    4.70
  -2  -5   0  138.09    4.40
  -2  -5   0  144.69    4.50
  -2  -5   0  135.49    4.50
  -2   5   0  139.09    4.70
  -2   5   0  141.79    4.50
   2   5   0  150.38    4.50
   2   5   0  133.39    4.80
  -2   5   0  136.69    4.90
  -2   5   0  139.59    4.70
   2   5   0  140.09    4.40
  -3  -5   0    6.20    0.70
   3  -5   0    6.80    0.90
  -3  -5   0    5.80    0.70
   3  -5   0    6.10    0.80
  -3  -5   0    6.70    0.80
  -3  -5   0    6.80    0.70
  -3   5   0    6.60    0.90
   3   5   0    5.90    0.70
  -3   5   0    6.20    0.90
  -3   5   0    7.30    0.80
   3   5   0    5.50    0.80
   3   5   0    8.40    0.80
  -4  -5   0    8.70    1.10
   4  -5   0    9.50    1.20
  -4  -5   0    7.50    0.90
   4  -5   0    8.20    1.10
  -4  -5   0    7.70    0.80
  -4  -5   0    9.40    1.00
   4   5   0   10.10    0.80
  -4   5   0   10.00    1.30
   4   5   0    7.30    0.90
  -4   5   0    8.80    1.20
   4   5   0    8.70    1.00
  -5  -5   0    9.60    1.20
   5  -5   0   13.40    1.50
  -5  -5   0   11.00    1.40
  -5  -5   0   12.00    1.40
   5  -5   0   10.00    1.40
  -5  -5   0    9.60    1.00
   5   5   0   12.70    1.20
  -5   5   0   10.70    1.40
  -5   5   0   12.70    1.50
  -5   5   0   12.00    1.40
   5   5   0   11.40    1.10
  -6  -5   0  164.58    5.40
   6  -5   0  161.38    6.40
  -6  -5   0  158.58    6.20
  -6  -5   0  154.38    6.10
  -6   5   0  152.08    6.40
   6   5   0  154.68    5.50
  -6   5   0  160.68    6.30
  -6   5   0  165.28    6.20
  -7  -5   0    8.10    1.00
  -7  -5   0    7.70    1.50
   7  -5   0    7.50    1.60
  -7  -5   0    7.30    1.60
  -7   5   0    7.20    1.50
  -7   5   0    7.60    1.70
   7   5   0    9.40    1.00
   8  -5   0   65.59    4.00
  -8  -5   0   62.09    3.90
  -8  -5   0   55.89    3.70
  -8   5   0   55.39    3.90
  -8   5   0   59.99    3.60
  -9  -5   0    1.30    1.50
  -9  -5   0    2.30    1.30
  -9   5   0    0.60    1.20
  -9   5   0    3.60    1.70
 -10  -5   0    2.40    1.60
 -10   5   0    1.70    1.20
 -10   5   0    1.50    1.50
   0  -6   0   30.80    1.00
   0  -6   0   28.10    1.00
   0  -6   0   28.10    1.00
   0   6   0   29.00    1.00
   0   6   0   29.40    1.60
   0   6   0   27.10    1.60
   0   6   0   30.70    1.00
  -1  -6   0    0.30    0.10
  -1  -6   0    0.10    0.10
   1  -6   0    0.60    0.30
  -1  -6   0    0.40    0.40
  -1  -6   0    0.20    0.10
  -1  -6   0    0.30    0.10
  -1  -6   0    0.20    0.10
   1  -6   0    0.60    0.30
  -1   6   0    0.70    0.30
   1   6   0    0.70    0.40
   1   6   0    0.00    0.40
  -1   6   0    0.00    0.50
  -1   6   0    0.30    0.30
  -1   6   0    0.20    0.50
  -2  -6   0    5.10    0.50
   2  -6   0    5.00    0.70
  -2  -6   0    4.40    0.60
  -2  -6   0    4.50    0.50
  -2  -6   0    4.40    0.50
  -2  -6   0    4.50    0.50
   2  -6   0    4.70    0.70
  -2  -6   0    4.10    0.50
  -2   6   0    5.00    0.60
  -2   6   0    4.20    0.70
   2   6   0    4.50    0.60
   2   6   0    4.90    0.50
  -2   6   0    3.90    0.60
   2   6   0    3.90    0.70
  -2   6   0    3.40    0.80
   2   6   0    4.00    0.40
  -3  -6   0   10.50    0.90
  -3  -6   0   10.70    1.00
  -3  -6   0   10.50    0.90
   3  -6   0    9.50    1.10
   3  -6   0   13.90    1.10
  -3  -6   0   11.00    0.90
   3   6   0   11.80    0.90
   3   6   0    9.10    1.00
  -3   6   0    9.30    1.20
  -3   6   0   10.40    1.10
  -3   6   0   10.10    1.00
   4  -6   0   34.30    2.10
   4  -6   0   32.50    2.00
  -4  -6   0   33.20    1.90
  -4  -6   0   32.70    1.80
  -4  -6   0   36.60    1.70
  -4  -6   0   36.40    1.90
  -4   6   0   32.60    2.30
   4   6   0   35.40    1.90
  -4   6   0   32.80    1.80
  -4   6   0   36.90    2.20
  -5  -6   0   14.70    1.50
   5  -6   0    9.20    1.40
  -5  -6   0   10.50    1.30
  -5  -6   0    9.80    1.20
  -5  -6   0   11.30    1.10
  -5   6   0   10.00    1.50
   5   6   0    9.90    1.10
  -5   6   0   11.00    1.50
  -6  -6   0   40.30    2.60
  -6  -6   0   39.80    2.60
  -6  -6   0   41.30    2.00
   6  -6   0   40.70    2.70
  -6   6   0   41.40    2.70
  -6   6   0   43.60    2.90
   6   6   0   40.70    2.20
   7  -6   0    6.20    1.50
  -7  -6   0   10.80    1.70
  -7  -6   0    5.30    1.30
  -7   6   0    7.70    1.60
  -7   6   0    9.60    1.80
   7   6   0    9.60    1.10
  -8  -6   0    3.00    1.30
   8  -6   0    3.30    1.40
  -8  -6   0    5.10    1.50
  -8   6   0    3.70    1.50
  -8   6   0    4.10    1.40
  -9  -6   0   16.00    2.50
  -9  -6   0   12.20    2.20
  -9   6   0   10.20    2.20
  -9   6   0   14.50    2.20
 -10  -6   0   16.50    2.70
 -10   6   0   13.90    2.40
 -10   6   0   13.00    2.60
   0  -7   0    0.00    0.20
   0  -7   0   -0.10    0.10
   0  -7   0    0.00    0.20
   0   7   0   -0.20    0.50
   0   7   0    0.00    0.10
   0   7   0   -0.10    0.10
   0   7   0    0.60    0.50
   1  -7   0   35.30    1.40
  -1  -7   0   33.60    1.10
  -1  -7   0   34.40    1.10
   1  -7   0   32.60    1.40
  -1   7   0   35.30    2.00
  -1   7   0   33.60    1.90
   1   7   0   33.60    1.90
  -1   7   0   36.20    1.40
  -1   7   0   35.00    1.40
   1   7   0   34.80    1.80
   2  -7   0   30.00    1.50
  -2  -7   0   28.70    1.60
  -2  -7   0   32.20    1.20
  -2  -7   0   29.90    1.30
  -2  -7   0   30.70    1.20
  -2  -7   0   29.40    1.30
   2  -7   0   31.50    1.60
  -2  -7   0   29.50    1.20
   2   7   0   29.30    1.80
  -2   7   0   28.60    1.90
   2   7   0   31.90    1.70
  -2   7   0   29.00    1.70
  -2   7   0   29.90    1.50
   2   7   0   29.50    1.20
  -3  -7   0   31.10    2.00
  -3  -7   0   33.30    1.60
  -3  -7   0   27.90    1.50
  -3  -7   0   29.80    1.50
   3  -7   0   33.50    1.80
  -3  -7   0   29.40    1.50
   3  -7   0   26.90    1.70
  -3   7   0   29.00    1.70
   3   7   0   31.60    1.90
  -3   7   0   31.00    1.80
  -3   7   0   29.40    2.00
  -3   7   0   29.90    1.50
  -4  -7   0  217.28    7.20
  -4  -7   0  213.78    7.20
   4  -7   0  210.48    7.50
   4  -7   0  226.38    7.50
  -4  -7   0  205.28    7.10
  -4  -7   0  217.88    7.00
  -4   7   0  210.38    7.40
   4   7   0  209.68    7.30
  -4   7   0  219.58    7.80
  -4   7   0  209.48    7.20
  -5  -7   0   50.09    2.70
  -5  -7   0   54.89    2.70
  -5  -7   0   53.29    2.70
  -5  -7   0   52.59    2.30
   5  -7   0   46.80    2.90
   5   7   0   55.89    2.70
  -5   7   0   48.00    2.90
  -5   7   0   47.70    2.90
  -6  -7   0   67.69    3.40
   6  -7   0   65.39    3.60
  -6  -7   0   64.09    3.30
  -6  -7   0   70.49    2.80
  -6   7   0   60.59    3.50
  -6   7   0   65.59    3.70
   6   7   0   64.89    3.10
   7  -7   0    0.00    1.00
  -7  -7   0    0.40    1.00
  -7  -7   0    0.70    1.00
  -7   7   0    0.10    1.00
  -7   7   0    2.00    1.20
   7   7   0    0.20    0.60
  -8  -7   0    1.50    1.20
  -8  -7   0    1.70    1.20
   8  -7   0    1.60    1.40
  -8   7   0    0.40    1.20
  -8   7   0    2.20    1.30
  -9  -7   0   12.00    2.20
  -9  -7   0   13.20    2.30
  -9   7   0   11.00    2.30
  -9   7   0   13.10    2.30
 -10  -7   0    3.40    1.60
 -10   7   0    0.90    1.30
 -10   7   0    1.00    1.60
   0  -8   0  112.59    3.50
   0  -8   0  117.59    3.50
   0   8   0  112.49    4.40
   0   8   0  106.89    4.30
  -1  -8   0   47.50    2.30
  -1  -8   0   47.80    1.60
   1  -8   0   46.80    1.90
  -1  -8   0   47.60    1.60
   1  -8   0   50.19    1.90
   1   8   0   49.80    2.40
  -1   8   0   48.70    1.80
  -1   8   0   50.29    1.80
  -1   8   0   47.50    2.50
  -1   8   0   48.60    2.50
   1   8   0   48.60    2.50
   2  -8   0  107.79    4.00
  -2  -8   0  116.69    3.40
   2  -8   0  111.29    4.00
  -2  -8   0  114.19    3.60
  -2  -8   0  111.59    3.50
  -2  -8   0  110.19    4.10
  -2  -8   0  113.79    3.60
   2   8   0  108.09    3.50
  -2   8   0  106.49    4.30
  -2   8   0  109.49    3.90
   2   8   0  114.39    4.20
   2   8   0  106.79    4.40
  -2   8   0  110.99    4.50
  -3  -8   0   93.19    3.20
  -3  -8   0   94.99    3.20
   3  -8   0   81.29    3.60
   3  -8   0   93.89    3.70
  -3  -8   0   86.19    3.30
  -3  -8   0   90.39    3.50
  -3  -8   0   90.89    3.30
  -3  -8   0   94.59    3.20
  -3   8   0   96.89    3.80
  -3   8   0   91.39    3.60
   3   8   0  101.19    3.30
   3   8   0   88.79    3.80
  -3   8   0   82.19    4.00
  -4  -8   0    0.10    0.50
   4  -8   0    1.30    0.60
  -4  -8   0   -0.20    0.50
  -4  -8   0   -0.10    0.50
  -4  -8   0   -0.10    0.50
   4  -8   0    0.60    0.60
  -4   8   0   -0.70    0.60
  -4   8   0    0.40    0.40
   4   8   0    0.30    0.60
  -4   8   0   -0.70    0.70
  -5  -8   0    0.90    0.60
  -5  -8   0    2.60    0.80
   5  -8   0    0.30    0.80
  -5  -8   0    0.40    0.70
  -5  -8   0   -0.30    1.00
  -5   8   0    0.20    0.90
   5   8   0    1.00    0.70
  -5   8   0    1.30    0.90
  -6  -8   0   17.70    1.90
  -6  -8   0   19.80    1.60
   6  -8   0   18.90    2.20
  -6  -8   0   19.90    2.00
   6   8   0   18.20    1.70
  -6   8   0   17.00    2.10
  -6   8   0   16.20    2.10
  -7  -8   0   13.10    1.80
  -7  -8   0   12.20    1.80
   7  -8   0   12.70    2.00
  -7   8   0   10.50    1.90
   7   8   0   10.90    1.40
  -7   8   0   15.20    2.10
  -8  -8   0   -0.40    1.10
   8  -8   0   -1.30    1.10
  -8  -8   0    0.10    1.00
  -8   8   0    1.40    1.40
  -8   8   0    0.50    1.10
  -9  -8   0    2.20    1.40
   9  -8   0    2.70    1.40
  -9  -8   0    1.10    1.20
  -9   8   0    2.20    1.60
  -9   8   0    0.90    1.30
 -10   8   0   -0.80    1.10
 -10   8   0   -0.30    1.40
   0  -9   0   -0.10    0.20
   0  -9   0    0.00    0.30
   0   9   0   -0.50    0.60
   0   9   0   -0.70    0.60
  -1  -9   0  325.27   10.20
  -1  -9   0  340.97   11.20
   1  -9   0  350.06   10.60
   1  -9   0  352.26   10.60
  -1  -9   0  349.47   10.20
   1  -9   0  361.06   10.50
  -1   9   0  341.27   11.50
  -1   9   0  354.36   10.50
  -1   9   0  331.67   11.40
  -1   9   0  374.56   10.50
   1   9   0  351.96   11.50
   1   9   0  344.17   11.30
  -1   9   0  354.86   10.50
  -2  -9   0   32.80    1.90
  -2  -9   0   33.10    1.40
   2  -9   0   30.10    1.70
   2  -9   0   35.00    1.80
  -2  -9   0   33.40    1.40
  -2   9   0   34.80    2.20
  -2   9   0   33.40    2.30
   2   9   0   31.60    1.90
   2   9   0   33.30    2.10
  -2   9   0   31.00    1.60
  -3  -9   0    4.40    0.60
   3  -9   0    4.50    0.90
   3  -9   0    7.20    1.00
  -3  -9   0    4.70    0.90
  -3  -9   0    5.60    0.60
  -3  -9   0    7.30    0.70
  -3  -9   0    6.10    0.60
  -3  -9   0    4.90    0.70
  -3   9   0    5.30    0.90
   3   9   0    7.70    0.70
  -3   9   0    3.30    1.00
  -3   9   0    4.00    0.90
   3   9   0    5.90    1.10
   4  -9   0   25.70    2.00
  -4  -9   0   27.00    1.70
  -4  -9   0   33.30    1.80
  -4  -9   0   30.40    1.80
  -4  -9   0   28.00    1.60
  -4   9   0   28.20    1.90
  -4   9   0   30.60    2.40
   4   9   0   30.20    2.10
  -5  -9   0   -0.10    0.60
  -5  -9   0   -0.20    0.60
   5  -9   0    1.00    0.90
  -5  -9   0    0.10    0.60
  -5   9   0    1.20    1.00
  -5   9   0    0.20    0.80
   5   9   0    0.10    0.70
  -6  -9   0   25.50    2.10
   6  -9   0   22.60    2.40
  -6  -9   0   24.40    1.90
  -6   9   0   26.60    2.60
  -6   9   0   28.30    2.90
   6   9   0   23.90    2.00
  -7  -9   0   -1.10    0.80
  -7  -9   0    0.00    0.90
   7  -9   0   -0.70    0.90
  -7   9   0    0.90    1.10
   7   9   0   -0.70    0.60
  -7   9   0    0.00    1.10
   8  -9   0   24.70    2.90
  -8  -9   0   24.20    3.10
  -8  -9   0   21.10    2.50
  -8   9   0   26.20    3.00
  -8   9   0   19.30    2.70
  -9  -9   0    1.00    1.30
   9  -9   0    1.20    1.40
  -9   9   0    1.50    1.40
  -9   9   0    4.70    1.70
   0 -10   0   15.80    0.80
   0 -10   0   13.80    0.80
   0  10   0   11.50    1.50
   0  10   0   12.30    1.50
  -1 -10   0   -0.10    0.20
   1 -10   0    0.10    0.40
  -1 -10   0    0.10    0.20
   1 -10   0   -0.10    0.40
  -1 -10   0   -0.30    0.60
   1 -10   0   -0.10    0.20
  -1  10   0   -0.30    0.20
  -1  10   0   -0.10    0.20
  -1  10   0    0.00    0.20
   1  10   0    0.20    0.70
   1  10   0   -0.60    0.50
  -1  10   0   -0.80    0.60
  -1  10   0   -0.80    0.70
  -2 -10   0   49.00    1.80
  -2 -10   0   49.40    1.90
   2 -10   0   51.29    2.30
   2 -10   0   46.60    2.20
  -2 -10   0   50.69    2.50
  -2  10   0   48.10    2.70
   2  10   0   46.50    2.80
  -2  10   0   54.59    3.00
   2  10   0   51.19    2.60
  -2  10   0   48.90    2.10
  -3 -10   0   26.40    1.10
  -3 -10   0   25.80    1.40
  -3 -10   0   27.70    1.40
  -3 -10   0   27.70    1.80
   3 -10   0   29.20    1.80
   3 -10   0   24.70    1.80
  -3  10   0   28.00    2.20
  -3  10   0   27.60    1.70
   3  10   0   29.60    2.20
  -3  10   0   25.70    2.00
  -4 -10   0  118.39    4.40
  -4 -10   0  114.39    4.20
   4 -10   0  106.99    4.60
  -4 -10   0  112.89    4.00
  -4 -10   0  106.29    4.20
  -4  10   0  109.39    5.10
  -4  10   0  106.99    4.50
   4  10   0  124.59    5.00
  -5 -10   0   13.10    1.40
  -5 -10   0   15.20    1.50
  -5 -10   0   15.50    1.40
   5 -10   0   16.00    1.90
  -5  10   0   13.70    1.60
   5  10   0   12.10    1.60
  -5  10   0   12.50    1.90
  -6 -10   0   19.00    1.90
   6 -10   0   22.60    2.40
   6  10   0   24.00    2.00
  -6  10   0   20.70    2.30
  -6  10   0   16.70    2.30
  -7 -10   0   -0.20    0.90
   7 -10   0    0.30    1.00
  -7  10   0    1.10    1.00
  -7  10   0    1.60    1.20
   7  10   0   -0.50    0.70
   8 -10   0   -0.30    1.20
  -8 -10   0    1.30    1.20
  -8  10   0    4.60    1.60
  -8  10   0    4.20    1.50
   9 -10   0    7.10    2.00
  -9 -10   0    6.50    1.70
  -9  10   0    6.00    1.90
  -9  10   0    5.10    1.90
   0 -11   0   -0.20    0.30
   0 -11   0   -0.10    0.30
   0  11   0    0.00    0.70
   0  11   0    2.00    0.90
   1 -11   0    2.10    0.50
   1 -11   0    1.90    0.30
  -1 -11   0    1.50    0.80
  -1 -11   0    2.20    0.30
   1 -11   0    2.20    0.50
  -1 -11   0    1.70    0.30
   1  11   0    1.60    0.80
  -1  11   0    1.90    0.30
  -1  11   0    1.40    0.90
  -1  11   0    2.00    0.30
  -1  11   0    1.20    0.90
   1  11   0    0.60    0.80
  -2 -11   0   86.19    3.70
   2 -11   0   87.19    3.30
   2 -11   0   81.69    3.30
  -2 -11   0   79.79    2.80
  -2 -11   0   79.39    2.80
   2  11   0   78.99    3.90
  -2  11   0   78.79    3.00
  -2  11   0   80.59    4.10
   2  11   0   78.59    3.60
  -2  11   0   81.69    3.90
   3 -11   0   85.49    3.70
   3 -11   0   88.19    4.10
  -3 -11   0   89.39    3.30
  -3 -11   0   88.59    3.30
  -3 -11   0   89.69    3.80
  -3  11   0   90.79    4.40
   3  11   0   94.29    4.30
  -3  11   0   85.29    4.10
  -3  11   0   88.39    3.50
  -4 -11   0   48.80    2.30
   4 -11   0   46.60    2.70
  -4 -11   0   50.59    2.60
  -4 -11   0   49.70    2.40
  -4  11   0   51.49    3.30
  -4  11   0   49.20    2.60
   4  11   0   47.70    2.90
  -5 -11   0    0.70    0.70
  -5 -11   0    0.60    0.80
   5 -11   0    1.00    1.00
   5  11   0    1.10    1.00
  -5  11   0    0.10    1.10
  -5  11   0    1.70    0.80
   6 -11   0   24.50    2.60
  -6 -11   0   27.30    2.20
   6  11   0   27.50    2.30
  -6  11   0   25.70    2.50
  -6  11   0   30.30    3.10
  -7 -11   0    7.40    1.50
   7 -11   0   12.50    2.10
  -7  11   0   13.00    2.30
  -7  11   0    9.20    1.80
   7  11   0   10.40    1.60
   8 -11   0    0.60    1.10
  -8 -11   0    0.00    1.00
  -8  11   0    1.00    1.10
  -8  11   0    1.20    1.30
  -9 -11   0    2.00    1.40
   9 -11   0   -2.40    1.30
  -9  11   0    0.10    1.10
  -9  11   0    1.30    1.30
   0 -12   0   69.99    2.50
   0 -12   0   69.29    2.50
   0  12   0   67.59    3.60
   0  12   0   72.99    3.70
  -1 -12   0    6.20    0.50
   1 -12   0    6.30    0.80
  -1 -12   0    7.40    1.30
  -1 -12   0    6.50    0.50
  -1  12   0    7.40    1.40
   1  12   0    5.00    1.20
   1  12   0    5.60    1.20
  -1  12   0    6.50    1.30
  -2 -12   0    8.20    1.30
  -2 -12   0    9.50    0.70
   2 -12   0    8.30    1.00
   2 -12   0    7.80    1.00
  -2 -12   0    8.40    0.70
   2  12   0    9.50    1.60
  -2  12   0   11.60    1.70
   2  12   0    9.40    1.50
  -2  12   0    8.60    1.50
  -2  12   0    9.40    0.90
  -2  12   0    9.80    0.90
   3 -12   0    1.90    0.90
  -3 -12   0    2.90    0.60
  -3 -12   0    1.80    0.60
  -3 -12   0    4.40    1.00
  -3  12   0    3.60    1.30
  -3  12   0    2.30    1.10
  -3  12   0    3.50    0.80
   3  12   0    4.40    1.30
  -4 -12   0    8.70    1.30
  -4 -12   0    7.50    1.00
   4 -12   0    8.60    1.40
  -4 -12   0    7.30    1.00
  -4  12   0    6.50    1.60
  -4  12   0    8.20    1.20
   4  12   0    6.20    1.40
   5 -12   0    8.60    1.60
  -5 -12   0   10.20    1.30
  -5 -12   0   10.10    1.50
   5  12   0   11.80    1.70
  -5  12   0    6.80    1.30
  -5  12   0    9.50    1.90
   6 -12   0   25.00    2.60
  -6 -12   0   26.70    2.10
  -6  12   0   27.80    2.60
  -6  12   0   28.60    3.10
   6  12   0   30.80    2.50
   7 -12   0    2.90    1.40
  -7 -12   0    2.60    1.20
   7  12   0    1.40    1.00
  -7  12   0    1.50    1.40
  -7  12   0    5.40    1.50
  -8 -12   0    6.70    1.60
   8 -12   0    5.40    1.80
  -8  12   0    8.70    2.20
  -8  12   0    6.80    1.80
   0 -13   0   -0.20    0.30
   0 -13   0   -0.40    0.30
   0  13   0   -0.10    0.80
   0  13   0    0.30    0.90
  -1 -13   0   15.20    0.80
   1 -13   0   15.90    1.10
   1 -13   0   14.90    1.10
  -1 -13   0   13.00    0.80
  -1 -13   0   14.00    1.70
  -1  13   0   14.90    2.00
   1  13   0   13.50    1.80
   1  13   0   13.80    1.90
  -1  13   0   12.50    1.80
   2 -13   0    4.50    0.80
  -2 -13   0    4.90    0.50
   2 -13   0    3.70    0.80
  -2 -13   0    5.20    1.30
  -2 -13   0    4.50    0.50
   2  13   0    3.80    1.10
   2  13   0    4.20    1.20
  -2  13   0    4.40    1.40
  -2  13   0    4.40    1.30
  -3 -13   0   57.29    2.40
  -3 -13   0   61.99    2.40
   3 -13   0   60.79    3.00
  -3 -13   0   60.69    3.10
  -3  13   0   56.49    3.40
  -3  13   0   58.39    3.70
   3  13   0   58.99    3.50
  -4 -13   0    8.30    1.30
   4 -13   0    7.20    1.30
  -4 -13   0    7.40    1.00
  -4  13   0   10.30    1.90
   4  13   0    9.10    1.60
  -5 -13   0   15.80    1.60
   5 -13   0   18.40    2.10
  -5  13   0   17.00    1.90
   5  13   0   16.40    2.10
  -5  13   0   17.50    2.50
  -6 -13   0   -0.10    0.90
   6 -13   0    1.40    1.20
  -6  13   0    0.10    1.30
   6  13   0    0.70    1.00
  -6  13   0    1.00    0.90
   7 -13   0   -1.20    1.10
  -7 -13   0   -0.10    0.80
  -7  13   0    0.30    1.30
  -7  13   0   -0.60    0.90
   7  13   0    0.90    0.90
   8 -13   0    2.80    1.60
  -8 -13   0    1.60    1.30
  -8  13   0    0.00    1.50
  -8  13   0    2.20    1.50
   0 -14   0   98.29    3.40
   0 -14   0   93.19    3.30
   0 -14   0   96.19    4.60
   0  14   0   96.49    4.90
   0  14   0   95.09    4.70
  -1 -14   0    8.50    0.60
   1 -14   0    9.60    1.00
  -1 -14   0    8.60    0.70
  -1 -14   0    7.10    1.50
   1 -14   0    6.90    0.90
   1  14   0    6.10    1.50
   1  14   0    7.00    1.40
  -1  14   0    9.20    1.70
  -1  14   0    6.40    1.50
  -2 -14   0   15.30    0.90
  -2 -14   0   16.10    1.90
  -2 -14   0   15.80    0.90
   2 -14   0   14.70    1.40
   2  14   0   14.90    2.10
  -2  14   0   11.80    1.90
  -2  14   0   12.10    2.00
   2  14   0   12.40    1.70
  -3 -14   0    8.20    1.50
  -3 -14   0    6.50    0.80
   3 -14   0    6.50    1.10
  -3 -14   0    7.50    0.80
   3  14   0    6.40    1.50
  -3  14   0    8.80    1.60
  -3  14   0    8.20    1.80
   4 -14   0    3.00    1.00
  -4 -14   0    4.40    1.10
  -4 -14   0    3.60    0.80
  -4  14   0    4.40    1.50
   4  14   0    2.00    1.20
   5 -14   0   -1.70    0.80
  -5 -14   0    0.20    0.70
   5  14   0   -0.10    0.90
  -5  14   0   -0.80    1.00
   6 -14   0    2.60    1.40
  -6 -14   0    0.80    0.90
   6  14   0    3.50    1.30
  -6  14   0    0.40    1.30
  -7 -14   0    1.30    1.00
   7 -14   0    1.70    1.30
   7  14   0    1.40    1.30
  -7  14   0    1.20    1.40
   0 -15   0    0.20    0.40
   0 -15   0    0.60    1.00
   0  15   0   -0.10    0.80
   0  15   0   -1.10    0.80
  -1 -15   0   20.30    2.30
  -1 -15   0   17.40    0.90
  -1 -15   0   18.90    0.90
   1 -15   0   19.90    1.40
   1 -15   0   19.80    1.40
   1  15   0   18.80    2.40
   1  15   0   22.10    2.40
  -1  15   0   15.20    2.10
  -1  15   0   21.90    2.50
  -2 -15   0    1.20    1.00
   2 -15   0    0.80    0.70
  -2 -15   0    1.50    0.40
  -2 -15   0    0.70    0.40
   2  15   0    2.40    1.30
  -2  15   0    0.00    1.10
  -2  15   0    0.20    1.10
   2  15   0    0.80    1.00
  -3 -15   0   10.00    0.90
  -3 -15   0   11.40    1.00
  -3 -15   0   10.90    1.80
   3 -15   0    8.20    1.30
  -3  15   0   12.70    2.10
   3  15   0    9.10    1.90
  -4 -15   0    3.90    0.80
   4 -15   0    6.00    1.30
   4  15   0    8.00    1.80
  -4  15   0    7.90    1.90
  -5 -15   0   -0.30    0.70
   5 -15   0   -1.00    0.80
   5  15   0    1.20    1.20
  -5  15   0    0.00    1.30
   6 -15   0    2.70    1.30
  -6 -15   0    0.80    0.90
   6  15   0    3.10    1.30
  -6  15   0    2.10    1.60
  -7 -15   0    1.50    1.10
   7 -15   0   -1.20    1.10
  -7  15   0   -0.80    1.20
   0 -16   0    0.60    0.40
   0 -16   0    0.70    0.40
   0 -16   0    0.50    1.00
   0  16   0    0.10    0.90
   0  16   0   -0.10    1.00
  -1 -16   0    0.80    0.30
  -1 -16   0    0.70    1.00
   1 -16   0    0.60    0.50
  -1 -16   0   -0.20    0.30
  -1  16   0    0.10    1.00
  -1  16   0   -0.10    0.90
   1  16   0   -1.10    0.80
   1  16   0   -0.10    1.00
  -2 -16   0    2.70    0.40
  -2 -16   0    3.20    0.40
  -2 -16   0    1.80    1.20
   2 -16   0    2.30    0.80
   2  16   0    2.40    1.30
  -2  16   0    3.80    1.40
   2  16   0    4.00    1.20
  -2  16   0    3.50    1.40
  -3 -16   0    5.50    0.70
  -3 -16   0    5.80    0.70
   3 -16   0    5.30    1.20
  -3 -16   0    4.20    1.40
  -3  16   0    6.10    1.80
   3  16   0    4.00    1.50
  -4 -16   0    9.60    1.00
   4 -16   0    7.00    1.40
  -4  16   0    6.00    1.80
   4  16   0    9.30    1.90
   5 -16   0    6.20    1.60
  -5 -16   0    5.00    1.00
  -5  16   0    6.10    2.00
   5  16   0    6.00    1.70
  -6 -16   0    1.70    0.90
   6 -16   0    2.90    1.40
  -6  16   0    2.50    1.60
   6  16   0    1.90    1.20
   0 -17   0    0.00    1.20
   0 -17   0    0.50    0.40
   0 -17   0   -0.10    0.40
   0  17   0   -0.80    1.00
   0  17   0   -0.90    0.80
   1 -17   0    2.10    0.70
   1 -17   0    2.10    1.30
  -1 -17   0    2.30    0.30
  -1 -17   0    2.30    0.30
  -1 -17   0    6.20    1.70
  -1  17   0   -0.10    1.00
   1  17   0    1.10    1.30
  -1  17   0    1.70    1.30
   1  17   0    0.80    1.10
   2 -17   0    0.10    0.60
  -2 -17   0   -0.20    1.00
   2  17   0   -0.90    0.70
  -2  17   0    1.30    1.20
   2  17   0    1.20    1.20
  -2  17   0    3.80    1.60
  -3 -17   0    6.00    0.60
  -3 -17   0    6.10    1.60
   3 -17   0    6.60    1.30
  -3 -17   0    4.80    0.70
   3  17   0    4.40    1.60
  -3  17   0    6.00    1.90
   4 -17   0    0.60    0.90
  -4 -17   0    1.00    0.60
  -4  17   0   -2.10    1.20
   4  17   0   -0.70    1.00
   5 -17   0   -0.70    0.90
  -5 -17   0    1.10    0.70
  -5  17   0    0.80    1.40
   5  17   0    0.80    1.10
   0 -18   0    1.30    0.40
   0 -18   0    1.30    1.30
   0  18   0    1.80    1.20
   0  18   0    0.60    1.30
   1 -18   0    7.30    1.00
   1 -18   0    6.40    1.90
  -1 -18   0   10.40    2.10
   1  18   0    9.30    1.90
  -1  18   0   12.60    2.30
  -1  18   0    5.00    1.70
   1  18   0    5.10    1.80
   2 -18   0    0.20    0.70
   2 -18   0   -1.30    1.30
  -2 -18   0    1.40    1.40
  -2  18   0   -1.50    0.90
   2  18   0   -1.60    1.00
   3 -18   0    5.00    1.20
  -3  18   0    6.50    2.00
   3  18   0    4.40    1.60
   4 -18   0   -0.30    0.90
   4  18   0   -1.70    1.00
  -4  18   0   -0.30    1.20
   0 -19   0    0.20    0.30
   0 -19   0    0.50    1.30
   0  19   0    1.00    1.10
   0  19   0   -0.60    1.40
  -1 -19   0    0.50    1.40
   1 -19   0    0.30    0.50
   1 -19   0    1.70    1.50
   1  19   0    0.60    1.10
   1  19   0    1.10    1.40
  -1  19   0   -1.30    1.30
  -1  19   0    0.40    1.20
  -2 -19   0   -1.10    1.20
   2 -19   0    0.40    1.30
   2 -19   0   -0.90    0.60
  -2  19   0   -0.10    1.20
   2  19   0   -0.60    1.10
 -11   0   1    1.50    1.80
 -10   0   1   -2.30    1.20
  -9   0   1   12.30    2.40
  -9   0   1   11.00    2.30
  -8   0   1    0.40    0.90
  -8   0   1   -1.20    1.00
  -8   0   1   -0.20    0.70
  -7   0   1   52.89    3.40
   7   0  -1   60.39    3.30
  -7   0   1   64.09    3.50
  -7   0   1   60.99    3.00
  -6   0   1   -1.20    0.60
   6   0  -1    0.50    0.80
  -6   0   1   -1.10    0.70
   6   0  -1   -0.30    0.60
   5   0  -1   12.30    1.40
  -5   0   1   13.80    1.50
   5   0  -1   12.10    1.40
   4   0  -1    0.20    0.50
   4   0  -1    0.70    0.60
  -4   0   1   -0.10    0.40
  -4   0   1   -0.50    0.40
  -4   0   1   -0.10    0.50
  -3   0   1   72.79    2.80
   3   0  -1   72.29    2.90
  -3   0   1   78.29    2.90
   3   0  -1   72.79    2.80
  -3   0   1   71.59    2.60
   3   0  -1   74.69    2.90
  -2   0   1   -0.30    0.20
  -2   0   1   -0.20    0.30
   2   0  -1   -0.10    0.30
  -2   0   1   -0.20    0.30
   2   0  -1   -0.40    0.30
   2   0  -1   -0.70    0.30
   2   0  -1   -0.40    0.30
  -2   0   1   -0.60    0.30
   2   0  -1   -0.10    0.40
  -1   0   1   54.29    1.80
  -1   0   1   54.29    1.70
  -1   0   1   52.39    1.90
   1   0  -1   50.89    1.80
   1   0  -1   52.99    1.90
  -1   0   1   55.09    1.90
   1   0  -1   54.59    1.70
   1   0  -1   56.29    1.90
  -1   0   1   55.09    1.90
  -1   0   1   48.50    1.80
   0   0   1   -0.50    0.10
   0   0  -1   -0.50    0.10
   0   0   1   -0.50    0.10
   0   0   1   -0.50    0.10
   0   0  -1   -0.50    0.10
   0   0  -1   -0.40    0.10
   0   0   1   -0.50    0.10
   0   0  -1   -0.50    0.10
   0   0  -1   -0.50    0.10
   0   0   1   -0.60    0.10
   1   0   1 2557.64   74.69
  -1   0  -1 2440.86   74.19
  -1   0  -1 2574.04   74.59
  -1   0  -1 2487.25   74.19
   1   0   1 2721.43   74.79
   1   0   1 2481.05   74.39
   2   0   1    0.30    0.40
   2   0   1   -0.10    0.30
  -2   0  -1   -0.30    0.40
  -2   0  -1   -0.70    0.40
   2   0   1   -0.60    0.20
   2   0   1   -0.20    0.40
  -2   0  -1    3.00    0.60
  -2   0  -1   -0.90    0.30
  -3   0  -1  729.03   21.40
  -3   0  -1  689.53   21.40
   3   0   1  728.63   21.30
  -3   0  -1  683.43   21.30
   3   0   1  728.23   20.90
  -4   0  -1    0.80    0.70
  -4   0  -1    1.30    0.60
   4   0   1    0.50    0.50
  -4   0  -1   -0.10    0.50
   5   0   1    0.70    0.70
  -5   0  -1    0.30    0.60
  -5   0  -1    2.80    1.00
  -6   0  -1    0.30    0.70
   6   0   1    1.00    0.80
  -6   0  -1    0.00    0.90
   7   0   1   22.20    2.40
  -7   0  -1   24.80    2.50
  -8   0  -1   -0.60    1.10
  -8   0  -1    1.20    1.10
  -9   0  -1   -0.10    1.40
 -10   0  -1    1.00    1.70
 -11  -1   1    3.70    1.90
 -11   1   1   -1.80    1.40
 -10  -1   1    6.10    2.10
 -10   1   1    7.50    2.20
  -9  -1   1    6.80    1.70
  -9  -1   1    3.90    1.70
  -9   1   1    7.90    2.00
  -9   1   1    7.60    1.40
  -8  -1   1    9.60    1.40
  -8  -1   1    9.30    1.70
  -8  -1   1    9.70    1.80
  -8   1   1   12.20    1.90
  -8   1   1   11.20    1.50
  -8   1   1    9.30    1.90
  -7  -1   1    3.80    1.10
  -7  -1   1    3.00    1.20
   7  -1  -1    3.00    1.10
  -7   1   1    4.00    1.20
  -7   1   1    3.60    1.00
   7   1  -1    4.00    1.10
  -7   1   1    4.30    1.30
   7   1  -1    4.40    0.60
  -6  -1   1    2.00    0.90
   6  -1  -1   -0.90    0.70
  -6  -1   1    1.70    1.00
   6  -1  -1    6.90    1.20
  -6   1   1    0.90    0.90
   6   1  -1    1.10    0.70
  -6   1   1    2.50    0.90
  -6   1   1    1.40    0.70
   6   1  -1    0.90    0.80
  -5  -1   1    0.30    0.50
  -5  -1   1    0.50    0.60
  -5  -1   1    1.00    0.70
   5  -1  -1    1.50    0.70
   5  -1  -1    0.40    0.60
   5   1  -1    0.50    0.70
  -5   1   1    0.80    0.70
   5   1  -1    0.40    0.60
  -5   1   1    0.20    0.60
  -4  -1   1   59.09    2.60
  -4  -1   1   60.99    2.70
  -4  -1   1   56.19    2.30
   4  -1  -1   60.39    2.70
   4  -1  -1   58.39    2.70
   4   1  -1   59.79    2.60
   4   1  -1   60.29    2.70
  -3  -1   1   48.90    2.10
   3  -1  -1   46.80    2.10
  -3  -1   1   49.10    2.10
  -3  -1   1   46.20    1.90
   3  -1  -1   47.80    2.20
   3  -1  -1   47.30    2.10
  -3   1   1   49.90    2.00
  -3   1   1   47.10    2.10
   3   1  -1   54.29    2.10
   3   1  -1   47.60    2.10
  -3   1   1   47.70    2.10
  -2  -1   1  888.61   26.60
   2  -1  -1  922.21   26.70
  -2  -1   1  914.21   26.60
   2  -1  -1  937.11   26.60
   2  -1  -1  850.21   26.60
   2  -1  -1  919.61   26.70
  -2  -1   1  891.11   26.50
  -2  -1   1  892.81   26.60
   2  -1  -1  878.71   26.70
  -2  -1   1  925.41   26.70
   2   1  -1  980.40   26.50
  -2   1   1  900.21   26.60
   2   1  -1  882.21   26.60
  -2   1   1  901.31   26.50
  -2   1   1  960.90   26.70
   2   1  -1  929.71   26.70
  -2   1   1  924.51   26.70
   2   1  -1  922.11   26.70
  -2   1   1  880.41   26.60
   2   1  -1  856.91   26.60
   1  -1  -1  296.87    8.70
  -1  -1   1  293.37    8.70
   1  -1  -1  275.77    8.60
  -1  -1   1  284.07    8.60
   1  -1  -1  291.37    8.60
  -1  -1   1  294.17    8.60
  -1  -1   1  282.37    8.60
  -1  -1   1  300.07    8.60
   1  -1  -1  292.87    8.70
   1  -1  -1  297.97    8.60
  -1  -1   1  283.67    8.60
   1  -1  -1  295.77    8.70
  -1   1   1  278.67    8.60
  -1   1   1  306.87    8.70
   1   1  -1  284.17    8.60
  -1   1   1  285.87    8.60
  -1   1   1  291.97    8.70
   1   1  -1  291.57    8.60
   1   1  -1  300.87    8.60
  -1   1   1  280.57    8.60
   1   1  -1  295.47    8.70
   0   1  -1   -0.50    0.10
   0   1  -1   -0.40    0.10
   0   1  -1   -0.40    0.10
  -1  -1  -1   82.59    2.50
  -1  -1  -1   77.39    2.60
   1  -1   1   81.49    2.70
   1  -1   1   76.69    2.70
   1  -1   1   80.29    2.70
  -1  -1  -1   83.69    2.60
  -1  -1  -1   80.39    2.60
  -1   1  -1   79.59    2.70
   1   1   1   75.29    2.60
  -1   1  -1   79.39    2.50
  -1   1  -1   80.09    2.70
  -1   1  -1   81.79    2.70
   1   1   1   79.79    2.50
   1   1   1   84.49    2.60
   2  -1   1   60.09    2.30
  -2  -1  -1   58.99    2.30
  -2  -1  -1   61.79    2.30
  -2  -1  -1   58.99    2.20
  -2  -1  -1   56.39    1.90
  -2  -1  -1   59.29    2.20
   2  -1   1   57.89    2.20
   2  -1   1   56.69    1.80
  -2   1  -1   59.69    2.30
   2   1   1   56.49    2.20
  -2   1  -1   57.69    2.20
   2   1   1   57.09    1.90
   2   1   1   59.29    1.90
  -2   1  -1   56.09    2.30
   3  -1   1    8.10    0.90
  -3  -1  -1    7.70    0.90
  -3  -1  -1    8.20    1.00
   3  -1   1    6.90    0.30
   3  -1   1    8.70    0.70
   3  -1   1    7.80    0.90
  -3  -1  -1    7.40    0.90
  -3   1  -1    9.30    1.00
   3   1   1    7.70    0.80
  -3   1  -1    6.10    0.90
   3   1   1    7.00    0.60
   3   1   1    8.00    0.50
  -4  -1  -1 1331.07   39.20
   4  -1   1 1282.17   39.10
  -4  -1  -1 1327.57   39.20
  -4  -1  -1 1310.27   39.20
  -4   1  -1 1329.97   39.20
   4   1   1 1326.07   39.10
   4   1   1 1332.27   38.20
  -4   1  -1 1293.47   39.30
   4   1   1 1362.76   38.60
  -5  -1  -1   40.70    2.50
  -5  -1  -1   43.00    2.50
   5  -1   1   48.20    2.50
  -5  -1  -1   41.80    2.40
   5   1   1   40.20    2.20
   5   1   1   40.70    1.40
  -5   1  -1   38.80    2.40
   6  -1   1  162.28    6.30
  -6  -1  -1  157.68    6.40
  -6  -1  -1  168.98    6.40
   6   1   1  166.18    6.20
  -6   1  -1  151.28    6.40
  -7  -1  -1   16.10    2.10
   7  -1   1   16.10    2.00
  -7  -1  -1   17.70    2.10
  -7   1  -1   18.30    2.30
  -7   1  -1   16.20    2.00
  -8  -1  -1    2.20    1.40
  -8  -1  -1    1.50    1.10
  -8   1  -1    0.30    1.30
  -8   1  -1    2.20    1.20
  -9  -1  -1    2.70    1.30
  -9  -1  -1   -0.20    1.30
  -9   1  -1    0.20    0.90
  -9   1  -1   -0.10    1.30
 -10  -1  -1    2.10    1.60
 -10   1  -1    0.90    1.60
 -11  -2   1   -1.10    1.50
 -11   2   1    0.00    1.60
 -10  -2   1   -1.00    1.20
 -10   2   1    2.10    1.70
  -9  -2   1    0.70    1.30
  -9  -2   1    0.30    1.10
  -9   2   1    2.50    1.50
  -9   2   1   -0.30    0.90
  -8  -2   1    1.90    1.20
  -8  -2   1    4.20    1.30
  -8   2   1    2.80    1.00
  -8   2   1    2.10    1.40
  -8   2   1    0.40    0.90
   7  -2  -1   17.10    2.00
  -7  -2   1   12.90    1.90
  -7  -2   1   16.30    1.90
  -7   2   1   12.50    1.80
  -7   2   1   12.50    1.90
  -7   2   1   14.90    1.70
   7   2  -1   15.90    1.10
  -6  -2   1    3.90    1.10
   6  -2  -1    0.70    0.90
  -6  -2   1    5.00    1.30
   6  -2  -1    4.60    1.10
  -6  -2   1    4.10    0.80
  -6   2   1    3.50    1.10
  -6   2   1    3.80    0.90
  -6   2   1    4.20    1.00
   6   2  -1    4.60    1.10
   6   2  -1    5.90    1.10
   6   2  -1    2.80    0.60
   5  -2  -1  226.88    8.30
   5  -2  -1  242.38    8.40
  -5  -2   1  251.37    7.90
  -5  -2   1  248.08    8.40
  -5  -2   1  252.87    8.40
  -5   2   1  251.07    8.40
  -5   2   1  240.58    8.50
  -5   2   1  245.88    8.10
   5   2  -1  245.18    8.20
   5   2  -1  244.18    7.70
   5   2  -1  230.88    8.30
   4  -2  -1  738.13   22.40
   4  -2  -1  784.02   22.50
  -4  -2   1  745.33   22.40
  -4  -2   1  757.42   22.40
   4  -2  -1  703.93   22.40
  -4  -2   1  740.83   22.00
   4   2  -1  719.73   22.30
   4   2  -1  728.93   22.30
  -4   2   1  738.53   22.20
  -4   2   1  748.63   22.40
  -3  -2   1   38.10    1.80
   3  -2  -1   40.30    2.00
   3  -2  -1   42.20    2.00
  -3  -2   1   41.60    1.70
  -3  -2   1   39.00    1.80
   3  -2  -1   40.00    1.90
   3   2  -1   38.20    1.90
   3   2  -1   45.40    1.80
  -3   2   1   42.80    1.90
  -3   2   1   40.60    1.80
  -2  -2   1 5311.27  158.68
  -2  -2   1 5353.36  158.48
   2  -2  -1 5213.18  158.58
  -2  -2   1 5402.46  158.48
   2  -2  -1 5506.45  159.08
   2  -2  -1 5667.43  158.38
  -2  -2   1 5266.17  157.78
  -2  -2   1 5563.14  158.38
   2  -2  -1 5504.95  159.28
   2  -2  -1 5644.74  158.88
   2  -2  -1 5362.06  158.68
   2   2  -1 5167.08  158.08
  -2   2   1 5002.80  158.38
  -2   2   1 5781.92  159.08
   2   2  -1 5378.46  158.68
   2   2  -1 5631.84  158.38
  -2   2   1 5291.77  158.58
  -2   2   1 5355.56  158.48
   2   2  -1 5601.34  158.38
   1  -2  -1 1210.18   35.30
  -1  -2   1 1190.78   35.30
  -1  -2   1 1183.48   35.50
   1  -2  -1 1229.18   35.30
   1  -2  -1 1174.68   35.30
   1  -2  -1 1177.68   35.40
  -1  -2   1 1260.77   35.50
  -1  -2   1 1242.58   35.30
  -1  -2   1 1166.48   35.50
  -1  -2   1 1199.58   35.30
   1  -2  -1 1262.67   35.50
  -1  -2   1 1244.18   35.30
   1   2  -1 1214.78   35.60
  -1   2   1 1197.48   35.70
   1   2  -1 1251.07   35.30
   1   2  -1 1244.98   35.60
   1   2  -1 1233.18   35.30
  -1   2   1 1192.58   35.30
  -1   2   1 1205.58   35.30
  -1   2   1 1203.58   35.40
   1   2  -1 1230.58   35.30
   1   2  -1 1249.97   35.40
   1   2  -1 1216.28   35.40
   1   2  -1 1196.38   35.70
  -1   2   1 1267.07   35.40
   0  -2  -1  210.88    6.20
   0  -2  -1  200.78    6.10
   0  -2  -1  214.58    6.40
   0  -2   1  215.58    6.40
   0  -2  -1  214.18    6.40
   0  -2  -1  208.78    6.10
   0  -2   1  199.88    6.20
   0  -2   1  202.38    6.20
   0  -2  -1  196.18    6.10
   0  -2   1  210.88    6.30
   0  -2   1  211.78    6.30
   0   2   1  215.88    6.20
   0   2  -1  207.28    6.30
   0   2  -1  207.28    6.20
   0   2   1  210.98    6.10
   0   2  -1  211.08    6.20
   0   2  -1  206.98    6.20
   0   2  -1  209.78    6.40
   0   2   1  207.58    6.40
   0   2  -1  208.28    6.30
   0   2   1  210.18    6.40
   0   2   1  214.38    6.20
  -1  -2  -1   23.30    1.00
  -1  -2  -1   26.70    1.10
  -1  -2  -1   24.30    1.00
   1  -2   1   25.50    1.10
   1  -2   1   23.90    1.10
  -1  -2  -1   24.30    0.90
  -1  -2  -1   23.60    1.00
   1  -2   1   24.30    1.10
  -1   2  -1   24.00    1.00
   1   2   1   25.10    0.90
   1   2   1   25.50    1.10
   1   2   1   25.00    0.90
   1   2   1   25.20    1.00
  -1   2  -1   24.80    1.10
  -1   2  -1   24.70    1.10
  -2  -2  -1 2970.30   90.79
   2  -2   1 3174.88   90.59
   2  -2   1 3145.99   91.09
  -2  -2  -1 3054.99   91.29
   2  -2   1 3161.48   90.89
  -2  -2  -1 3268.27   91.89
  -2  -2  -1 3211.28   90.69
  -2  -2  -1 3070.79   90.49
  -2  -2  -1 3213.78   90.89
  -2   2  -1 3081.39   91.39
  -2   2  -1 3272.17   90.59
  -2   2  -1 3037.30   90.59
   2   2   1 3023.70   91.39
   2   2   1 3138.59   90.89
  -2   2  -1 3051.49   90.99
   2   2   1 3171.28   91.29
   3  -2   1    2.50    0.30
   3  -2   1    2.60    0.60
  -3  -2  -1    2.30    0.30
  -3  -2  -1    2.20    0.60
   3  -2   1    2.80    0.60
  -3  -2  -1    3.70    0.70
  -3  -2  -1    3.00    0.60
  -3   2  -1    2.00    0.70
   3   2   1    2.40    0.30
  -3   2  -1    2.60    0.60
   3   2   1    2.50    0.40
   4  -2   1  176.58    5.30
  -4  -2  -1  170.38    6.10
  -4  -2  -1  186.18    6.20
  -4  -2  -1  172.88    5.50
  -4  -2  -1  172.18    6.10
   4  -2   1  177.28    6.20
  -4   2  -1  171.38    6.30
  -4   2  -1  169.88    6.10
   4   2   1  174.28    5.40
   4   2   1  175.28    5.50
  -5  -2  -1   57.39    2.90
   5  -2   1   50.59    2.80
   5  -2   1   53.79    1.70
  -5  -2  -1   56.39    2.80
  -5  -2  -1   58.89    2.90
  -5   2  -1   54.79    2.80
   5   2   1   55.89    2.00
   5   2   1   55.19    2.60
  -5   2  -1   51.39    2.90
   6  -2   1   21.00    2.00
  -6  -2  -1   16.70    1.90
  -6  -2  -1   16.80    1.90
  -6   2  -1   19.10    2.00
   6   2   1   19.30    1.60
  -6   2  -1   15.30    1.90
   6   2   1   18.20    0.80
  -7  -2  -1    3.20    1.20
   7  -2   1    3.60    1.10
  -7  -2  -1    4.50    1.30
  -7   2  -1    3.60    1.30
  -7   2  -1    4.80    1.20
  -8  -2  -1    3.40    1.40
  -8   2  -1    0.30    1.10
  -8   2  -1    2.00    1.40
  -9  -2  -1   -0.50    1.10
  -9  -2  -1    1.80    1.50
  -9   2  -1   -0.70    1.00
  -9   2  -1    0.60    1.40
 -10  -2  -1   -1.30    1.20
 -10   2  -1   -1.80    1.50
 -11  -3   1    2.80    1.80
 -11   3   1    3.20    2.10
 -10  -3   1    1.50    1.30
 -10  -3   1    1.10    1.50
 -10   3   1   -0.70    1.20
  -9  -3   1    0.40    1.30
  -9  -3   1    0.40    1.10
  -9   3   1    1.60    1.40
  -9   3   1    1.00    1.00
  -8  -3   1   -1.20    1.00
   8  -3  -1   -0.80    0.90
  -8  -3   1   -0.70    1.00
  -8   3   1   -0.10    0.90
  -8   3   1   -0.80    1.10
  -7  -3   1    0.30    0.90
  -7  -3   1    0.10    0.60
  -7  -3   1   -0.20    0.90
   7  -3  -1    0.90    1.00
  -7   3   1   -0.60    1.00
   7   3  -1    0.90    0.50
  -7   3   1   -0.50    0.60
  -7   3   1    1.50    0.90
   6  -3  -1  131.19    5.30
  -6  -3   1  122.39    4.50
  -6  -3   1  122.09    5.20
  -6  -3   1  120.19    5.10
  -6   3   1  119.59    5.30
  -6   3   1  126.39    5.10
   6   3  -1  123.59    4.40
   6   3  -1  123.09    5.10
  -6   3   1  120.29    4.90
  -5  -3   1   86.19    3.30
   5  -3  -1   83.69    3.80
  -5  -3   1   86.89    3.70
   5  -3  -1   81.09    3.80
  -5  -3   1   87.79    3.70
   5   3  -1   87.49    3.20
   5   3  -1   81.99    3.60
  -5   3   1   89.79    3.90
  -5   3   1   86.39    3.70
  -5   3   1   85.49    3.60
   4  -3  -1  511.25   14.90
  -4  -3   1  482.95   14.80
   4  -3  -1  486.35   14.90
  -4  -3   1  458.45   14.70
   4  -3  -1  464.35   14.90
  -4  -3   1  456.85   14.40
   4   3  -1  480.25   14.80
   4   3  -1  476.65   14.50
  -4   3   1  463.15   14.70
  -4   3   1  497.85   14.80
  -3  -3   1  655.93   19.20
   3  -3  -1  623.44   19.50
   3  -3  -1  664.63   19.50
  -3  -3   1  683.93   19.40
   3  -3  -1  637.94   19.50
  -3  -3   1  648.74   19.40
   3   3  -1  643.34   19.40
  -3   3   1  622.44   19.40
   3   3  -1  648.14   19.30
  -3   3   1  634.84   19.40
   3   3  -1  653.33   19.30
  -2  -3   1  268.17    8.50
  -2  -3   1  271.17    8.50
  -2  -3   1  280.17    8.60
   2  -3  -1  270.47    8.60
   2  -3  -1  280.67    8.70
  -2  -3   1  279.07    8.60
  -2  -3   1  283.57    8.40
   2  -3  -1  273.47    8.60
  -2  -3   1  287.57    8.60
   2   3  -1  265.97    8.50
  -2   3   1  274.77    8.70
  -2   3   1  293.67    8.70
   2   3  -1  269.97    8.60
   2   3  -1  301.67    8.60
   2   3  -1  295.87    8.50
   2   3  -1  287.77    8.50
  -1  -3   1  336.37   10.20
   1  -3  -1  340.27   10.20
  -1  -3   1  344.27   10.20
  -1  -3   1  358.46   10.30
  -1  -3   1  325.17   10.20
  -1  -3   1  346.57   10.20
   1  -3  -1  342.07   10.20
  -1  -3   1  346.57   10.20
   1  -3  -1  342.27   10.40
  -1  -3   1  342.77   10.30
   1  -3  -1  341.47   10.20
   1  -3  -1  331.17   10.20
  -1   3   1  336.47   10.40
   1   3  -1  347.17   10.20
  -1   3   1  357.46   10.20
   1   3  -1  337.47   10.20
   1   3  -1  358.96   10.20
   1   3  -1  332.37   10.40
   1   3  -1  347.17   10.20
  -1   3   1  334.87   10.50
   1   3  -1  357.16   10.40
   1   3  -1  360.06   10.10
   1   3  -1  347.57   10.10
  -1   3   1  361.76   10.30
   0  -3   1  359.86   10.80
   0  -3  -1  361.46   10.90
   0  -3  -1  368.06   10.50
   0  -3   1  348.27   10.60
   0  -3   1  362.86   10.60
   0  -3  -1  366.06   10.50
   0  -3   1  341.07   10.60
   0  -3  -1  362.06   10.80
   0  -3  -1  365.26   10.40
   0  -3   1  365.56   10.80
   0   3  -1  369.26   10.50
   0   3  -1  347.37   10.60
   0   3   1  373.36   10.40
   0   3   1  381.36   10.40
   0   3   1  350.86   10.80
   0   3  -1  360.86   10.50
   0   3   1  353.06   10.80
   0   3  -1  342.77   10.80
   0   3  -1  351.46   10.60
   0   3  -1  349.77   10.80
   0   3   1  373.06   10.50
  -1  -3  -1  265.87    8.00
   1  -3   1  271.37    8.20
  -1  -3  -1  255.47    8.00
  -1  -3  -1  275.87    8.30
   1  -3   1  263.97    8.20
  -1  -3  -1  278.97    8.30
   1  -3   1  282.67    8.30
   1  -3   1  275.57    8.30
  -1  -3  -1  269.37    8.00
  -1  -3  -1  282.57    8.00
  -1   3  -1  269.97    8.20
   1   3   1  268.37    8.30
  -1   3  -1  272.37    8.20
  -1   3  -1  267.47    8.40
  -1   3  -1  264.67    8.20
  -1   3  -1  262.87    8.20
   2  -3   1 1863.81   53.29
  -2  -3  -1 1871.01   53.39
   2  -3   1 1797.82   53.59
  -2  -3  -1 1768.82   53.49
   2  -3   1 1756.62   53.49
  -2  -3  -1 1842.62   53.39
  -2  -3  -1 1909.11   53.39
  -2  -3  -1 1883.41   53.39
  -2  -3  -1 1861.81   53.39
  -2   3  -1 1837.62   53.29
   2   3   1 1929.31   53.29
   2   3   1 1775.52   53.39
   2   3   1 1843.32   53.59
  -2   3  -1 1795.12   53.59
  -3  -3  -1   50.69    2.20
   3  -3   1   51.09    2.30
   3  -3   1   55.29    2.40
  -3  -3  -1   53.09    2.30
  -3  -3  -1   50.19    2.20
   3  -3   1   52.69    1.90
  -3  -3  -1   50.99    1.80
   3   3   1   49.40    2.00
   3   3   1   55.29    1.80
   3   3   1   54.59    2.10
  -3   3  -1   51.19    2.30
  -3   3  -1   49.99    2.40
  -4  -3  -1 1272.27   37.60
  -4  -3  -1 1259.57   37.70
  -4  -3  -1 1246.48   36.90
  -4  -3  -1 1287.97   37.60
   4  -3   1 1298.77   37.80
   4  -3   1 1276.77   37.80
   4  -3   1 1300.27   36.90
  -4   3  -1 1262.17   37.70
  -4   3  -1 1248.28   37.90
   4   3   1 1259.77   37.50
   4   3   1 1289.67   36.90
   4   3   1 1233.18   37.00
  -5  -3  -1   20.30    1.70
  -5  -3  -1   21.80    1.20
  -5  -3  -1   23.80    2.10
  -5  -3  -1   20.00    1.60
   5  -3   1   25.40    1.90
   5  -3   1   21.10    1.00
  -5   3  -1   16.10    1.80
  -5   3  -1   22.90    1.70
   5   3   1   21.20    1.10
   6  -3   1  214.08    7.80
  -6  -3  -1  205.68    7.80
  -6  -3  -1  203.98    7.70
   6   3   1  214.08    6.60
  -6   3  -1  211.08    8.00
  -6   3  -1  214.98    7.80
  -7  -3  -1   18.80    2.20
  -7  -3  -1   14.60    2.00
   7  -3   1   12.60    1.80
  -7   3  -1   11.60    1.70
  -7   3  -1   15.60    2.00
  -7   3  -1   14.20    2.00
  -8  -3  -1    0.60    1.20
  -8  -3  -1    1.40    1.30
  -8   3  -1    1.50    1.30
  -8   3  -1    0.90    1.20
  -9  -3  -1    0.50    1.20
  -9  -3  -1    1.30    1.30
  -9   3  -1   -0.10    1.10
  -9   3  -1    2.20    1.50
 -10  -3  -1    5.20    1.90
 -10  -3  -1    8.10    2.10
 -10   3  -1    5.90    1.70
 -10   3  -1   12.50    2.70
 -10  -4   1   12.50    2.50
 -10  -4   1    9.90    2.10
 -10   4   1   18.30    3.10
  -9  -4   1    2.70    1.30
  -9  -4   1    3.00    1.70
  -9   4   1    1.30    1.50
  -9   4   1    2.00    1.10
  -8  -4   1   33.80    3.20
   8  -4  -1   38.20    3.00
  -8  -4   1   31.90    3.00
  -8   4   1   33.20    2.50
  -8   4   1   34.80    3.40
  -7  -4   1   -0.60    0.60
  -7  -4   1    0.60    0.90
   7  -4  -1   -1.50    0.70
  -7  -4   1   -0.80    0.80
  -7   4   1    0.70    0.90
  -7   4   1   -1.50    0.80
   7   4  -1   -0.10    0.50
  -6  -4   1    0.60    0.70
  -6  -4   1    0.20    0.80
  -6  -4   1    0.40    0.90
   6  -4  -1    0.60    0.80
   6   4  -1    0.40    0.50
  -6   4   1   -0.20    0.60
  -6   4   1    1.60    0.90
   6   4  -1    0.90    0.80
  -5  -4   1   51.29    2.60
  -5  -4   1   51.29    2.60
   5  -4  -1   51.29    2.70
   5  -4  -1   50.19    2.80
  -5  -4   1   48.80    2.20
  -5   4   1   52.59    2.70
   5   4  -1   50.29    2.60
   5   4  -1   49.40    2.40
   5   4  -1   50.49    2.30
  -5   4   1   52.39    2.80
  -5   4   1   51.69    2.60
  -4  -4   1  106.29    4.20
  -4  -4   1  109.99    3.90
  -4  -4   1  117.49    4.30
   4  -4  -1  110.79    4.40
   4  -4  -1  120.39    4.40
   4  -4  -1  110.29    4.40
   4   4  -1  112.69    4.20
  -4   4   1  117.29    4.30
  -4   4   1  113.69    4.30
  -4   4   1  111.09    4.40
   4   4  -1  111.29    4.10
   4   4  -1  120.89    4.10
  -3  -4   1  696.13   21.00
  -3  -4   1  704.53   21.20
   3  -4  -1  737.43   21.40
   3  -4  -1  717.23   21.40
  -3  -4   1  718.93   20.90
  -3  -4   1  715.13   21.20
   3  -4  -1  686.43   21.30
   3   4  -1  699.93   21.20
   3   4  -1  713.53   21.20
   3   4  -1  729.23   21.00
  -3   4   1  696.23   21.40
  -2  -4   1  211.38    6.90
  -2  -4   1  224.28    6.90
  -2  -4   1  232.88    6.90
   2  -4  -1  231.28    7.10
   2  -4  -1  226.58    7.10
   2  -4  -1  222.68    7.10
  -2  -4   1  206.38    6.90
  -2  -4   1  239.18    7.00
  -2  -4   1  218.28    6.90
  -2  -4   1  218.68    6.90
   2  -4  -1  220.78    7.10
  -2   4   1  237.98    7.20
  -2   4   1  224.88    6.90
   2   4  -1  215.68    7.10
   2   4  -1  220.28    6.90
   2   4  -1  229.38    6.80
   2   4  -1  231.88    6.90
  -2   4   1  212.68    7.20
  -1  -4   1 1566.84   48.10
  -1  -4   1 1594.84   47.90
  -1  -4   1 1622.84   48.20
   1  -4  -1 1514.45   48.00
  -1  -4   1 1622.34   48.50
   1  -4  -1 1692.23   48.40
  -1  -4   1 1737.13   48.20
  -1  -4   1 1707.93   48.30
   1  -4  -1 1659.53   48.00
   1  -4  -1 1586.64   48.20
  -1   4   1 1686.33   48.40
   1   4  -1 1768.02   47.90
  -1   4   1 1669.33   48.20
  -1   4   1 1693.83   48.30
   1   4  -1 1695.43   48.10
   1   4  -1 1639.14   48.40
   1   4  -1 1622.14   48.30
  -1   4   1 1714.63   48.00
   1   4  -1 1679.23   47.90
   0  -4   1  845.22   23.70
   0  -4  -1  779.82   23.50
   0  -4   1  784.22   23.70
   0  -4   1  805.62   23.70
   0   4  -1  817.52   23.70
   0   4   1  842.62   23.50
   0   4  -1  815.62   23.70
   0   4   1  822.42   24.10
   0   4  -1  847.42   23.60
   0   4   1  800.22   24.10
   0   4  -1  813.22   24.10
   0   4   1  841.92   23.50
   0   4  -1  796.22   23.60
   0   4  -1  800.92   24.00
  -1  -4  -1   20.60    0.80
  -1  -4  -1   21.30    0.80
   1  -4   1   20.30    1.00
  -1  -4  -1   21.10    0.80
  -1  -4  -1   23.10    0.80
   1  -4   1   20.00    1.10
   1  -4   1   20.70    1.10
  -1   4  -1   20.30    1.20
   1   4   1   21.20    1.20
  -1   4  -1   20.60    1.00
  -1   4  -1   19.70    1.00
   1   4   1   20.10    1.20
  -1   4  -1   20.00    1.10
   2  -4   1   67.19    2.50
  -2  -4  -1   66.29    2.20
  -2  -4  -1   66.69    2.30
  -2  -4  -1   66.49    2.30
   2  -4   1   61.49    2.50
  -2  -4  -1   60.79    2.30
  -2  -4  -1   65.39    2.30
  -2   4  -1   63.89    2.70
  -2   4  -1   62.89    2.50
  -2   4  -1   59.29    2.40
   2   4   1   64.09    2.50
   2   4   1   68.59    2.10
  -2   4  -1   60.09    2.40
  -3  -4  -1   30.60    1.20
   3  -4   1   28.30    1.70
   3  -4   1   28.80    1.70
  -3  -4  -1   27.20    1.50
  -3  -4  -1   29.50    1.60
  -3  -4  -1   28.80    1.60
  -3   4  -1   29.10    1.40
   3   4   1   31.70    1.20
   3   4   1   29.20    1.50
  -3   4  -1   28.80    1.60
  -3   4  -1   30.30    1.70
  -3   4  -1   32.00    1.80
   3   4   1   31.80    1.40
   4  -4   1    7.10    1.10
   4  -4   1    8.30    1.10
  -4  -4  -1    8.20    0.70
  -4  -4  -1    8.40    1.00
  -4  -4  -1    7.00    1.00
  -4  -4  -1    9.80    1.10
   4   4   1    7.90    0.90
  -4   4  -1    7.20    1.10
   4   4   1    8.10    0.60
  -4   4  -1    6.80    1.10
   4   4   1    7.40    0.80
  -4   4  -1    8.10    1.00
  -5  -4  -1    1.40    0.70
  -5  -4  -1    1.70    0.70
  -5  -4  -1    2.50    0.50
  -5  -4  -1    1.20    0.80
   5  -4   1    2.70    0.90
  -5   4  -1    3.30    1.00
  -5   4  -1    2.90    0.90
  -5   4  -1    2.20    0.90
   5   4   1    2.10    0.50
   5   4   1    2.90    0.70
   6  -4   1   55.19    3.10
  -6  -4  -1   55.19    3.10
  -6  -4  -1   55.39    3.10
  -6   4  -1   54.29    3.10
  -6   4  -1   53.49    3.00
   6   4   1   52.29    2.20
  -6   4  -1   58.39    3.30
   7  -4   1    6.60    1.50
  -7  -4  -1    7.20    1.50
  -7  -4  -1    9.50    1.60
  -7   4  -1    5.30    1.30
  -7   4  -1    7.20    1.70
  -8  -4  -1   67.69    4.10
  -8  -4  -1   77.79    4.30
   8  -4   1   79.09    4.40
  -8   4  -1   65.59    3.90
  -8   4  -1   71.59    4.50
  -9  -4  -1    7.00    2.00
  -9  -4  -1    8.40    2.00
  -9   4  -1    8.20    1.80
  -9   4  -1    7.70    2.10
 -10  -4  -1   10.00    2.40
 -10  -4  -1   10.90    2.40
 -10   4  -1   11.70    2.10
 -10   4  -1    6.70    2.20
 -10  -5   1   12.40    2.40
 -10  -5   1   11.40    2.30
 -10   5   1   15.30    3.40
 -10   5   1   10.80    2.50
  -9  -5   1    4.70    1.60
  -9  -5   1    2.60    1.40
  -9   5   1    5.40    1.80
  -9   5   1    2.70    1.20
  -8  -5   1   99.29    5.10
   8  -5  -1   99.79    5.20
  -8  -5   1  104.89    5.20
  -8   5   1  114.09    5.60
  -8   5   1  100.49    4.90
   7  -5  -1   -1.10    0.80
  -7  -5   1    0.60    0.70
  -7  -5   1    1.00    0.90
  -7  -5   1   -0.20    0.90
  -7   5   1   -0.60    1.00
  -7   5   1    0.80    0.90
   7   5  -1    0.40    0.60
  -6  -5   1  109.39    4.10
  -6  -5   1  103.79    4.60
  -6  -5   1  105.79    4.60
   6  -5  -1  108.39    4.80
   6   5  -1  101.29    4.50
  -6   5   1  104.99    4.60
   6   5  -1  103.89    4.10
  -6   5   1  104.79    4.60
  -6   5   1  109.99    4.80
  -5  -5   1   41.40    2.00
  -5  -5   1   46.20    2.40
  -5  -5   1   37.80    2.20
   5  -5  -1   43.00    2.40
   5  -5  -1   43.00    2.50
   5   5  -1   41.70    2.10
  -5   5   1   40.80    2.40
  -5   5   1   41.00    2.50
   5   5  -1   39.20    2.30
  -5   5   1   39.00    2.30
   5   5  -1   41.20    2.10
  -4  -5   1   22.20    1.30
  -4  -5   1   21.90    1.50
   4  -5  -1   21.70    1.60
   4  -5  -1   24.60    1.60
   4  -5  -1   23.30    1.70
  -4  -5   1   23.00    1.50
  -4   5   1   21.40    1.60
   4   5  -1   19.30    1.40
  -4   5   1   20.30    1.60
   4   5  -1   21.70    1.50
   4   5  -1   25.20    1.30
  -3  -5   1    3.80    0.60
  -3  -5   1    4.60    0.70
   3  -5  -1    4.60    0.70
  -3  -5   1    3.90    0.60
   3  -5  -1    4.70    0.80
   3  -5  -1    2.70    0.70
   3   5  -1    4.60    0.70
   3   5  -1    4.60    0.50
   3   5  -1    4.00    0.60
  -3   5   1    3.30    0.60
  -3   5   1    4.80    0.80
  -3   5   1    3.60    0.80
   2  -5  -1   23.40    1.20
   2  -5  -1   23.10    1.20
  -2  -5   1   23.00    1.30
  -2  -5   1   23.80    1.10
  -2  -5   1   21.60    1.10
  -2  -5   1   20.60    1.10
  -2  -5   1   25.30    1.20
  -2  -5   1   22.10    1.10
   2  -5  -1   21.10    1.20
   2   5  -1   22.60    1.10
  -2   5   1   22.50    1.20
   2   5  -1   23.40    1.40
  -2   5   1   23.10    1.50
   2   5  -1   20.80    1.10
  -2   5   1   24.10    1.10
   2   5  -1   24.70    1.10
   1  -5  -1 1530.05   44.90
  -1  -5   1 1544.65   44.80
  -1  -5   1 1499.25   44.90
  -1  -5   1 1517.75   45.20
  -1  -5   1 1534.05   45.20
   1  -5  -1 1563.14   44.90
   1  -5  -1 1604.94   44.90
   1  -5  -1 1474.45   44.90
  -1  -5   1 1631.04   44.80
  -1   5   1 1602.64   44.90
   1   5  -1 1545.95   45.40
   1   5  -1 1521.45   45.00
   1   5  -1 1488.05   45.10
  -1   5   1 1560.94   44.90
   1   5  -1 1642.24   44.80
  -1   5   1 1533.95   45.30
  -1   5   1 1524.85   45.40
   1   5  -1 1544.05   45.20
   0  -5   1   47.30    1.70
   0  -5   1   50.89    1.70
   0  -5   1   47.70    1.70
   0   5  -1   47.80    2.10
   0   5   1   44.80    2.10
   0   5  -1   47.80    2.00
   0   5  -1   47.70    1.70
   0   5   1   47.10    2.10
   0   5  -1   47.80    1.70
  -1  -5  -1  906.01   26.70
  -1  -5  -1  873.41   26.70
  -1  -5  -1  954.10   26.70
   1  -5   1  888.21   27.10
   1  -5   1  989.90   27.20
   1  -5   1  937.81   27.10
  -1  -5  -1  930.01   26.70
  -1   5  -1  916.81   27.40
   1   5   1  930.81   27.30
  -1   5  -1  947.11   26.90
   1   5   1  890.01   26.70
   1   5   1  905.01   27.40
  -1   5  -1  942.51   27.10
  -1   5  -1  930.21   27.30
   2  -5   1   79.79    3.00
  -2  -5  -1   83.09    2.80
  -2  -5  -1   81.69    2.80
  -2  -5  -1   83.09    2.80
  -2  -5  -1   77.89    2.70
   2  -5   1   82.89    3.00
  -2  -5  -1   80.49    2.80
  -2   5  -1   77.99    2.90
   2   5   1   76.29    3.00
  -2   5  -1   78.79    3.00
   2   5   1   84.49    2.80
  -2   5  -1   74.69    3.20
  -2   5  -1   82.29    3.10
   3  -5   1   50.09    2.40
  -3  -5  -1   50.99    2.20
  -3  -5  -1   54.69    2.20
   3  -5   1   54.89    2.40
  -3  -5  -1   49.30    1.90
  -3  -5  -1   49.70    2.20
  -3   5  -1   51.09    2.40
  -3   5  -1   50.59    2.10
   3   5   1   46.60    2.20
  -3   5  -1   52.59    2.50
  -4  -5  -1   45.40    2.30
  -4  -5  -1   48.30    1.90
  -4  -5  -1   47.30    2.30
   4  -5   1   45.40    2.50
  -4  -5  -1   49.00    2.30
   4  -5   1   50.89    2.50
  -4   5  -1   43.70    2.20
   4   5   1   50.19    1.90
  -4   5  -1   44.20    2.50
   4   5   1   47.70    2.00
   4   5   1   46.10    2.10
  -4   5  -1   45.60    2.50
  -5  -5  -1   54.29    2.80
   5  -5   1   55.39    3.00
  -5  -5  -1   56.19    2.80
  -5  -5  -1   52.99    2.80
  -5  -5  -1   55.49    2.20
  -5   5  -1   56.19    3.00
   5   5   1   52.79    2.50
  -5   5  -1   52.49    3.00
   5   5   1   57.59    2.40
  -5   5  -1   56.49    2.80
  -6  -5  -1    9.10    0.90
  -6  -5  -1    6.80    1.40
  -6  -5  -1    9.10    1.40
   6  -5   1    6.40    1.40
  -6   5  -1    9.50    1.40
   6   5   1    7.70    0.90
  -6   5  -1    7.40    1.40
  -6   5  -1    7.90    1.60
  -7  -5  -1   67.09    3.70
   7  -5   1   70.09    3.90
  -7  -5  -1   65.99    3.70
  -7   5  -1   66.09    4.00
  -7   5  -1   67.69    3.90
  -8  -5  -1   13.80    2.20
   8  -5   1   13.80    2.10
  -8  -5  -1   12.90    2.10
  -8   5  -1   14.10    2.00
  -8   5  -1    9.60    2.10
  -9  -5  -1    1.80    1.40
  -9   5  -1    2.10    1.30
  -9   5  -1    2.50    1.60
 -10  -5  -1    2.30    1.70
 -10  -5  -1    1.90    1.60
 -10   5  -1    3.60    2.00
 -10   5  -1    3.80    1.60
 -10  -6   1   20.20    3.00
 -10  -6   1   25.50    3.10
 -10   6   1   19.70    3.10
 -10   6   1   21.10    2.70
  -9  -6   1    5.30    1.80
  -9  -6   1    2.50    1.50
  -9   6   1    2.50    1.30
  -9   6   1    2.40    1.60
  -8  -6   1   13.80    2.00
   8  -6  -1   10.10    1.90
  -8  -6   1    7.50    1.80
  -8   6   1    9.10    1.70
  -8   6   1   11.70    2.10
  -7  -6   1   -1.60    0.80
  -7  -6   1    0.70    0.70
   7  -6  -1   -0.30    0.90
  -7  -6   1    0.50    0.90
  -7   6   1    0.10    0.80
  -7   6   1   -0.30    1.10
   7   6  -1    0.10    0.60
  -6  -6   1   13.60    1.60
   6  -6  -1   14.00    1.80
  -6  -6   1   13.20    1.30
  -6  -6   1    9.00    1.40
   6   6  -1   12.00    1.30
   6   6  -1   11.60    1.60
  -6   6   1    9.00    1.60
  -6   6   1   12.50    1.70
   5  -6  -1    5.90    1.20
  -5  -6   1    8.00    1.10
  -5  -6   1    5.40    1.00
   5  -6  -1    7.40    1.30
  -5  -6   1    6.60    1.00
  -5   6   1    4.80    1.10
   5   6  -1    5.80    0.90
  -5   6   1    6.90    1.20
   5   6  -1    5.50    1.00
  -4  -6   1  326.57   10.50
   4  -6  -1  312.67   10.70
  -4  -6   1  331.17   10.30
   4  -6  -1  366.16   10.80
  -4  -6   1  335.77   10.50
  -4   6   1  333.67   10.70
  -4   6   1  320.97   10.90
   4   6  -1  320.37   10.60
   4   6  -1  320.27   10.40
  -4   6   1  325.97   10.50
   3  -6  -1  333.97   10.80
  -3  -6   1  341.17   10.50
   3  -6  -1  354.26   10.80
  -3  -6   1  335.97   10.60
  -3  -6   1  340.97   10.50
   3   6  -1  336.07   10.50
  -3   6   1  344.47   10.50
  -3   6   1  341.97   10.80
  -3   6   1  339.37   11.00
   3   6  -1  336.57   10.90
  -2  -6   1  680.93   20.30
  -2  -6   1  685.23   20.60
  -2  -6   1  662.23   20.30
  -2  -6   1  731.03   20.30
  -2  -6   1  727.53   20.40
  -2  -6   1  685.83   20.40
   2  -6  -1  685.43   20.50
   2  -6  -1  678.43   20.60
   2   6  -1  671.83   20.90
  -2   6   1  676.53   20.30
   2   6  -1  721.23   20.40
  -2   6   1  695.23   20.80
  -2   6   1  683.83   21.00
   2   6  -1  705.73   20.30
   2   6  -1  682.43   20.60
  -2   6   1  684.53   20.50
  -1  -6   1  747.33   22.30
  -1  -6   1  795.62   22.30
  -1  -6   1  739.53   22.30
   1  -6  -1  763.32   22.40
  -1  -6   1  745.53   22.30
  -1  -6   1  734.23   22.80
   1  -6  -1  777.92   22.40
   1  -6  -1  805.02   22.40
  -1  -6   1  782.42   22.30
   1   6  -1  769.82   22.30
   1   6  -1  768.72   22.30
  -1   6   1  766.52   22.40
   1   6  -1  764.62   22.80
  -1   6   1  732.73   23.00
  -1   6   1  734.03   22.90
   1   6  -1  769.12   23.00
  -1   6   1  806.62   22.40
   0  -6   1  153.78    4.70
   0  -6   1  152.88    4.70
   0  -6   1  159.38    4.70
   0  -6   1  149.69    4.70
   0   6  -1  149.39    4.60
   0   6   1  144.89    5.20
   0   6  -1  150.98    5.20
   0   6  -1  152.08    4.70
   0   6  -1  144.79    5.10
   0   6   1  143.09    5.20
   1  -6   1    4.00    0.60
   1  -6   1    4.80    0.60
   1  -6   1    5.90    0.60
  -1   6  -1    3.80    0.70
   1   6   1    3.00    0.70
  -1   6  -1    4.80    0.60
  -1   6  -1    4.80    0.80
   1   6   1    5.20    0.80
  -2  -6  -1   87.99    2.90
  -2  -6  -1   88.39    2.90
   2  -6   1   86.69    3.30
  -2  -6  -1   88.99    3.00
   2  -6   1   94.59    3.30
  -2  -6  -1   83.09    2.90
  -2  -6  -1   86.99    3.10
  -2   6  -1   91.39    3.60
  -2   6  -1   86.69    3.10
   2   6   1   83.19    3.40
   2   6   1   85.99    2.90
  -2   6  -1   82.99    3.20
  -2   6  -1   92.59    3.40
   3  -6   1  213.78    7.20
   3  -6   1  226.88    7.20
  -3  -6  -1  211.68    6.60
  -3  -6  -1  209.78    6.80
  -3  -6  -1  202.58    6.80
  -3  -6  -1  209.28    6.80
  -3   6  -1  205.08    7.10
   3   6   1  206.38    7.00
  -3   6  -1  209.68    6.90
  -3   6  -1  210.38    7.40
  -3   6  -1  215.08    6.90
  -4  -6  -1  141.49    5.20
   4  -6   1  152.48    5.50
   4  -6   1  144.39    5.50
  -4  -6  -1  144.09    4.70
  -4  -6  -1  148.79    5.20
  -4  -6  -1  140.39    5.10
   4   6   1  143.79    5.10
  -4   6  -1  148.99    5.50
  -4   6  -1  136.49    5.50
  -5  -6  -1   22.00    1.70
  -5  -6  -1   20.70    1.70
  -5  -6  -1   20.80    1.20
  -5  -6  -1   21.90    1.60
   5  -6   1   21.40    2.00
   5   6   1   19.80    1.50
  -5   6  -1   19.20    2.00
  -5   6  -1   20.90    2.00
  -5   6  -1   20.10    1.60
  -6  -6  -1   16.40    1.90
  -6  -6  -1   16.10    1.10
  -6  -6  -1   12.90    1.70
   6  -6   1   14.50    1.80
  -6   6  -1   11.70    1.80
  -6   6  -1   13.00    1.80
   6   6   1   12.20    1.20
  -7  -6  -1    1.70    1.10
   7  -6   1    2.70    1.20
  -7  -6  -1    0.20    0.90
  -7   6  -1    2.20    1.20
  -7   6  -1    0.20    1.10
  -8  -6  -1    8.10    1.70
   8  -6   1   10.80    2.00
  -8  -6  -1    7.30    1.70
  -8   6  -1   11.40    1.90
  -8   6  -1   10.50    2.10
  -9  -6  -1    5.20    1.60
  -9   6  -1    5.60    1.90
  -9   6  -1    6.60    1.80
 -10  -6  -1   23.10    3.10
 -10  -6  -1   19.30    3.00
 -10   6  -1   20.50    2.70
 -10   6  -1   21.50    3.30
 -10  -7   1    1.60    1.70
 -10  -7   1    3.00    1.60
 -10   7   1    1.50    1.50
 -10   7   1    2.30    1.30
  -9  -7   1   13.40    2.30
  -9  -7   1   13.30    2.30
   9  -7  -1   18.50    2.60
  -9   7   1   15.20    2.30
  -9   7   1   17.50    2.80
   8  -7  -1   27.50    3.00
  -8  -7   1   32.30    3.00
  -8  -7   1   32.80    3.10
  -8   7   1   28.90    3.10
  -8   7   1   24.30    2.70
  -7  -7   1   98.99    3.90
  -7  -7   1   95.59    4.70
  -7  -7   1   96.59    4.60
   7  -7  -1   88.79    4.80
  -7   7   1   97.09    4.90
   7   7  -1  101.79    4.20
  -7   7   1   95.99    5.00
   6  -7  -1    5.50    1.30
  -6  -7   1    3.40    0.80
  -6  -7   1    4.70    1.10
  -6  -7   1    3.50    1.00
  -6   7   1    5.30    1.40
  -6   7   1    3.00    1.20
   6   7  -1    5.60    1.00
  -5  -7   1  142.69    5.30
  -5  -7   1  141.79    5.10
   5  -7  -1  134.39    5.60
  -5  -7   1  145.09    5.40
  -5  -7   1  138.99    5.40
  -5   7   1  140.49    5.70
  -5   7   1  145.09    5.80
   5   7  -1  140.49    5.30
   5   7  -1  150.48    5.30
  -4  -7   1    0.60    0.60
  -4  -7   1    0.50    0.50
  -4  -7   1   -0.30    0.50
   4  -7  -1    2.20    0.70
   4  -7  -1    0.60    0.60
   4   7  -1    0.90    0.70
  -4   7   1    0.10    0.80
   4   7  -1    0.90    0.50
  -4   7   1    1.90    0.60
  -4   7   1   -0.50    0.60
  -3  -7   1  200.58    6.70
   3  -7  -1  217.68    7.00
   3  -7  -1  212.18    7.10
  -3  -7   1  202.48    6.70
  -3  -7   1  211.78    6.90
   3   7  -1  206.68    7.20
  -3   7   1  203.08    7.30
  -3   7   1  209.38    7.00
  -3   7   1  223.48    6.70
   3   7  -1  206.88    6.70
  -2  -7   1  164.18    5.10
   2  -7  -1  158.78    5.30
   2  -7  -1  155.18    5.20
  -2  -7   1  165.88    5.50
  -2  -7   1  157.58    5.00
  -2  -7   1  162.68    5.00
   2   7  -1  166.78    5.00
   2   7  -1  161.38    5.00
   2   7  -1  154.58    5.70
  -2   7   1  156.78    5.20
  -2   7   1  153.68    5.60
  -2   7   1  145.09    5.70
   2   7  -1  155.88    5.40
  -1  -7   1    1.50    0.30
  -1  -7   1    1.30    0.30
  -1  -7   1    1.70    0.30
   1  -7  -1    1.60    0.30
   1  -7  -1    1.60    0.30
  -1  -7   1    2.20    0.30
  -1  -7   1    1.50    0.60
   1  -7  -1    1.90    0.30
   1   7  -1    1.70    0.60
   1   7  -1    2.30    0.60
  -1   7   1    1.60    0.30
   1   7  -1    1.40    0.30
  -1   7   1    1.60    0.60
  -1   7   1    1.80    0.30
  -1   7   1    1.20    0.60
   0  -7   1  202.08    6.40
   0  -7   1  206.38    6.30
   0  -7   1  206.38    6.40
   0  -7   1  219.28    6.30
   0   7   1  208.38    7.10
   0   7  -1  208.08    6.30
   0   7  -1  204.58    7.00
   0   7  -1  208.08    7.10
   0   7   1  208.88    7.00
   1  -7   1  529.85   16.20
   1  -7   1  557.64   16.20
   1  -7   1  570.44   16.20
  -1   7  -1  525.75   16.70
  -1   7  -1  524.65   16.60
   1   7   1  515.25   16.60
  -1   7  -1  541.95   16.20
  -1   7  -1  583.54   16.20
   1   7   1  530.25   16.60
  -2  -7  -1    8.90    0.90
  -2  -7  -1    8.00    0.60
  -2  -7  -1    7.50    0.60
   2  -7   1    7.60    0.90
  -2  -7  -1    7.80    0.50
  -2  -7  -1    8.90    0.50
   2  -7   1   10.10    1.00
  -2  -7  -1    8.40    0.60
  -2   7  -1    7.30    1.10
  -2   7  -1    7.70    1.00
   2   7   1    7.00    1.00
  -2   7  -1    7.50    0.90
   2   7   1    8.10    0.50
  -3  -7  -1   25.10    1.40
  -3  -7  -1   23.80    1.30
  -3  -7  -1   23.20    1.30
  -3  -7  -1   25.50    1.40
   3  -7   1   26.40    1.70
   3  -7   1   26.00    1.60
  -3   7  -1   23.60    1.60
  -3   7  -1   24.30    1.90
  -3   7  -1   24.10    1.60
   3   7   1   25.10    1.70
  -3   7  -1   25.60    1.50
   4  -7   1    1.00    0.70
  -4  -7  -1    2.80    0.70
  -4  -7  -1    1.00    0.60
   4  -7   1    2.00    0.80
  -4  -7  -1    1.70    0.50
  -4  -7  -1    1.90    0.70
  -4   7  -1    1.10    0.60
  -4   7  -1    2.30    0.80
   4   7   1    3.30    0.80
  -4   7  -1    1.10    0.90
   5  -7   1    2.20    1.00
  -5  -7  -1    2.60    0.60
  -5  -7  -1    3.30    0.80
  -5  -7  -1    2.60    0.90
  -5  -7  -1    1.10    0.80
  -5   7  -1    1.20    0.90
  -5   7  -1    3.10    1.00
   5   7   1    3.00    0.80
  -6  -7  -1   13.80    1.70
   6  -7   1   12.60    1.80
  -6  -7  -1   14.50    1.80
  -6   7  -1   15.10    2.00
   6   7   1   13.00    1.30
  -6   7  -1   16.50    2.00
  -7  -7  -1    1.50    1.00
  -7  -7  -1    2.30    1.10
   7  -7   1    0.10    1.00
  -7   7  -1    1.70    1.20
  -7   7  -1    0.60    1.00
  -8  -7  -1   -0.10    1.00
  -8  -7  -1    1.10    1.30
   8  -7   1    1.00    1.20
  -8   7  -1    2.10    1.30
  -8   7  -1    2.20    1.40
  -9  -7  -1    2.90    1.50
  -9   7  -1   -0.60    1.00
  -9   7  -1    0.80    1.40
 -10  -7  -1    8.70    2.10
 -10  -7  -1    5.90    2.00
 -10   7  -1    8.50    2.00
 -10   7  -1    6.80    2.20
 -10  -8   1    1.90    1.40
 -10   8   1    1.90    1.60
 -10   8   1    0.10    1.10
   9  -8  -1    2.30    1.40
  -9  -8   1    2.10    1.30
  -9  -8   1    4.70    1.60
  -9   8   1    4.80    1.90
  -9   8   1    1.90    1.40
  -8  -8   1    3.40    1.30
  -8  -8   1    2.30    1.20
   8  -8  -1    3.60    1.50
  -8   8   1    3.10    1.50
  -8   8   1    5.30    1.50
  -7  -8   1    3.20    1.20
   7  -8  -1    3.50    1.40
  -7  -8   1    3.70    1.30
   7   8  -1    2.10    0.90
  -7   8   1    2.80    1.20
  -7   8   1    2.80    1.30
  -6  -8   1    1.70    0.90
  -6  -8   1    1.40    0.80
  -6  -8   1    3.00    1.00
   6  -8  -1    1.70    1.10
  -6   8   1    1.20    1.00
   6   8  -1    2.40    0.90
  -6   8   1    2.60    1.20
   5  -8  -1   66.69    3.40
  -5  -8   1   71.99    3.00
  -5  -8   1   69.59    3.50
  -5  -8   1   65.89    3.00
  -5  -8   1   62.09    3.10
  -5   8   1   58.79    3.40
   5   8  -1   70.79    3.30
  -5   8   1   62.99    3.40
   5   8  -1   70.29    3.10
   4  -8  -1    0.60    0.60
  -4  -8   1    1.70    0.70
   4  -8  -1    0.50    0.70
  -4  -8   1    1.70    0.60
  -4  -8   1    1.90    0.70
   4   8  -1    0.20    0.50
  -4   8   1   -0.60    0.70
   4   8  -1    2.50    0.80
  -4   8   1    2.00    0.70
   3  -8  -1   75.69    3.10
  -3  -8   1   74.59    2.80
  -3  -8   1   74.79    3.10
  -3  -8   1   69.19    2.80
   3  -8  -1   69.99    3.00
  -3   8   1   73.59    3.00
   3   8  -1   66.19    3.20
  -3   8   1   68.09    3.40
   3   8  -1   71.79    2.70
  -2  -8   1   14.60    0.90
  -2  -8   1   16.40    0.80
  -2  -8   1   14.20    1.30
   2  -8  -1   15.30    1.10
   2  -8  -1   15.80    1.10
  -2  -8   1   16.30    0.90
   2   8  -1   18.30    0.80
   2   8  -1   15.10    1.20
   2   8  -1   13.70    1.40
  -2   8   1   14.50    1.50
  -2   8   1   17.20    1.40
  -2   8   1   15.40    1.00
   2   8  -1   18.20    0.80
   1  -8  -1    7.90    0.60
   1  -8  -1    6.90    0.60
  -1  -8   1    7.10    0.60
  -1  -8   1    8.20    0.50
  -1  -8   1    6.80    1.00
   1  -8  -1    8.60    0.70
  -1  -8   1    6.20    0.50
  -1  -8   1    8.40    0.50
  -1   8   1    7.90    0.60
   1   8  -1    8.40    1.00
   1   8  -1    7.10    1.10
  -1   8   1    7.90    0.60
   1   8  -1    8.40    0.50
  -1   8   1    8.30    1.10
  -1   8   1    6.90    1.00
   0  -8  -1  135.09    3.90
   0  -8   1  135.49    4.20
   0  -8   1  126.39    4.20
   0  -8   1  133.29    4.20
   0  -8   1  129.69    4.20
   0   8  -1  130.59    4.10
   0   8   1  135.69    5.00
   0   8   1  138.79    5.10
   0   8  -1  136.39    5.00
   0   8  -1  126.09    4.90
   1  -8   1   17.30    1.10
   1  -8   1   18.50    1.10
  -1   8  -1   17.40    1.00
  -1   8  -1   18.90    1.00
  -1   8  -1   16.50    1.40
   1   8   1   19.90    1.50
  -1   8  -1   15.60    1.50
   1   8   1   17.20    1.40
  -1   8  -1   18.50    1.00
  -2  -8  -1   62.09    2.20
  -2  -8  -1   67.39    2.00
  -2  -8  -1   60.49    2.20
  -2  -8  -1   68.99    2.70
   2  -8   1   62.49    2.70
   2  -8   1   65.09    2.70
  -2  -8  -1   65.29    2.10
  -2   8  -1   64.39    2.60
   2   8   1   64.29    3.00
  -2   8  -1   63.39    2.90
   2   8   1   66.39    2.10
  -2   8  -1   63.69    3.20
  -3  -8  -1  126.79    4.40
  -3  -8  -1  126.29    4.40
  -3  -8  -1  126.39    4.30
   3  -8   1  130.99    4.90
  -3  -8  -1  130.09    4.50
  -3  -8  -1  132.09    4.30
   3  -8   1  122.99    4.80
  -3  -8  -1  134.59    4.30
   3   8   1  126.39    4.90
  -3   8  -1  124.89    5.20
  -3   8  -1  129.29    4.90
   3   8   1  134.79    4.30
  -3   8  -1  124.79    4.80
  -4  -8  -1    4.80    0.80
   4  -8   1    5.60    1.10
  -4  -8  -1    6.40    0.90
  -4  -8  -1    4.80    0.90
   4  -8   1    6.70    1.20
  -4  -8  -1    5.40    0.80
  -4   8  -1    6.90    1.20
  -4   8  -1    5.80    1.30
   4   8   1    6.30    1.00
  -5  -8  -1   54.89    2.30
  -5  -8  -1   54.29    2.60
  -5  -8  -1   55.69    2.80
   5  -8   1   49.30    3.00
  -5   8  -1   50.49    3.00
  -5   8  -1   49.99    3.20
   5   8   1   56.09    2.80
   6  -8   1    1.10    1.00
  -6  -8  -1    0.10    0.70
  -6  -8  -1    0.50    0.80
  -6   8  -1   -0.60    0.90
  -6   8  -1    0.80    0.90
   6   8   1    0.20    0.60
  -7  -8  -1   -0.20    0.80
   7  -8   1   -0.50    1.00
  -7  -8  -1    0.40    0.90
  -7   8  -1   -0.30    0.90
  -7   8  -1   -0.40    1.00
   8  -8   1    5.50    1.70
  -8  -8  -1    8.20    1.70
  -8  -8  -1    6.40    1.70
  -8   8  -1    6.20    1.60
  -8   8  -1    5.20    1.70
  -9  -8  -1    2.80    1.40
  -9   8  -1   -0.10    1.10
  -9   8  -1   -0.10    1.40
   9  -9  -1   -0.30    1.20
  -9  -9   1   -1.50    1.10
  -9   9   1    0.90    1.30
  -9   9   1   -0.50    1.00
  -8  -9   1   36.80    2.90
  -8  -9   1   36.30    3.10
   8  -9  -1   36.90    3.50
  -8   9   1   30.40    3.20
  -8   9   1   32.20    3.30
  -7  -9   1   53.79    3.30
   7  -9  -1   47.00    3.40
  -7  -9   1   55.59    3.20
  -7   9   1   56.69    3.60
  -7   9   1   48.40    3.50
   7   9  -1   57.29    3.10
  -6  -9   1    5.90    1.20
  -6  -9   1    2.90    1.00
  -6  -9   1    3.70    0.90
   6  -9  -1    6.20    1.40
  -6   9   1    3.80    1.30
   6   9  -1    4.60    1.10
  -6   9   1    3.50    1.10
  -5  -9   1  212.58    7.10
  -5  -9   1  210.48    7.10
   5  -9  -1  203.38    7.60
  -5  -9   1  193.08    7.20
  -5   9   1  199.78    7.50
   5   9  -1  213.88    7.60
  -5   9   1  200.18    7.80
  -4  -9   1  212.78    7.30
   4  -9  -1  211.98    7.50
  -4  -9   1  213.68    7.00
   4  -9  -1  217.18    8.30
  -4  -9   1  207.78    7.10
  -4  -9   1  222.98    7.20
  -4   9   1  201.28    7.40
  -4   9   1  214.18    8.00
   4   9  -1  215.88    7.70
   3  -9  -1   34.80    2.00
  -3  -9   1   38.10    2.10
  -3  -9   1   36.80    1.80
  -3  -9   1   34.70    1.70
  -3  -9   1   36.90    1.60
   3  -9  -1   36.60    2.00
  -3   9   1   36.60    2.50
   3   9  -1   35.40    1.60
   3   9  -1   39.60    1.70
   3   9  -1   38.30    2.30
  -3   9   1   33.90    1.90
   2  -9  -1  202.98    7.10
  -2  -9   1  226.28    6.70
   2  -9  -1  222.98    7.20
  -2  -9   1  211.08    6.90
  -2  -9   1  223.88    6.60
  -2  -9   1  226.48    6.90
  -2  -9   1  216.88    7.50
   2   9  -1  230.48    6.70
  -2   9   1  217.38    7.90
   2   9  -1  219.08    7.80
  -2   9   1  225.58    7.10
   2   9  -1  226.58    7.50
  -2   9   1  222.28    7.80
   1  -9  -1    3.00    0.50
  -1  -9   1    3.40    0.50
  -1  -9   1    3.00    0.40
  -1  -9   1    4.10    0.90
   1  -9  -1    3.90    0.40
  -1  -9   1    3.30    0.30
   1  -9  -1    2.90    0.50
  -1   9   1    3.50    0.40
   1   9  -1    1.80    0.80
   1   9  -1    2.30    0.70
  -1   9   1    3.90    1.00
  -1   9   1    3.40    0.40
  -1   9   1    3.00    0.40
  -1   9   1    3.60    0.90
   1   9  -1    2.70    0.20
   0  -9   1  242.58    7.40
   0  -9   1  242.28    7.40
   0  -9   1  240.68    7.20
   0  -9  -1  246.08    7.10
   0  -9  -1  226.78    7.10
   0   9  -1  242.78    8.30
   0   9   1  234.88    8.20
   0   9  -1  236.48    7.20
   0   9  -1  226.98    8.10
   0   9  -1  270.87    7.30
   0   9   1  228.38    8.20
   1  -9   1   14.30    1.00
   1  -9   1   15.30    1.00
  -1   9  -1   14.00    1.50
   1   9   1   12.60    1.40
  -1   9  -1   14.60    0.90
  -1   9  -1   13.70    0.90
  -1   9  -1   12.20    1.40
   1   9   1   15.30    1.50
  -1   9  -1   14.10    1.00
  -2  -9  -1  275.97    8.80
  -2  -9  -1  268.17    8.10
   2  -9   1  279.87    8.70
  -2  -9  -1  266.17    8.10
   2  -9   1  258.97    8.70
  -2   9  -1  270.37    8.60
   2   9   1  267.07    9.00
   2   9   1  262.97    9.10
  -2   9  -1  271.37    9.10
  -2   9  -1  267.87    9.30
  -3  -9  -1   19.10    1.20
  -3  -9  -1   18.20    1.20
   3  -9   1   14.50    1.50
  -3  -9  -1   16.50    1.30
   3  -9   1   15.80    1.50
  -3  -9  -1   18.20    1.00
  -3  -9  -1   19.80    1.30
   3   9   1   19.00    1.60
  -3   9  -1   14.70    1.40
  -3   9  -1   16.00    1.60
   3   9   1   19.10    1.00
  -3   9  -1   16.00    1.80
   4  -9   1   11.60    1.50
  -4  -9  -1   13.10    1.20
  -4  -9  -1   13.50    1.10
  -4  -9  -1   14.50    1.20
  -4  -9  -1   12.80    1.20
   4   9   1   14.10    1.50
  -4   9  -1    9.50    1.60
  -4   9  -1   14.00    1.50
  -5  -9  -1    3.10    0.90
  -5  -9  -1    4.40    0.90
   5  -9   1    1.60    0.90
  -5  -9  -1    3.40    0.80
  -5   9  -1    4.90    1.40
  -5   9  -1    5.60    1.30
   5   9   1    4.00    1.00
  -6  -9  -1    6.20    1.30
  -6  -9  -1    5.90    1.10
   6  -9   1    4.30    1.30
   6   9   1    4.60    1.10
  -6   9  -1    5.00    1.40
  -6   9  -1    7.50    1.60
  -7  -9  -1    0.20    0.90
  -7  -9  -1    0.50    1.00
   7  -9   1    1.00    1.30
  -7   9  -1    2.10    1.20
  -7   9  -1   -0.40    1.10
   8  -9   1    2.40    1.50
  -8  -9  -1    1.20    1.20
  -8   9  -1    2.70    1.50
  -8   9  -1   -1.30    1.20
  -9   9  -1   -1.00    1.20
  -9   9  -1    1.90    1.50
  -9 -10   1    0.80    1.20
   9 -10  -1    3.10    1.50
  -9  10   1   -1.40    1.30
  -9  10   1    0.90    1.50
   8 -10  -1    1.00    1.40
  -8 -10   1    2.40    1.30
  -8  10   1    2.10    1.40
  -8  10   1    2.30    1.30
   7 -10  -1   -0.30    1.00
  -7 -10   1   -1.00    0.90
  -7  10   1    2.00    1.30
   7  10  -1    1.60    0.90
  -7  10   1    0.00    0.90
  -6 -10   1   21.40    1.80
  -6 -10   1   16.30    1.80
  -6 -10   1   21.50    1.80
   6 -10  -1   17.10    2.10
  -6  10   1   17.30    2.30
   6  10  -1   22.80    2.20
  -6  10   1   16.00    2.00
  -5 -10   1   -0.10    0.70
  -5 -10   1    0.60    0.60
   5 -10  -1    0.10    0.70
  -5 -10   1   -1.00    0.50
  -5  10   1   -0.20    0.60
  -5  10   1    0.00    0.90
   5  10  -1    0.20    0.80
  -4 -10   1    1.00    0.80
  -4 -10   1    3.10    0.70
  -4 -10   1    2.00    0.70
   4 -10  -1    2.80    0.90
  -4 -10   1    3.10    0.60
  -4  10   1    1.70    1.00
   4  10  -1    1.10    0.90
  -4  10   1    1.80    0.70
  -3 -10   1   34.30    2.10
  -3 -10   1   38.10    1.80
   3 -10  -1   34.10    2.00
  -3 -10   1   34.70    1.50
   3 -10  -1   36.20    2.00
  -3 -10   1   35.70    1.70
  -3  10   1   35.10    2.50
   3  10  -1   35.10    2.40
  -3  10   1   37.30    1.90
   2 -10  -1  183.78    6.20
   2 -10  -1  186.58    6.20
  -2 -10   1  190.18    6.70
  -2 -10   1  186.98    5.90
  -2 -10   1  176.58    5.90
   2  10  -1  194.28    7.00
   2  10  -1  188.28    6.60
  -2  10   1  191.78    6.90
  -2  10   1  191.28    6.00
  -2  10   1  180.18    7.00
  -1 -10   1  104.29    3.40
   1 -10  -1  108.39    3.20
   1 -10  -1  106.49    3.60
  -1 -10   1  100.79    4.30
  -1 -10   1  103.89    3.40
   1 -10  -1  100.19    3.50
  -1  10   1  107.19    3.30
  -1  10   1   99.79    4.40
  -1  10   1  104.49    3.20
   1  10  -1  103.99    4.50
  -1  10   1  102.19    3.20
  -1  10   1  107.99    3.30
  -1  10   1  103.29    4.50
   1  10  -1   98.09    4.20
   0 -10   1  245.08    7.50
   0 -10   1  242.78    7.50
   0 -10  -1  238.18    7.20
   0 -10  -1  223.98    7.20
   0 -10   1  249.48    7.30
   0  10   1  247.98    8.60
   0  10  -1  250.67    7.30
   0  10   1  242.08    8.50
   0  10  -1  245.88    7.30
   0  10  -1  251.07    7.20
   0  10  -1  233.08    8.50
   0  10  -1  246.08    8.40
   1 -10   1    9.00    0.90
   1 -10   1    9.40    0.90
   1  10   1    8.10    1.30
  -1  10  -1   10.10    0.80
  -1  10  -1    7.80    1.30
  -1  10  -1   10.70    0.80
  -1  10  -1   11.50    1.10
   1  10   1    9.40    1.30
  -1  10  -1   10.60    1.40
   2 -10   1   65.49    2.80
   2 -10   1   62.99    2.70
  -2 -10  -1   63.89    2.20
  -2 -10  -1   63.29    2.20
  -2 -10  -1   61.49    2.80
   2  10   1   60.89    3.00
  -2  10  -1   66.49    2.70
  -2  10  -1   60.09    3.10
   2  10   1   65.09    3.20
  -2  10  -1   63.09    3.40
  -3 -10  -1   27.50    1.50
   3 -10   1   27.10    1.80
  -3 -10  -1   27.50    1.50
  -3 -10  -1   28.40    1.80
   3 -10   1   28.20    1.80
  -3 -10  -1   30.50    1.20
  -3  10  -1   26.90    1.70
   3  10   1   26.60    2.00
  -3  10  -1   29.60    2.10
  -3  10  -1   33.20    2.40
   4 -10   1    8.80    1.30
  -4 -10  -1    8.70    1.10
  -4 -10  -1    9.90    1.10
  -4 -10  -1    9.80    0.90
  -4 -10  -1    7.90    1.10
  -4  10  -1    8.00    1.50
  -4  10  -1    6.10    1.10
   4  10   1    7.70    1.30
   5 -10   1    2.50    1.10
  -5 -10  -1    4.10    0.90
  -5 -10  -1    3.90    1.00
  -5  10  -1    4.70    1.20
  -5  10  -1    6.00    1.50
   5  10   1    5.10    1.20
   6 -10   1   22.10    2.40
  -6 -10  -1   25.30    2.10
  -6  10  -1   24.90    2.80
  -6  10  -1   23.30    2.40
   6  10   1   26.10    2.10
   7 -10   1    5.30    1.60
  -7 -10  -1    6.40    1.40
  -7  10  -1    7.10    1.80
  -7  10  -1    3.50    1.40
  -8 -10  -1    1.00    1.20
   8 -10   1   -2.10    1.00
  -8  10  -1    0.90    1.30
  -8  10  -1    1.80    1.30
   9 -10   1    1.00    1.30
  -9  10  -1    1.90    1.50
  -9  10  -1    0.30    1.40
  -9 -11   1    2.70    1.50
   9 -11  -1    1.40    1.40
  -9  11   1    0.60    1.40
  -9  11   1    4.50    1.70
   8 -11  -1   -0.20    1.10
  -8 -11   1   -1.00    0.90
  -8  11   1    0.10    1.20
  -8  11   1    0.00    1.10
   7 -11  -1    1.00    1.20
  -7 -11   1    1.60    0.90
  -7  11   1   -0.30    1.00
   7  11  -1    0.20    0.80
  -7  11   1    1.20    1.30
  -6 -11   1   -0.70    0.70
   6 -11  -1    1.20    1.00
  -6  11   1    0.00    1.00
  -6  11   1    0.20    0.80
   6  11  -1   -0.10    0.90
   5 -11  -1   20.90    2.20
  -5 -11   1   21.20    1.70
  -5 -11   1   18.40    1.70
  -5  11   1   15.90    1.80
   5  11  -1   17.90    2.10
  -5  11   1   19.30    2.30
  -4 -11   1   14.40    1.20
   4 -11  -1   12.10    1.50
  -4 -11   1   13.50    1.30
  -4 -11   1   11.30    1.40
  -4  11   1   12.10    1.90
  -4  11   1   12.40    1.40
   4  11  -1   11.40    1.70
   3 -11  -1    0.50    0.60
  -3 -11   1    0.80    0.50
  -3 -11   1   -0.30    0.70
  -3 -11   1    0.90    0.50
   3 -11  -1   -0.30    0.60
  -3  11   1    0.50    0.50
   3  11  -1    0.80    0.80
  -3  11   1   -0.30    0.70
  -2 -11   1  190.48    6.20
  -2 -11   1  195.18    6.30
  -2 -11   1  203.58    7.20
   2 -11  -1  199.08    6.60
   2 -11  -1  198.38    6.60
   2  11  -1  197.68    7.50
  -2  11   1  194.78    6.30
  -2  11   1  203.28    7.60
   2  11  -1  199.48    7.10
  -2  11   1  197.78    7.40
  -1 -11   1    3.10    0.50
  -1 -11   1    3.70    0.50
   1 -11  -1    3.50    0.50
  -1 -11   1    4.40    1.00
   1 -11  -1    3.40    0.50
   1  11  -1    4.80    1.10
   1  11  -1    1.70    0.80
  -1  11   1    3.60    1.00
  -1  11   1    3.60    1.10
   0 -11  -1   19.10    0.90
   0 -11   1   19.10    1.10
   0 -11   1   18.80    1.10
   0 -11  -1   18.70    0.90
   0  11  -1   19.60    0.70
   0  11  -1   20.70    2.00
   0  11  -1   21.20    0.80
   0  11   1   20.00    1.90
   0  11   1   16.90    1.80
   0  11  -1   22.00    1.80
  -1 -11  -1    8.30    1.20
   1 -11   1    8.50    0.90
   1 -11   1    9.80    0.90
   1 -11   1    9.40    0.80
  -1  11  -1    9.80    0.70
   1  11   1   10.10    1.40
  -1  11  -1    7.90    1.30
   1  11   1    8.90    1.40
  -1  11  -1    8.00    1.30
  -1  11  -1    9.00    0.70
  -2 -11  -1  104.89    3.40
   2 -11   1  102.69    4.10
  -2 -11  -1  101.49    3.40
  -2 -11  -1  112.39    4.40
  -2  11  -1  106.39    4.60
  -2  11  -1  109.19    3.90
   2  11   1  111.19    4.50
   2  11   1  114.29    4.80
  -2  11  -1  107.09    3.90
  -2  11  -1   99.89    4.70
  -3 -11  -1    0.00    0.70
  -3 -11  -1    0.50    0.40
  -3 -11  -1    0.80    0.50
   3 -11   1   -0.10    0.70
   3  11   1    0.10    0.80
  -3  11  -1    2.20    0.70
  -3  11  -1    2.10    1.00
  -3  11  -1    0.40    0.90
  -4 -11  -1    2.50    0.70
  -4 -11  -1    2.00    0.70
   4 -11   1    1.80    1.00
  -4 -11  -1    2.30    0.80
  -4  11  -1    3.80    1.20
  -4  11  -1    2.30    0.90
   4  11   1    1.70    0.90
  -5 -11  -1    4.70    1.00
   5 -11   1    6.60    1.40
  -5  11  -1    8.00    1.70
   5  11   1    5.10    1.20
  -5  11  -1    7.20    1.40
  -6 -11  -1    5.20    1.20
   6 -11   1    5.80    1.50
  -6  11  -1    2.00    1.10
   6  11   1    4.00    1.20
  -6  11  -1    4.50    1.50
  -7 -11  -1    1.40    1.00
   7 -11   1    5.80    1.70
  -7  11  -1    5.30    1.70
  -7  11  -1    6.30    1.70
   8 -11   1   -1.60    1.20
  -8 -11  -1    0.10    1.00
  -8  11  -1    1.80    1.40
  -8  11  -1    0.60    1.20
   8 -12  -1    3.50    1.70
  -8 -12   1    5.70    1.50
  -8  12   1    2.30    1.50
  -8  12   1    3.50    1.60
   7 -12  -1   -0.70    1.10
  -7 -12   1   -0.70    0.80
  -7  12   1    0.40    1.00
  -7  12   1    2.90    1.50
   7  12  -1    0.20    0.90
   6 -12  -1    0.70    1.10
  -6 -12   1   -0.60    0.70
   6  12  -1   -0.40    0.80
  -6  12   1    0.30    0.90
  -6  12   1    0.20    1.20
  -5 -12   1   -0.40    0.70
   5 -12  -1   -1.40    0.80
  -5 -12   1   -0.70    0.60
  -5  12   1   -0.30    1.00
  -5  12   1    0.00    0.70
   5  12  -1    0.80    0.90
  -4 -12   1    7.10    1.00
  -4 -12   1    7.10    1.20
   4 -12  -1    5.50    1.20
  -4 -12   1    6.70    1.20
  -4  12   1    6.50    1.60
   4  12  -1    9.80    1.70
  -4  12   1    8.90    1.20
  -3 -12   1    0.00    0.50
  -3 -12   1    0.50    0.50
   3 -12  -1    1.20    0.70
  -3 -12   1   -0.10    0.70
  -3  12   1    1.20    1.00
  -3  12   1    1.10    0.50
   3  12  -1   -1.20    0.70
   2 -12  -1   17.30    1.30
  -2 -12   1   16.90    1.00
  -2 -12   1   17.80    1.00
  -2 -12   1   16.00    1.70
   2 -12  -1   17.50    1.30
  -2  12   1   14.10    1.80
  -2  12   1   15.70    2.00
   2  12  -1   15.40    1.70
   2  12  -1   17.90    2.00
  -1 -12   1    8.70    1.40
   1 -12  -1    8.90    0.80
   1 -12  -1    8.60    0.80
  -1 -12   1    8.60    0.70
  -1 -12   1    9.50    0.70
  -1  12   1    8.40    1.50
   1  12  -1    8.10    1.30
   1  12  -1    8.50    1.40
  -1  12   1    6.90    1.30
   0 -12   1    2.70    0.50
   0 -12  -1    2.10    0.40
   0 -12   1    2.80    1.00
   0 -12   1    2.30    0.50
   0  12   1    1.70    0.90
   0  12  -1    1.40    0.90
   0  12   1    1.20    0.90
   0  12  -1    2.50    1.00
  -1 -12  -1  256.47    8.70
   1 -12   1  243.18    7.90
   1 -12   1  244.18    7.90
  -1  12  -1  246.38    8.10
  -1  12  -1  241.28    8.90
   1  12   1  249.08    9.00
  -1  12  -1  243.38    8.90
   1  12   1  243.68    8.80
   2 -12   1   -0.60    0.60
  -2 -12  -1    0.40    0.80
  -2 -12  -1   -0.40    0.30
  -2 -12  -1    0.00    0.30
   2  12   1    0.70    0.80
  -2  12  -1   -1.20    0.70
  -2  12  -1    0.10    0.40
   2  12   1    0.00    0.80
  -2  12  -1    0.00    0.80
  -2  12  -1   -0.20    0.40
   3 -12   1  131.89    5.20
  -3 -12  -1  133.69    4.60
  -3 -12  -1  134.49    4.60
  -3 -12  -1  132.49    5.20
   3  12   1  133.09    5.70
  -3  12  -1  137.99    5.00
  -3  12  -1  142.39    6.10
  -3  12  -1  133.69    5.60
  -4 -12  -1    2.40    0.70
  -4 -12  -1    3.70    0.80
  -4 -12  -1    4.30    1.00
   4 -12   1    3.40    1.10
   4  12   1    4.90    1.20
  -4  12  -1    3.80    1.00
  -4  12  -1    1.50    1.20
  -5 -12  -1    3.50    0.90
   5 -12   1    4.00    1.30
  -5  12  -1    4.80    1.20
   5  12   1    5.80    1.40
  -5  12  -1    4.10    1.50
  -6 -12  -1   17.10    1.80
   6 -12   1   12.10    2.10
   6  12   1   15.50    1.90
  -6  12  -1   18.10    2.50
  -6  12  -1   17.80    2.20
   7 -12   1    2.80    1.40
  -7 -12  -1    2.90    1.10
  -7  12  -1    3.30    1.40
  -7  12  -1    4.70    1.70
   8 -12   1    3.00    1.60
  -8  12  -1    3.10    1.60
  -8  12  -1    0.30    1.20
   8 -13  -1    3.00    1.70
  -8 -13   1    6.70    1.60
  -8  13   1    6.50    1.80
  -7 -13   1    0.70    1.00
   7 -13  -1    0.60    1.20
  -7  13   1    0.00    1.20
  -7  13   1    1.30    1.10
   7  13  -1    0.80    1.00
  -6 -13   1   15.90    1.80
   6 -13  -1   11.80    2.00
  -6  13   1   12.70    2.30
  -6  13   1   14.50    2.20
   6  13  -1   16.20    2.10
  -5 -13   1    2.70    0.90
   5 -13  -1    0.70    1.00
  -5 -13   1    2.00    1.00
  -5  13   1    4.20    1.50
   5  13  -1    0.70    1.10
  -4 -13   1    1.60    0.90
   4 -13  -1    1.10    0.90
  -4 -13   1    0.90    0.60
   4  13  -1    0.20    1.00
  -4  13   1    3.30    1.30
  -3 -13   1    0.40    0.50
  -3 -13   1   -0.20    0.80
  -3 -13   1    0.10    0.50
   3 -13  -1   -0.30    0.60
  -3  13   1    0.80    1.10
   3  13  -1   -0.40    0.80
   2 -13  -1  108.39    4.20
   2 -13  -1  117.39    4.20
  -2 -13   1  110.99    3.80
  -2 -13   1  110.39    3.90
  -2 -13   1  116.39    4.90
   2  13  -1  111.79    4.80
   2  13  -1  110.89    5.20
  -2  13   1  115.59    5.20
  -2  13   1  115.49    5.40
  -1 -13   1    6.90    0.70
   1 -13  -1    8.00    0.80
  -1 -13   1    7.70    0.80
   1 -13  -1    7.10    0.80
  -1 -13   1    9.50    1.60
   1  13  -1    7.40    1.40
   1  13  -1    5.10    1.40
  -1  13   1    8.50    1.60
  -1  13   1    9.60    1.70
   0 -13   1   87.29    3.20
   0 -13   1   84.49    3.20
   0 -13  -1   86.49    2.90
   0 -13  -1   86.59    2.90
   0 -13   1   84.29    4.20
   0  13   1   81.69    4.30
   0  13  -1   95.79    4.40
   0  13  -1   85.19    4.40
   0  13   1   88.99    4.30
  -1 -13  -1    4.60    0.30
   1 -13   1    4.40    0.80
  -1 -13  -1    5.80    1.20
   1 -13   1    3.80    0.80
   1  13   1    3.60    1.20
  -1  13  -1    5.20    1.30
   1  13   1    3.90    1.20
  -1  13  -1    2.50    1.10
  -2 -13  -1    2.60    0.40
  -2 -13  -1    2.20    0.40
  -2 -13  -1    2.60    1.00
   2 -13   1    2.40    0.80
  -2  13  -1    0.40    1.00
  -2  13  -1    2.00    1.20
   2  13   1    1.90    1.00
   2  13   1    2.20    1.20
  -3 -13  -1    7.30    0.80
  -3 -13  -1    6.70    1.20
  -3 -13  -1    4.80    0.70
   3 -13   1    5.40    1.10
   3  13   1    9.70    1.70
  -3  13  -1    6.30    1.30
  -3  13  -1    8.20    1.70
  -4 -13  -1   14.20    1.60
   4 -13   1   11.30    1.60
  -4 -13  -1   11.00    1.20
  -4  13  -1   11.00    1.50
  -4  13  -1   13.60    2.20
   4  13   1   10.70    1.80
  -5 -13  -1    6.40    1.10
   5 -13   1    2.40    1.30
  -5  13  -1    7.40    1.40
  -5  13  -1    5.20    1.70
   5  13   1    5.60    1.40
  -6 -13  -1   12.40    1.60
   6 -13   1   13.30    2.20
  -6  13  -1   12.40    1.90
   6  13   1   13.10    1.80
  -6  13  -1   10.50    2.20
  -7 -13  -1    1.40    1.00
   7 -13   1   -0.70    1.20
  -7  13  -1    1.40    1.20
  -7  13  -1    0.90    1.40
   8 -13   1    2.30    1.40
  -8  13  -1   -0.90    1.20
  -8  13  -1    1.00    1.50
  -7 -14   1   -1.50    0.80
   7 -14  -1   -0.70    1.10
   7  14  -1    2.30    1.20
  -7  14   1   -1.20    1.10
  -6 -14   1    1.50    0.90
   6 -14  -1   -0.30    1.00
  -6  14   1    2.40    1.50
   6  14  -1   -0.80    0.80
  -5 -14   1   -0.80    0.60
   5 -14  -1   -1.40    0.80
   5  14  -1    0.30    0.90
  -5  14   1   -1.20    1.00
  -4 -14   1    8.50    1.10
  -4 -14   1    9.60    1.50
   4 -14  -1    9.30    1.40
   4  14  -1    9.30    1.70
  -4  14   1    9.10    2.00
  -3 -14   1    0.50    0.50
  -3 -14   1    0.60    1.00
   3 -14  -1    0.60    0.70
  -3 -14   1    1.00    0.50
  -3  14   1   -0.20    1.00
   3  14  -1    0.60    1.00
  -2 -14   1    4.80    0.70
   2 -14  -1    3.60    0.80
  -2 -14   1    5.20    0.70
  -2 -14   1    5.10    1.30
  -2  14   1    3.50    1.20
   2  14  -1    6.40    1.30
   2  14  -1    4.90    1.40
  -2  14   1    3.10    1.30
   1 -14  -1    4.60    0.70
  -1 -14   1    3.80    1.40
   1 -14  -1    3.80    0.70
  -1 -14   1    3.90    0.60
  -1 -14   1    3.60    0.60
   1  14  -1    4.70    1.40
   1  14  -1    4.60    1.30
  -1  14   1    3.40    1.20
  -1  14   1    3.50    1.30
   0 -14   1   49.70    3.30
   0 -14   1   49.10    2.20
   0 -14  -1   53.09    1.90
   0 -14   1   49.80    2.20
   0 -14  -1   51.49    1.90
   0  14  -1   53.69    3.30
   0  14  -1   51.39    3.40
   0  14   1   54.59    3.50
   0  14   1   55.89    3.40
   1 -14   1    3.50    0.80
  -1 -14  -1    2.80    1.10
   1 -14   1    2.80    0.70
   1  14   1    5.90    1.40
  -1  14  -1    5.30    1.40
  -1  14  -1    4.10    1.40
   1  14   1    3.70    1.10
   2 -14   1    1.30    0.70
  -2 -14  -1    0.70    0.30
  -2 -14  -1    1.20    0.30
  -2 -14  -1    0.10    0.90
   2  14   1   -0.60    0.70
  -2  14  -1    0.10    0.90
  -2  14  -1    2.50    1.10
   2  14   1   -0.50    0.80
   3 -14   1    6.60    1.30
  -3 -14  -1    7.30    1.30
  -3 -14  -1   10.00    0.90
  -3 -14  -1   10.60    0.90
   3  14   1    8.10    1.70
  -3  14  -1   11.50    2.00
  -3  14  -1   10.50    1.80
   4 -14   1    5.70    1.30
  -4 -14  -1    5.20    0.90
  -4  14  -1    6.30    1.80
   4  14   1    6.20    1.60
   5 -14   1    1.20    1.10
  -5 -14  -1    2.40    0.80
  -5  14  -1    2.10    1.40
   5  14   1    1.60    1.10
   6 -14   1    0.70    1.20
  -6 -14  -1    1.70    0.90
   6  14   1   -1.10    0.80
  -6  14  -1    0.50    1.30
   7 -14   1    3.20    1.50
  -7  14  -1    1.00    1.50
  -7 -15   1    8.20    1.60
   7 -15  -1    8.20    2.00
  -7  15   1    7.90    2.10
   7  15  -1    6.80    1.80
   6 -15  -1    0.10    1.20
  -6 -15   1    0.10    0.80
   6  15  -1    0.90    1.00
  -6  15   1    1.40    1.40
  -5 -15   1   13.90    1.50
   5 -15  -1   15.00    2.00
  -5  15   1   18.20    2.80
   5  15  -1   16.30    2.30
  -4 -15   1    9.50    1.10
   4 -15  -1   11.40    1.60
  -4 -15   1   11.70    1.80
   4  15  -1    9.70    1.90
  -4  15   1   11.60    2.20
   3 -15  -1    4.80    1.00
  -3 -15   1    6.90    1.50
  -3 -15   1    4.00    0.80
  -3 -15   1    4.20    0.70
  -3  15   1    3.70    1.60
   3  15  -1    0.90    1.10
  -2 -15   1   32.00    2.90
  -2 -15   1   31.60    1.50
  -2 -15   1   29.90    1.50
   2 -15  -1   27.10    1.80
   2  15  -1   33.50    2.50
  -2  15   1   32.30    3.20
  -2  15   1   30.70    3.00
   2  15  -1   33.10    3.10
  -1 -15   1    0.50    1.10
  -1 -15   1    0.20    0.40
  -1 -15   1   -0.40    0.40
   1 -15  -1   -0.20    0.40
   1 -15  -1    0.30    0.40
   1  15  -1   -1.00    0.80
   1  15  -1   -0.30    1.00
  -1  15   1    1.90    1.30
  -1  15   1   -0.70    0.80
   0 -15   1    2.30    1.20
   0 -15   1    1.30    0.60
   0 -15  -1    3.50    1.30
   0 -15  -1    1.50    0.40
   0 -15   1    3.50    0.70
   0 -15  -1    2.10    0.40
   0  15  -1    2.40    1.10
   0  15   1    3.30    1.30
   0  15  -1    0.10    1.00
   0  15   1    2.00    1.10
   1 -15   1    7.60    1.60
  -1 -15  -1    7.40    1.40
   1 -15   1    6.00    0.90
   1  15   1    6.10    1.40
  -1  15  -1    7.10    1.60
  -1  15  -1    6.40    1.50
   1  15   1    5.50    1.50
   2 -15   1    1.30    0.80
  -2 -15  -1    1.80    1.10
  -2  15  -1    3.00    1.20
   2  15   1    4.60    1.40
  -2  15  -1    1.70    1.20
  -3 -15  -1    2.40    0.50
   3 -15   1    3.10    1.00
  -3 -15  -1    2.30    0.50
  -3 -15  -1    0.70    1.00
  -3  15  -1    3.60    1.40
  -3  15  -1    3.30    1.50
   3  15   1    1.00    1.10
   4 -15   1    0.30    0.90
  -4 -15  -1    1.20    0.60
   4  15   1   -0.90    0.90
  -4  15  -1    0.00    1.20
   5 -15   1    6.30    1.60
  -5 -15  -1    7.00    1.10
  -5  15  -1    5.90    1.90
   5  15   1    7.20    1.70
   6 -15   1   -0.60    1.10
  -6  15  -1    2.30    1.60
   6  15   1   -0.60    1.00
   6 -16  -1    4.80    1.60
  -6 -16   1    3.70    1.10
  -6  16   1    2.80    1.90
   6  16  -1    5.50    1.70
   5 -16  -1    7.20    1.60
  -5 -16   1    7.00    1.20
  -5  16   1    8.60    2.20
   5  16  -1    9.40    2.00
  -4 -16   1   13.00    1.30
   4 -16  -1   11.30    1.70
  -4 -16   1   14.00    2.00
  -4  16   1   16.00    2.60
   4  16  -1   14.00    2.30
   3 -16  -1    3.00    1.00
  -3 -16   1    2.20    1.30
  -3 -16   1    3.60    0.70
   3  16  -1    5.60    1.70
  -3  16   1    2.80    1.50
  -2 -16   1   11.80    0.90
  -2 -16   1   14.30    2.10
  -2 -16   1   12.30    0.90
   2 -16  -1   12.90    1.30
   2  16  -1   13.30    2.20
  -2  16   1   15.60    2.30
   2  16  -1   14.10    2.00
  -1 -16   1   20.10    1.20
   1 -16  -1   21.40    1.30
  -1 -16   1   19.00    1.20
  -1 -16   1   20.30    2.40
   1  16  -1   17.70    2.40
  -1  16   1   24.80    2.80
  -1  16   1   22.30    2.70
   1  16  -1   17.40    2.30
   0 -16  -1    3.60    0.50
   0 -16  -1    4.00    1.40
   0 -16   1    3.90    1.40
   0 -16   1    4.40    0.70
   0 -16  -1    3.20    0.50
   0  16  -1    2.30    1.30
   0  16   1    3.20    1.40
   0  16  -1   -0.60    1.00
   0  16   1    1.90    1.20
   1 -16   1   46.70    3.50
  -1 -16  -1   41.60    3.00
   1 -16   1   38.00    2.10
   1  16   1   36.60    3.50
  -1  16  -1   43.00    3.40
  -1  16  -1   42.70    3.30
   1  16   1   46.30    3.20
  -2 -16  -1    7.90    1.70
   2 -16   1    8.40    1.30
  -2  16  -1   10.00    2.00
   2  16   1   12.00    2.00
  -2  16  -1    9.90    2.00
  -3 -16  -1   -0.90    1.10
   3 -16   1    0.70    0.90
  -3 -16  -1    0.50    0.40
  -3  16  -1    0.50    1.20
   3  16   1    0.90    1.20
  -3  16  -1    0.90    1.20
   4 -16   1    1.20    1.10
  -4  16  -1   -0.30    1.20
   4  16   1    1.20    1.20
   5 -16   1    0.50    1.10
  -5  16  -1    0.20    1.20
   5  16   1    0.60    1.30
   6 -16   1    3.50    1.40
   6  16   1    1.40    1.10
  -6  16  -1    2.20    1.80
  -5 -17   1    0.80    0.70
   5 -17  -1    0.40    1.00
   5  17  -1    0.40    1.20
  -5  17   1   -1.30    1.50
   4 -17  -1    2.00    1.10
  -4 -17   1    2.50    0.70
  -4  17   1    3.60    1.70
   4  17  -1    2.30    1.50
  -3 -17   1   -0.70    1.00
  -3 -17   1    0.80    0.50
   3 -17  -1    0.30    0.80
  -3  17   1   -0.70    1.10
   3  17  -1    0.30    1.10
   2 -17  -1    0.10    0.60
  -2 -17   1   -0.40    0.50
  -2 -17   1    0.20    0.40
  -2 -17   1    1.30    1.40
   2  17  -1   -1.10    1.20
  -2  17   1    1.10    1.20
   2  17  -1   -1.60    0.70
  -1 -17   1    4.80    0.70
  -1 -17   1    2.70    1.50
   1 -17  -1    4.90    0.80
  -1  17   1    3.50    1.50
   1  17  -1    4.20    1.60
   1  17  -1    3.20    1.40
  -1  17   1    5.40    1.60
   0 -17  -1    0.50    0.30
   0 -17   1   -0.80    1.10
   0 -17   1    0.50    0.50
   0 -17  -1    0.30    0.30
   0 -17  -1    0.60    1.10
   0  17   1   -0.30    1.10
   0  17  -1    2.30    1.40
   0  17  -1    0.50    1.00
   0  17   1   -0.90    0.90
  -1 -17  -1    1.10    1.10
   1 -17   1    2.10    0.70
   1 -17   1    0.80    1.20
  -1  17  -1    1.20    1.20
   1  17   1    0.90    1.00
   1  17   1    1.10    1.30
  -1  17  -1    2.00    1.30
  -2 -17  -1    1.60    1.20
   2 -17   1    1.10    1.40
   2 -17   1    2.20    0.90
  -2  17  -1    1.20    1.20
  -2  17  -1    3.00    1.50
   2  17   1    2.10    1.40
   3 -17   1    0.30    0.90
  -3  17  -1   -0.70    1.20
   3  17   1    0.00    1.10
  -4 -17  -1    8.30    0.90
   4 -17   1    6.50    1.50
   4  17   1    4.40    1.60
  -4  17  -1    7.20    2.00
  -5 -17  -1   -0.10    0.70
   5 -17   1   -0.70    1.00
  -5  17  -1    2.20    1.70
   5  17   1   -0.10    1.20
  -4 -18   1   -0.30    0.50
   4 -18  -1   -0.80    0.90
   4  18  -1    2.30    1.30
  -4  18   1    0.10    1.30
  -3 -18   1    9.20    1.90
   3 -18  -1    8.60    1.40
  -3 -18   1    8.10    0.80
   3  18  -1    8.10    2.00
  -3  18   1    6.00    2.10
  -2 -18   1    1.20    1.40
   2 -18  -1    2.00    0.70
  -2 -18   1    1.60    0.40
  -2  18   1   -1.30    1.10
   2  18  -1    2.80    1.50
   2  18  -1   -0.10    1.00
  -1 -18   1    7.90    1.90
   1 -18  -1   10.50    2.10
   1 -18  -1    9.60    1.00
  -1 -18   1    9.40    0.80
  -1  18   1   10.80    2.10
   1  18  -1    7.50    1.90
   1  18  -1    9.70    1.90
   0 -18   1   -0.70    1.20
   0 -18  -1    1.30    1.30
   0 -18   1    1.00    0.60
   0  18   1    1.70    1.30
   0  18  -1    1.30    1.30
   0  18   1    0.80    1.30
   0  18  -1    0.50    1.30
   1 -18   1    1.10    0.70
  -1 -18  -1    1.40    1.30
   1 -18   1    1.80    1.50
  -1  18  -1    1.20    1.30
   1  18   1    2.00    1.40
  -1  18  -1    1.80    1.50
   1  18   1    0.30    1.30
  -2 -18  -1    1.90    1.30
   2 -18   1    2.00    1.50
   2 -18   1    2.10    0.80
   2  18   1   -0.40    1.30
  -2  18  -1    0.60    1.30
  -2  18  -1   -0.50    1.20
   3 -18   1    1.80    1.40
   3 -18   1    3.00    1.10
  -3  18  -1    4.00    1.60
   3  18   1    2.80    1.50
  -4 -18  -1    7.40    0.70
  -4  18  -1    6.00    2.20
  -2 -19   1    1.20    1.30
   2 -19  -1   -1.10    1.20
   2 -19  -1    0.40    0.60
  -2  19   1   -2.70    1.10
   2  19  -1    0.30    1.40
  -1 -19   1   10.40    2.20
  -1 -19   1    6.70    0.60
   1 -19  -1    6.40    1.90
   1 -19  -1    6.90    0.80
  -1  19   1    8.80    2.00
   1  19  -1    7.50    2.20
   1  19  -1    2.90    1.40
   0 -19   1    1.00    0.50
   0 -19  -1   -1.70    1.30
   0 -19   1   -0.40    1.30
   0  19  -1    0.40    1.30
   0  19  -1    1.10    1.10
   0  19   1   -0.20    1.00
   1 -19   1   11.30    1.30
   1 -19   1   14.50    2.60
  -1 -19  -1   11.00    2.10
   1  19   1   12.50    2.40
  -1  19  -1   11.40    2.20
   1  19   1   12.60    2.20
  -1  19  -1   11.90    2.30
   2 -19   1    7.00    1.20
   2 -19   1    6.60    2.00
  -2  19  -1    8.40    2.10
   2  19   1    3.60    1.60
  -2  19  -1    8.60    2.10
 -11   0   2    0.90    1.70
 -10   0   2    4.50    2.00
  -9   0   2   -0.10    1.30
  -9   0   2   -1.00    0.90
  -8   0   2    2.00    1.00
  -8   0   2   -0.90    1.10
  -8   0   2    1.20    0.80
  -7   0   2   -0.80    0.60
   7   0  -2    0.90    1.00
  -7   0   2   -0.50    0.70
   7   0  -2    0.00    0.70
  -7   0   2    0.20    0.90
   6   0  -2   21.90    1.80
  -6   0   2   21.20    1.80
  -6   0   2   22.50    1.50
   6   0  -2   22.20    2.10
  -5   0   2    0.10    0.50
   5   0  -2   -0.20    0.60
  -5   0   2    0.60    0.40
  -5   0   2   -0.20    0.50
   5   0  -2    0.30    0.60
  -4   0   2   26.80    1.50
  -4   0   2   27.80    1.70
  -4   0   2   27.90    1.80
  -4   0   2   28.50    1.30
   4   0  -2   27.10    1.70
   4   0  -2   28.00    1.70
   3   0  -2    0.10    0.50
  -3   0   2   -0.20    0.40
  -3   0   2   -0.10    0.40
  -3   0   2   -0.30    0.40
  -3   0   2    0.40    0.40
  -3   0   2   -0.30    0.20
   3   0  -2    0.40    0.40
  -2   0   2 1050.09   30.80
  -2   0   2 1044.10   30.40
   2   0  -2 1062.29   30.40
   2   0  -2 1088.19   30.80
  -2   0   2 1014.30   30.70
  -2   0   2 1074.39   30.80
  -2   0   2 1009.90   30.70
  -2   0   2 1036.30   30.70
  -2   0   2 1057.69   30.70
   2   0  -2 1034.30   30.70
   2   0  -2 1045.20   30.80
   2   0  -2 1017.00   30.70
   2   0  -2 1089.09   30.70
  -1   0   2   -0.90    0.30
   1   0  -2   -1.00    0.30
   1   0  -2   -0.60    0.20
   1   0  -2   -1.10    0.30
  -1   0   2   -0.80    0.30
  -1   0   2   -1.00    0.30
   1   0  -2   -1.00    0.20
  -1   0   2   -0.50    0.30
   1   0  -2   -0.90    0.30
  -1   0   2   -0.60    0.30
   1   0  -2   -1.10    0.30
   1   0  -2   -1.30    0.20
   0   0  -2  322.47    9.40
   0   0   2  319.17    9.30
   0   0  -2  305.77    9.40
   0   0  -2  302.27    9.30
   0   0   2  314.47    9.30
   0   0  -2  297.47    9.30
   0   0   2  330.27    9.40
   0   0   2  320.87    9.40
   0   0  -2  309.67    9.20
   0   0   2  306.47    9.20
   1   0   2   -0.10    0.20
  -1   0  -2   -0.20    0.30
   1   0   2   -0.20    0.30
  -1   0  -2    0.20    0.30
   1   0   2    0.10    0.30
  -1   0  -2   -0.50    0.30
   1   0   2    0.30    0.30
  -2   0  -2  380.56   10.90
  -2   0  -2  382.76   11.50
   2   0   2  364.16   11.50
  -2   0  -2  369.36   11.50
   2   0   2  379.36   11.50
  -2   0  -2  380.16   11.60
   3   0   2   -0.10    0.20
  -3   0  -2   -0.90    0.30
  -3   0  -2   -0.10    0.40
  -3   0  -2   -0.30    0.50
   3   0   2    0.10    0.40
   4   0   2  348.17   10.40
   4   0   2  346.27   10.90
  -4   0  -2  336.07   11.00
  -4   0  -2  324.97   10.90
  -4   0  -2  329.77   11.00
   5   0   2    0.30    0.60
  -5   0  -2    0.10    0.70
  -5   0  -2    0.10    0.60
  -6   0  -2  117.49    5.20
  -6   0  -2  116.99    5.00
   6   0   2  111.99    4.80
  -7   0  -2   -0.50    0.90
  -7   0  -2    0.10    1.00
  -8   0  -2   41.20    3.30
  -8   0  -2   40.90    3.10
  -9   0  -2   -1.90    1.20
 -10   0  -2    0.90    1.60
 -11  -1   2    0.60    1.70
 -11   1   2   -0.80    1.50
 -10  -1   2   10.80    2.40
 -10   1   2   10.20    2.40
  -9  -1   2    2.60    1.20
  -9  -1   2    2.60    1.60
  -9   1   2    2.60    1.50
  -8  -1   2   11.30    1.30
  -8  -1   2   11.10    1.90
  -8  -1   2    7.70    1.80
  -8   1   2    9.20    1.70
  -8   1   2   12.80    2.10
   8   1  -2   11.50    2.00
  -8   1   2   12.60    1.50
  -7  -1   2    7.50    1.40
   7  -1  -2    9.80    1.50
  -7  -1   2    6.60    1.00
   7  -1  -2    7.60    1.50
  -7   1   2    7.10    1.40
   7   1  -2    7.70    1.50
  -7   1   2    7.10    1.60
   7   1  -2    5.60    1.20
  -7   1   2    6.30    1.10
   6  -1  -2   -1.80    0.70
  -6  -1   2    0.30    0.70
  -6  -1   2   -0.20    0.70
  -6  -1   2   -0.20    0.40
   6  -1  -2   -0.50    0.70
   6   1  -2   -0.60    0.60
   6   1  -2    0.50    0.80
  -6   1   2    0.30    0.70
  -6   1   2    0.00    0.60
   5  -1  -2   90.39    3.80
  -5  -1   2   88.79    3.70
   5  -1  -2   85.59    3.80
  -5  -1   2   88.19    3.40
   5   1  -2   84.49    3.70
  -5   1   2   89.09    3.40
  -5   1   2   86.39    3.70
   5   1  -2   84.89    3.70
   4  -1  -2   93.19    3.70
  -4  -1   2   94.39    3.70
   4  -1  -2   90.19    3.80
  -4  -1   2   92.59    3.50
  -4  -1   2   93.89    3.70
  -4   1   2   99.49    3.40
   4   1  -2   97.29    3.70
  -4   1   2   99.59    3.60
   4   1  -2   96.59    3.80
  -4   1   2   95.19    3.70
  -3  -1   2  361.56   11.10
   3  -1  -2  335.47   11.10
  -3  -1   2  350.66   10.90
  -3  -1   2  366.26   10.60
  -3  -1   2  368.26   11.10
   3  -1  -2  351.26   11.10
   3  -1  -2  361.36   11.10
  -3  -1   2  359.26   11.10
   3   1  -2  357.96   11.10
  -3   1   2  359.86   10.80
  -3   1   2  346.57   10.90
  -3   1   2  367.86   11.20
  -3   1   2  362.86   11.10
   3   1  -2  354.46   11.10
   2  -1  -2  866.71   25.00
  -2  -1   2  839.52   25.10
   2  -1  -2  811.02   25.20
  -2  -1   2  903.71   25.30
  -2  -1   2  850.31   25.20
   2  -1  -2  841.92   25.20
  -2  -1   2  834.12   25.20
  -2  -1   2  839.32   25.20
  -2  -1   2  879.71   24.70
   2  -1  -2  861.61   25.20
   2  -1  -2  897.31   25.20
  -2  -1   2  852.01   25.20
   2  -1  -2  825.02   25.20
   2   1  -2  881.51   25.20
   2   1  -2  830.42   25.20
  -2   1   2  897.01   25.30
  -2   1   2  830.22   25.20
  -2   1   2  843.12   25.00
  -2   1   2  860.41   25.20
  -2   1   2  894.21   25.20
   2   1  -2  899.41   25.10
   2   1  -2  849.61   25.20
  -2   1   2  815.12   25.10
   2   1  -2  858.71   25.20
  -1  -1   2  755.02   22.10
   1  -1  -2  742.43   22.10
   1  -1  -2  785.32   22.10
   1  -1  -2  750.42   22.10
  -1  -1   2  723.13   22.10
  -1  -1   2  719.23   22.10
  -1  -1   2  763.52   22.10
   1  -1  -2  771.52   22.10
  -1  -1   2  733.53   22.10
   1  -1  -2  749.13   22.10
   1  -1  -2  767.32   22.10
   1  -1  -2  734.23   22.10
  -1  -1   2  787.92   22.10
   1   1  -2  729.33   22.10
   1   1  -2  760.52   22.10
   1   1  -2  752.22   22.10
   1   1  -2  776.72   22.10
  -1   1   2  797.02   22.10
   1   1  -2  782.02   22.10
  -1   1   2  742.83   22.00
  -1   1   2  735.93   22.10
  -1   1   2  754.72   22.10
  -1   1   2  757.12   22.10
   1   1  -2  729.83   22.10
  -1   1   2  794.62   22.10
   0  -1  -2  953.40   28.60
   0  -1  -2  977.20   28.50
   0  -1   2  978.80   28.60
   0  -1   2  950.70   28.50
   0  -1   2  993.20   28.60
   0  -1   2  968.30   28.60
   0  -1  -2  950.00   28.50
   0  -1  -2  990.80   28.50
   0  -1   2 1005.20   28.60
   0  -1  -2  974.00   28.80
   0   1  -2  944.91   28.60
   0   1   2  974.70   28.50
   0   1  -2  986.90   28.60
   0   1   2 1031.00   28.60
   0   1   2 1026.00   28.60
   0   1   2  986.80   29.00
   0   1  -2  986.40   28.50
   0   1   2  993.70   28.60
   0   1  -2  979.90   28.60
   0   1  -2  983.60   28.60
   1  -1   2 1682.63   49.50
   1  -1   2 1746.13   49.60
   1  -1   2 1753.52   49.60
  -1  -1  -2 1644.64   49.50
  -1  -1  -2 1685.73   49.50
  -1  -1  -2 1717.73   49.50
   1   1   2 1780.32   49.50
   1   1   2 1683.43   49.40
  -1   1  -2 1696.93   49.50
  -1   1  -2 1718.73   49.60
  -1   1  -2 1650.13   49.50
  -2  -1  -2  417.26   12.70
  -2  -1  -2  418.56   12.70
  -2  -1  -2  428.76   12.30
  -2  -1  -2  414.56   12.80
   2  -1   2  415.96   12.80
  -2   1  -2  428.26   12.90
  -2   1  -2  426.46   12.80
   2   1   2  432.86   12.20
  -2   1  -2  421.56   12.20
  -2   1  -2  397.96   12.70
   3  -1   2   36.10    1.80
  -3  -1  -2   37.20    1.80
  -3  -1  -2   34.20    1.80
  -3  -1  -2   33.00    1.80
  -3   1  -2   37.00    1.90
   3   1   2   37.00    1.30
  -3   1  -2   35.90    1.90
  -3   1  -2   38.60    1.90
   3   1   2   35.90    1.80
  -4  -1  -2    0.90    0.60
   4  -1   2    1.80    0.70
  -4  -1  -2   -0.60    0.60
   4   1   2    1.10    0.40
  -4   1  -2    0.40    0.70
   4   1   2    1.00    0.60
  -4   1  -2    1.20    0.60
  -5  -1  -2   27.90    2.10
   5  -1   2   34.50    2.10
  -5   1  -2   31.80    2.10
   5   1   2   31.90    2.00
  -5   1  -2   28.10    2.20
   6  -1   2   13.00    1.70
  -6  -1  -2   11.30    1.60
  -6  -1  -2   10.50    1.60
  -6   1  -2    9.90    1.70
  -6   1  -2   11.00    1.60
   6   1   2   10.80    1.50
   7  -1   2    3.10    1.10
  -7  -1  -2    0.60    1.00
  -7  -1  -2    2.80    1.30
  -7   1  -2    2.70    1.30
  -7   1  -2    3.80    1.20
  -8  -1  -2   -1.00    1.00
  -8  -1  -2    1.70    1.50
  -8   1  -2    1.10    1.30
  -8   1  -2    0.10    1.00
  -9  -1  -2    0.40    1.40
  -9  -1  -2   -1.80    1.00
  -9   1  -2    2.10    1.80
 -10  -1  -2    1.80    1.70
 -10   1  -2    0.20    1.60
 -11  -2   2   -1.00    1.50
 -11   2   2    1.90    1.70
 -10  -2   2    0.40    1.40
 -10   2   2   -0.60    1.40
  -9  -2   2   -1.20    1.00
  -9  -2   2    1.60    1.30
  -9   2   2    0.90    1.00
  -9   2   2    1.70    1.60
  -8  -2   2    5.10    1.60
  -8  -2   2    5.60    1.40
   8  -2  -2    5.30    1.40
  -8   2   2    5.10    1.50
  -8   2   2    6.70    1.20
  -8   2   2    4.90    1.50
   8   2  -2    2.90    1.40
  -7  -2   2   65.89    3.00
  -7  -2   2   71.79    2.90
   7  -2  -2   56.89    3.60
  -7  -2   2   64.19    3.60
   7  -2  -2   62.69    3.60
  -7   2   2   69.19    3.80
   7   2  -2   62.49    3.60
  -7   2   2   67.29    3.20
  -7   2   2   71.39    3.70
   7   2  -2   65.69    2.80
   6  -2  -2  112.09    4.80
  -6  -2   2  106.69    4.20
  -6  -2   2  113.19    4.80
   6  -2  -2  109.09    4.80
  -6   2   2  114.39    4.70
  -6   2   2  113.99    4.40
   6   2  -2  112.69    4.60
   6   2  -2  104.89    4.70
  -5  -2   2   93.69    3.90
  -5  -2   2   96.09    4.00
   5  -2  -2   85.89    4.00
  -5  -2   2   92.49    3.60
   5  -2  -2   92.69    4.00
   5   2  -2   87.29    3.90
  -5   2   2   95.39    3.90
  -5   2   2   95.49    3.70
   5   2  -2   98.19    3.90
  -4  -2   2  185.78    6.30
  -4  -2   2  182.28    6.00
  -4  -2   2  181.58    6.30
   4  -2  -2  173.68    6.30
   4  -2  -2  177.18    6.30
   4  -2  -2  185.08    6.30
  -4   2   2  179.08    6.20
   4   2  -2  192.78    6.30
   4   2  -2  182.28    6.30
  -4   2   2  179.28    6.00
  -3  -2   2  301.27    9.20
   3  -2  -2  298.77    9.40
  -3  -2   2  300.87    9.40
  -3  -2   2  295.77    9.40
   3  -2  -2  290.27    9.40
   3  -2  -2  300.47    9.40
  -3  -2   2  302.47    9.40
   3   2  -2  301.47    9.40
  -3   2   2  303.77    9.40
  -3   2   2  285.27    9.20
   2  -2  -2   12.50    0.90
  -2  -2   2   12.90    0.90
   2  -2  -2   11.70    0.90
  -2  -2   2   10.70    0.90
  -2  -2   2   12.20    0.90
   2  -2  -2   10.50    0.90
   2  -2  -2   13.00    0.90
  -2  -2   2   14.40    0.90
  -2  -2   2   11.40    0.90
   2  -2  -2   11.10    0.90
  -2  -2   2   10.50    0.80
   2   2  -2   14.30    0.90
  -2   2   2   11.40    0.80
  -2   2   2   13.30    0.90
  -2   2   2    8.20    0.70
  -2   2   2   12.10    0.90
  -2   2   2   10.60    0.80
   2   2  -2   12.00    0.90
   2   2  -2   11.80    0.80
  -1  -2   2  272.57    8.50
   1  -2  -2  268.77    8.40
   1  -2  -2  271.27    8.40
   1  -2  -2  281.97    8.50
  -1  -2   2  277.97    8.50
   1  -2  -2  274.57    8.50
   1  -2  -2  284.87    8.50
  -1  -2   2  285.87    8.50
  -1  -2   2  268.17    8.50
  -1  -2   2  273.57    8.50
   1  -2  -2  282.17    8.50
   1  -2  -2  279.67    8.50
   1   2  -2  273.57    8.40
  -1   2   2  288.87    8.50
  -1   2   2  274.87    8.50
   1   2  -2  282.87    8.50
   1   2  -2  280.07    8.30
  -1   2   2  283.17    8.40
   1   2  -2  275.97    8.50
   1   2  -2  309.87    8.60
  -1   2   2  268.97    8.40
  -1   2   2  288.77    8.50
   1   2  -2  290.47    8.50
  -1   2   2  282.07    8.50
   0  -2   2  275.77    8.50
   0  -2  -2  279.17    8.40
   0  -2  -2  285.47    8.40
   0  -2   2  290.47    8.50
   0  -2  -2  277.57    8.40
   0  -2  -2  267.87    8.40
   0  -2  -2  281.87    8.60
   0  -2   2  274.37    8.50
   0  -2   2  284.27    8.50
   0  -2   2  275.47    8.50
   0   2  -2  278.37    8.50
   0   2   2  296.97    8.40
   0   2  -2  283.07    8.50
   0   2   2  280.07    8.30
   0   2   2  284.27    8.40
   0   2   2  280.07    8.40
   0   2  -2  282.77    8.50
   0   2  -2  282.57    8.50
   0   2   2  294.97    8.40
  -1  -2  -2   44.80    1.70
  -1  -2  -2   46.60    1.40
   1  -2   2   46.50    1.80
  -1  -2  -2   46.50    1.70
   1  -2   2   42.20    1.80
  -1  -2  -2   44.10    1.70
   1  -2   2   45.80    1.80
  -1  -2  -2   46.70    1.70
   1   2   2   45.40    1.60
   1   2   2   46.20    1.70
  -1   2  -2   45.10    1.60
  -1   2  -2   46.30    1.80
  -1   2  -2   43.40    1.80
  -1   2  -2   43.90    1.80
   1   2   2   44.80    1.60
  -2  -2  -2   12.20    0.90
  -2  -2  -2   13.30    0.90
   2  -2   2   10.90    1.00
  -2  -2  -2   11.80    0.70
   2  -2   2   11.90    0.90
  -2   2  -2   12.40    0.90
  -2   2  -2   11.20    0.60
  -2   2  -2   10.70    1.00
  -2   2  -2   11.60    1.00
   2   2   2   11.30    0.80
   3  -2   2   11.20    1.10
  -3  -2  -2   13.50    0.70
  -3  -2  -2   13.20    1.10
  -3  -2  -2   13.30    1.10
   3  -2   2   12.30    1.20
  -3  -2  -2   13.80    1.10
  -3   2  -2   15.30    1.20
   3   2   2   12.30    0.60
  -3   2  -2   18.90    1.40
   3   2   2   12.00    0.70
  -4  -2  -2    3.20    0.80
  -4  -2  -2    4.10    0.80
   4  -2   2    3.60    0.80
  -4  -2  -2    3.30    0.90
   4   2   2    2.10    0.60
  -4   2  -2    2.20    0.90
  -4   2  -2    3.60    0.80
   4   2   2    2.70    0.40
  -5  -2  -2   -0.50    0.70
  -5  -2  -2    1.00    0.80
  -5  -2  -2    0.10    0.50
   5  -2   2    0.90    0.80
   5   2   2   -0.50    0.30
   5   2   2   -0.10    0.50
  -5   2  -2    0.40    0.70
  -5   2  -2    2.10    0.90
  -6  -2  -2    5.20    1.30
   6  -2   2    5.60    1.20
   6   2   2    5.00    1.00
  -6   2  -2    5.20    1.40
  -6   2  -2    4.70    1.10
  -7  -2  -2    0.20    1.00
  -7  -2  -2   -0.20    0.80
   7  -2   2   -0.10    0.80
  -7   2  -2   -1.00    1.00
  -7   2  -2   -0.20    0.80
  -8  -2  -2    0.40    1.10
  -8  -2  -2    2.40    1.40
  -8   2  -2    1.90    1.40
  -9  -2  -2    6.00    1.90
  -9  -2  -2    6.90    1.80
  -9   2  -2    4.10    1.50
  -9   2  -2    4.50    1.90
 -10  -2  -2   -0.20    1.60
 -10   2  -2    1.00    1.60
 -10   2  -2    0.50    1.20
 -11  -3   2   -0.20    1.60
 -11   3   2    1.40    1.70
 -10  -3   2   -0.40    1.00
 -10  -3   2    0.20    1.40
 -10   3   2   -1.70    1.20
  -9  -3   2    2.70    1.40
  -9  -3   2    0.30    1.10
  -9   3   2    3.10    1.10
  -9   3   2    1.90    1.50
  -8  -3   2    7.10    1.60
  -8  -3   2   10.20    1.40
   8  -3  -2    9.80    1.80
  -8  -3   2    9.60    1.90
   8   3  -2    8.10    1.70
  -8   3   2   11.30    1.60
  -8   3   2   10.90    2.00
  -7  -3   2   37.80    2.20
   7  -3  -2   35.20    2.80
   7  -3  -2   36.30    2.60
  -7  -3   2   33.20    2.50
   7   3  -2   39.00    2.70
  -7   3   2   32.60    2.70
   7   3  -2   35.40    1.90
  -7   3   2   35.40    2.30
  -7   3   2   35.10    2.50
  -6  -3   2   40.10    2.50
   6  -3  -2   39.50    2.60
   6  -3  -2   41.80    2.70
  -6  -3   2   44.40    2.30
   6   3  -2   38.50    2.50
   6   3  -2   38.50    2.30
  -6   3   2   43.30    2.40
  -6   3   2   43.10    2.60
   6   3  -2   41.80    2.10
   5  -3  -2  235.48    8.30
  -5  -3   2  241.48    7.80
  -5  -3   2  225.48    8.10
  -5  -3   2  248.08    8.20
   5  -3  -2  234.08    8.20
  -5   3   2  236.68    7.90
   5   3  -2  230.28    8.10
  -5   3   2  240.58    8.10
   4  -3  -2  123.69    4.70
   4  -3  -2  123.69    4.60
  -4  -3   2  123.39    4.60
  -4  -3   2  124.69    4.60
   4  -3  -2  122.29    4.70
  -4  -3   2  123.19    4.30
  -4   3   2  123.19    4.50
   4   3  -2  122.99    4.60
  -4   3   2  127.09    4.60
  -3  -3   2   14.30    0.60
   3  -3  -2   13.70    1.10
   3  -3  -2   13.20    1.10
   3  -3  -2   14.40    1.10
  -3  -3   2   15.10    1.00
  -3  -3   2   14.50    1.10
  -3  -3   2   13.70    1.00
  -3   3   2   14.40    1.00
   3   3  -2   15.50    1.00
   3   3  -2   14.30    1.10
  -3   3   2   13.90    1.10
   2  -3  -2  222.28    7.30
   2  -3  -2  237.28    7.30
  -2  -3   2  236.78    7.30
   2  -3  -2  233.88    7.30
   2  -3  -2  224.68    7.30
  -2  -3   2  231.88    7.20
  -2  -3   2  222.18    7.20
  -2  -3   2  237.98    7.30
  -2  -3   2  228.18    7.30
  -2  -3   2  235.28    6.90
  -2  -3   2  223.58    7.20
  -2   3   2  240.48    7.30
   2   3  -2  239.08    7.30
   2   3  -2  232.28    7.20
  -2   3   2  228.18    7.40
  -2   3   2  251.07    7.50
  -2   3   2  228.78    7.20
   2   3  -2  236.58    7.30
  -1  -3   2  145.99    4.70
   1  -3  -2  147.79    4.70
   1  -3  -2  147.79    4.70
  -1  -3   2  147.29    4.80
  -1  -3   2  143.19    4.70
  -1  -3   2  151.98    4.70
   1  -3  -2  145.89    4.70
   1  -3  -2  151.88    4.70
  -1  -3   2  151.38    4.70
  -1   3   2  148.99    4.60
  -1   3   2  151.68    4.70
   1   3  -2  155.28    4.80
   1   3  -2  151.68    4.80
  -1   3   2  144.39    4.60
   1   3  -2  152.18    4.70
   1   3  -2  154.68    4.70
  -1   3   2  156.48    4.70
   1   3  -2  149.79    4.70
   1   3  -2  146.09    4.70
  -1   3   2  151.68    4.90
  -1   3   2  147.29    4.70
   1   3  -2  142.59    4.60
   0  -3   2   80.79    2.80
   0  -3   2   84.29    2.80
   0  -3   2   87.99    2.80
   0  -3   2   85.09    2.80
   0  -3  -2   78.59    2.60
   0  -3   2   84.69    2.90
   0  -3  -2   79.49    2.60
   0  -3  -2   81.09    2.60
   0   3   2   84.69    2.70
   0   3   2   79.29    2.90
   0   3  -2   85.29    2.80
   0   3  -2   81.69    2.90
   0   3  -2   80.39    2.80
   0   3   2   84.59    2.70
   0   3   2   86.69    2.70
   0   3  -2   82.39    2.90
   0   3  -2   84.49    2.80
   0   3  -2   84.49    2.80
   0   3   2   86.89    2.50
  -1  -3  -2  421.56   12.90
  -1  -3  -2  431.56   12.80
   1  -3   2  430.86   13.00
   1  -3   2  435.86   13.10
   1  -3   2  454.55   13.10
  -1  -3  -2  422.76   12.80
   1   3   2  417.96   13.00
   1   3   2  444.86   12.90
   1   3   2  448.56   12.70
  -1   3  -2  437.46   13.10
  -1   3  -2  431.56   13.00
   2  -3   2  502.55   14.60
  -2  -3  -2  498.25   14.90
  -2  -3  -2  487.75   14.30
   2  -3   2  474.15   14.90
   2  -3   2  501.35   14.90
  -2  -3  -2  497.45   14.70
  -2  -3  -2  484.85   14.80
  -2  -3  -2  481.15   14.70
  -2   3  -2  492.45   15.00
   2   3   2  481.75   14.60
  -2   3  -2  498.15   14.90
   2   3   2  493.95   14.60
  -2   3  -2  482.45   14.60
   2   3   2  512.75   14.80
  -3  -3  -2  474.55   14.60
   3  -3   2  486.55   14.70
  -3  -3  -2  473.15   14.50
  -3  -3  -2  484.15   13.90
   3  -3   2  463.45   14.70
  -3  -3  -2  457.05   14.50
  -3  -3  -2  503.35   14.20
   3   3   2  481.25   14.40
  -3   3  -2  479.35   14.00
   3   3   2  467.75   13.80
  -3   3  -2  481.95   14.80
   3   3   2  459.35   14.20
  -3   3  -2  467.85   14.60
   4  -3   2   24.30    1.70
  -4  -3  -2   23.20    1.60
  -4  -3  -2   23.60    1.60
  -4  -3  -2   21.60    1.70
   4   3   2   23.90    1.50
   4   3   2   23.50    1.00
   4   3   2   24.70    1.20
  -4   3  -2   25.00    1.80
  -4   3  -2   25.50    1.70
  -5  -3  -2   89.79    4.00
  -5  -3  -2  102.99    4.10
  -5  -3  -2   88.29    4.00
   5  -3   2   93.59    4.10
   5   3   2   89.69    3.10
  -5   3  -2   92.59    4.00
   5   3   2   96.29    3.10
  -5   3  -2   96.79    4.30
  -6  -3  -2   60.09    3.30
  -6  -3  -2   56.39    3.20
   6  -3   2   54.29    3.10
  -6   3  -2   59.69    3.20
  -6   3  -2   52.49    3.30
  -7  -3  -2    4.20    1.30
  -7  -3  -2    5.00    1.50
   7  -3   2    6.90    1.50
  -7   3  -2    6.50    1.50
  -7   3  -2    3.20    1.20
  -8  -3  -2   30.20    3.00
  -8  -3  -2   26.80    3.00
  -8   3  -2   32.60    3.30
  -8   3  -2   30.10    2.90
  -9  -3  -2    0.90    1.50
  -9  -3  -2    4.30    1.70
  -9   3  -2    3.10    1.30
  -9   3  -2    1.30    1.60
 -10  -3  -2    5.60    3.20
 -10  -3  -2   10.30    2.30
 -10   3  -2    4.80    1.70
 -10   3  -2    6.40    2.20
 -11  -4   2    2.50    1.90
 -11   4   2    1.70    1.70
 -10  -4   2    7.10    1.90
 -10  -4   2    4.60    1.90
 -10   4   2    9.80    2.40
  -9  -4   2    0.80    1.10
  -9  -4   2    0.00    1.20
  -9   4   2    0.10    1.00
  -9   4   2   -1.10    1.30
   8  -4  -2   20.90    2.50
  -8  -4   2   17.60    1.80
  -8  -4   2   21.30    2.40
  -8  -4   2   14.70    2.20
  -8   4   2   18.00    2.50
  -8   4   2   16.30    2.00
  -7  -4   2    5.10    1.20
  -7  -4   2    5.80    1.10
   7  -4  -2    5.20    1.30
  -7  -4   2    6.80    1.40
  -7   4   2    2.80    0.90
  -7   4   2    3.20    1.30
   7   4  -2    6.80    1.50
   7   4  -2    7.20    1.00
   6  -4  -2  100.19    4.50
   6  -4  -2   95.79    4.40
  -6  -4   2   95.69    3.90
  -6  -4   2   93.99    4.30
  -6   4   2   99.09    4.20
  -6   4   2   97.09    4.50
   6   4  -2   96.49    3.80
  -6   4   2   94.99    4.20
   6   4  -2   93.29    4.20
   6   4  -2   99.29    4.20
  -5  -4   2   62.49    3.00
  -5  -4   2   65.19    2.80
   5  -4  -2   67.59    3.10
   5  -4  -2   62.89    3.10
   5  -4  -2   63.79    3.20
  -5  -4   2   61.99    3.00
   5   4  -2   61.79    3.00
  -5   4   2   60.39    2.90
  -5   4   2   63.09    3.00
   5   4  -2   67.09    2.90
   5   4  -2   66.09    2.80
  -4  -4   2  401.16   11.70
   4  -4  -2  394.46   12.50
  -4  -4   2  392.06   12.40
  -4  -4   2  405.96   12.40
  -4  -4   2  386.06   12.20
   4  -4  -2  369.46   12.50
   4  -4  -2  415.96   12.60
   4   4  -2  392.66   12.40
   4   4  -2  379.66   12.20
  -4   4   2  387.16   12.40
  -4   4   2  405.16   12.40
   4   4  -2  406.96   12.30
  -3  -4   2    7.00    0.80
  -3  -4   2    9.60    0.60
   3  -4  -2    9.40    1.00
  -3  -4   2    9.60    0.90
  -3  -4   2    9.20    1.00
   3  -4  -2    7.50    1.00
   3  -4  -2    8.60    1.00
  -3  -4   2    8.30    0.90
   3   4  -2    9.50    1.00
   3   4  -2    8.50    0.90
   3   4  -2    9.60    0.90
  -3   4   2    5.00    0.70
  -3   4   2    9.40    1.00
   2  -4  -2  188.38    6.20
  -2  -4   2  193.18    6.20
   2  -4  -2  198.18    6.20
   2  -4  -2  186.18    6.20
  -2  -4   2  197.68    6.20
  -2  -4   2  206.78    6.20
  -2  -4   2  185.38    6.20
  -2  -4   2  200.58    6.00
  -2  -4   2  192.28    6.10
  -2  -4   2  194.58    6.20
   2  -4  -2  195.98    6.40
  -2   4   2  183.28    6.40
   2   4  -2  203.58    6.20
   2   4  -2  191.28    6.40
   2   4  -2  198.38    5.90
   2   4  -2  194.38    6.20
   2   4  -2  202.28    6.10
  -2   4   2  199.18    6.10
  -1  -4   2  962.60   29.00
   1  -4  -2 1022.40   28.90
  -1  -4   2 1032.50   29.00
  -1  -4   2  952.00   29.10
  -1  -4   2  959.10   28.90
   1  -4  -2  954.60   28.90
   1  -4  -2  978.60   28.90
   1  -4  -2  988.00   28.90
  -1  -4   2  971.60   29.00
   1   4  -2  978.10   29.30
   1   4  -2  953.60   29.00
   1   4  -2 1038.60   29.00
  -1   4   2 1016.20   28.90
  -1   4   2 1041.40   28.90
   1   4  -2  996.00   29.00
  -1   4   2  988.30   29.30
  -1   4   2  988.70   28.90
   1   4  -2  989.00   29.00
  -1   4   2 1014.60   28.90
   1   4  -2 1023.20   28.90
   0  -4  -2  679.83   19.50
   0  -4   2  690.13   19.80
   0  -4  -2  658.63   19.50
   0  -4   2  669.23   19.70
   0  -4  -2  655.73   19.50
   0  -4   2  659.73   19.90
   0  -4   2  647.44   19.70
   0  -4  -2  645.74   19.50
   0   4   2  690.83   19.50
   0   4  -2  674.23   19.60
   0   4   2  698.43   19.50
   0   4   2  674.43   20.00
   0   4   2  685.23   20.00
   0   4  -2  661.33   19.90
   0   4   2  697.73   19.50
   0   4  -2  668.13   19.70
   0   4  -2  661.53   19.90
   0   4  -2  655.63   19.70
  -1  -4  -2  975.40   28.40
  -1  -4  -2  965.80   28.30
   1  -4   2 1003.20   28.60
   1  -4   2  991.80   28.70
  -1  -4  -2  990.50   28.30
   1  -4   2  938.31   28.60
   1   4   2  936.41   28.70
  -1   4  -2  986.10   28.70
  -1   4  -2  954.70   28.50
  -1   4  -2  960.60   28.60
   1   4   2 1032.20   28.40
  -1   4  -2  955.70   28.80
  -2  -4  -2  418.26   12.70
  -2  -4  -2  413.86   12.30
  -2  -4  -2  413.26   12.60
  -2  -4  -2  440.56   12.70
   2  -4   2  409.06   12.90
  -2  -4  -2  421.36   12.70
   2  -4   2  421.56   12.90
  -2   4  -2  416.16   12.70
   2   4   2  424.46   12.40
   2   4   2  411.96   12.70
  -2   4  -2  423.86   13.00
   2   4   2  432.86   12.70
  -3  -4  -2   73.49    3.00
  -3  -4  -2   77.79    3.00
   3  -4   2   75.19    3.10
  -3  -4  -2   74.19    3.00
   3  -4   2   79.29    3.20
  -3  -4  -2   74.99    2.40
   3   4   2   75.29    2.80
  -3   4  -2   78.89    3.10
  -3   4  -2   73.79    2.70
  -3   4  -2   76.19    3.20
   3   4   2   80.39    2.80
  -4  -4  -2    3.20    0.80
   4  -4   2    4.70    0.90
  -4  -4  -2    4.90    1.00
   4  -4   2    3.20    0.90
  -4  -4  -2    4.00    0.80
  -4  -4  -2    4.40    0.40
   4  -4   2    4.50    0.50
   4   4   2    4.40    0.60
   4   4   2    4.10    0.70
  -4   4  -2    3.40    0.80
   4   4   2    3.90    0.40
  -4   4  -2    4.50    1.00
  -5  -4  -2    4.70    1.00
  -5  -4  -2    5.10    1.20
  -5  -4  -2    5.50    1.00
   5  -4   2    4.40    1.00
  -5   4  -2    4.30    1.00
  -5   4  -2    5.70    1.20
   5   4   2    5.40    0.70
   5   4   2    5.50    0.90
   5   4   2    5.60    0.50
  -6  -4  -2   -0.70    0.80
  -6  -4  -2    0.80    1.00
   6  -4   2    0.60    0.80
   6   4   2    0.50    0.40
  -6   4  -2   -0.90    0.70
  -6   4  -2    1.10    0.80
  -7  -4  -2    6.20    1.50
   7  -4   2    5.90    1.50
  -7   4  -2    7.00    1.60
  -7   4  -2    6.80    1.70
  -8  -4  -2    1.60    1.30
  -8  -4  -2    3.50    1.50
  -8   4  -2    0.50    1.10
  -8   4  -2    3.40    1.50
  -9  -4  -2    0.60    1.30
  -9  -4  -2    0.00    1.20
  -9   4  -2    0.80    1.50
  -9   4  -2   -0.40    1.10
 -10  -4  -2    3.30    1.80
 -10  -4  -2    4.20    1.80
 -10   4  -2    5.80    2.10
 -10   4  -2    3.50    1.60
 -10  -5   2    1.20    1.60
 -10  -5   2    0.20    1.40
 -10   5   2    0.40    1.60
  -9  -5   2    4.20    1.50
  -9  -5   2    1.70    1.40
  -9   5   2    1.70    1.50
  -9   5   2    1.10    1.20
  -8  -5   2    0.00    1.20
  -8  -5   2    2.20    0.90
   8  -5  -2   -1.20    1.00
  -8  -5   2   -0.80    1.10
  -8   5   2   -0.80    1.10
  -8   5   2    0.10    1.00
  -7  -5   2    4.20    1.30
  -7  -5   2    2.70    0.90
   7  -5  -2    4.20    1.30
  -7  -5   2    3.10    1.10
   7   5  -2    4.10    0.90
   7   5  -2    4.60    1.30
  -7   5   2    4.20    1.40
  -7   5   2    4.20    1.20
  -6  -5   2   39.80    2.20
  -6  -5   2   40.00    2.60
   6  -5  -2   39.80    2.70
   6  -5  -2   42.20    2.70
  -6   5   2   39.80    2.40
   6   5  -2   38.70    2.20
   6   5  -2   42.50    2.60
  -6   5   2   40.20    2.70
  -6   5   2   37.10    2.40
   5  -5  -2    1.70    0.90
   5  -5  -2    1.70    0.80
  -5  -5   2    0.50    0.60
   5  -5  -2    0.50    0.60
  -5  -5   2    0.80    0.60
  -5  -5   2    1.30    0.70
   5   5  -2    1.10    0.60
  -5   5   2    1.10    0.70
   5   5  -2    0.50    0.60
  -5   5   2    1.30    0.70
   5   5  -2    1.60    0.80
   4  -5  -2    4.60    0.90
   4  -5  -2    4.30    0.80
  -4  -5   2    4.20    0.80
  -4  -5   2    5.60    0.60
   4  -5  -2    4.60    0.90
  -4  -5   2    5.50    0.90
  -4  -5   2    4.40    0.80
  -4   5   2    4.70    0.90
   4   5  -2    3.90    0.80
   4   5  -2    4.60    0.70
   4   5  -2    4.20    0.80
  -4   5   2    2.50    0.60
  -3  -5   2  150.48    5.10
   3  -5  -2  154.18    5.20
  -3  -5   2  150.28    5.10
   3  -5  -2  147.29    5.20
  -3  -5   2  158.48    4.80
   3  -5  -2  144.59    5.20
  -3  -5   2  149.19    5.10
  -3  -5   2  146.89    5.00
  -3   5   2  149.29    5.00
   3   5  -2  154.98    5.30
  -3   5   2  144.69    5.30
   3   5  -2  148.59    4.90
   3   5  -2  148.99    5.10
  -2  -5   2   19.50    1.10
  -2  -5   2   20.30    1.10
  -2  -5   2   22.80    1.10
  -2  -5   2   22.10    1.10
   2  -5  -2   23.30    1.20
   2  -5  -2   19.50    1.20
  -2  -5   2   19.90    1.20
   2  -5  -2   21.30    1.20
  -2  -5   2   20.90    1.20
  -2  -5   2   22.30    1.10
   2   5  -2   21.70    1.10
   2   5  -2   22.50    1.10
   2   5  -2   20.30    1.10
   2   5  -2   22.70    1.40
  -2   5   2   22.20    1.50
   2   5  -2   22.30    1.00
  -1  -5   2  324.17   10.20
  -1  -5   2  349.77   10.20
   1  -5  -2  341.37   10.20
   1  -5  -2  345.57   10.10
   1  -5  -2  335.37   10.10
  -1  -5   2  354.06   10.20
   1  -5  -2  330.47   10.10
  -1  -5   2  336.77   10.20
  -1  -5   2  334.57   10.20
  -1  -5   2  334.97   10.50
   1   5  -2  338.07   10.20
  -1   5   2  350.36   10.20
   1   5  -2  341.67   10.20
   1   5  -2  325.17   10.60
  -1   5   2  358.06   10.20
   1   5  -2  332.47   10.00
   1   5  -2  329.87   10.30
   1   5  -2  355.46   10.20
  -1   5   2  324.87   10.60
   0  -5  -2  368.16   10.20
   0  -5   2  339.37   10.50
   0  -5  -2  336.57   10.20
   0  -5   2  349.27   10.50
   0  -5   2  357.96   10.80
   0  -5  -2  339.27   10.20
   0  -5   2  366.46   10.50
   0   5  -2  346.87   10.80
   0   5   2  355.46   10.20
   0   5  -2  335.17   10.80
   0   5   2  338.97   10.80
   0   5   2  347.57   10.90
   0   5   2  353.46   10.20
   0   5   2  350.76   10.20
   0   5  -2  343.27   10.30
   0   5  -2  349.67   10.50
   0   5  -2  347.87   10.50
  -1  -5  -2  104.69    3.30
   1  -5   2  103.19    3.70
   1  -5   2  108.39    3.70
  -1  -5  -2  106.19    3.30
  -1  -5  -2  106.09    3.30
  -1  -5  -2  102.99    3.30
  -1   5  -2  112.09    3.60
   1   5   2  110.89    3.40
  -1   5  -2  102.89    3.90
  -1   5  -2  103.49    3.70
   1   5   2  109.19    3.80
  -1   5  -2   99.19    3.80
  -2  -5  -2   54.89    2.10
  -2  -5  -2   56.99    2.10
   2  -5   2   54.09    2.40
  -2  -5  -2   61.49    2.10
  -2  -5  -2   54.79    2.00
   2  -5   2   54.09    2.40
  -2  -5  -2   54.09    2.10
  -2   5  -2   56.99    2.30
  -2   5  -2   53.29    2.50
   2   5   2   53.29    2.30
  -2   5  -2   56.29    2.40
  -2   5  -2   54.69    2.30
  -3  -5  -2   60.39    2.50
  -3  -5  -2   63.19    2.50
   3  -5   2   61.19    2.80
   3  -5   2   64.19    2.80
  -3  -5  -2   59.49    2.50
  -3  -5  -2   59.49    2.10
  -3   5  -2   59.49    2.90
  -3   5  -2   60.59    2.40
   3   5   2   59.79    2.50
  -3   5  -2   59.49    2.70
  -4  -5  -2    0.30    0.30
  -4  -5  -2    0.20    0.60
   4  -5   2    0.10    0.60
  -4  -5  -2   -0.10    0.50
  -4  -5  -2   -0.20    0.50
   4  -5   2   -0.70    0.50
  -4   5  -2   -0.20    0.70
  -4   5  -2   -0.40    0.60
   4   5   2    0.40    0.40
  -4   5  -2    0.30    0.50
   4   5   2    0.00    0.30
  -5  -5  -2   23.20    1.80
   5  -5   2   22.00    1.90
  -5  -5  -2   23.10    1.80
  -5  -5  -2   23.50    1.10
  -5  -5  -2   24.10    1.90
  -5   5  -2   20.80    2.10
   5   5   2   27.60    1.70
  -5   5  -2   20.90    1.70
   5   5   2   21.80    1.40
  -5   5  -2   20.90    2.10
  -6  -5  -2    0.70    0.90
  -6  -5  -2    1.00    0.90
   6  -5   2    2.00    1.00
  -6   5  -2    2.20    1.10
   6   5   2    1.50    0.50
  -6   5  -2    0.80    0.90
   7  -5   2    0.80    1.10
  -7  -5  -2   -0.80    1.00
  -7   5  -2    1.00    1.20
  -7   5  -2   -0.70    1.10
  -8  -5  -2   48.10    3.50
   8  -5   2   36.70    3.20
  -8  -5  -2   44.50    3.30
  -8   5  -2   45.60    3.60
  -8   5  -2   49.50    3.50
  -9  -5  -2    5.00    1.80
  -9  -5  -2    7.70    2.00
  -9   5  -2   11.00    2.40
  -9   5  -2    4.70    1.60
 -10  -5  -2   18.00    2.90
 -10  -5  -2   17.30    2.70
 -10   5  -2   14.50    2.40
 -10   5  -2   12.20    2.70
 -10  -6   2    3.00    1.60
 -10  -6   2    0.00    1.40
 -10   6   2    3.10    1.80
  -9  -6   2   22.50    2.80
   9  -6  -2   22.20    2.90
  -9  -6   2   25.90    2.90
  -9   6   2   20.10    2.90
  -9   6   2   22.50    2.50
   8  -6  -2   12.10    2.10
  -8  -6   2    8.80    1.80
  -8  -6   2   13.10    2.00
  -8   6   2    9.30    2.00
  -8   6   2    8.80    1.70
  -7  -6   2   32.00    2.60
   7  -6  -2   34.70    2.70
  -7  -6   2   26.90    2.60
  -7  -6   2   31.50    2.10
  -7   6   2   34.80    2.60
   7   6  -2   33.00    2.10
   7   6  -2   29.20    2.40
  -7   6   2   34.70    2.70
  -6  -6   2    5.10    1.00
   6  -6  -2    8.10    1.50
  -6  -6   2    3.60    1.10
  -6   6   2    8.20    1.40
  -6   6   2    4.70    1.30
   6   6  -2    5.30    1.00
   6   6  -2    6.20    1.20
  -5  -6   2   42.80    2.40
   5  -6  -2   41.00    2.60
  -5  -6   2   42.40    2.20
  -5  -6   2   44.70    2.40
   5  -6  -2   46.80    2.50
   5  -6  -2   44.60    2.60
  -5   6   2   43.10    2.50
  -5   6   2   45.00    2.60
  -5   6   2   35.00    2.10
   5   6  -2   44.10    2.40
   5   6  -2   41.00    2.30
   4  -6  -2   77.69    3.50
  -4  -6   2   82.99    3.30
   4  -6  -2   84.39    3.60
   4  -6  -2   86.69    3.60
  -4  -6   2   83.99    3.40
  -4  -6   2   82.79    3.40
  -4   6   2   85.19    3.70
   4   6  -2   86.89    3.40
   4   6  -2   85.59    3.50
  -4   6   2   81.99    3.30
   3  -6  -2  559.74   17.30
  -3  -6   2  569.94   17.20
   3  -6  -2  588.94   17.40
   3  -6  -2  567.94   17.30
  -3  -6   2  578.94   17.20
  -3  -6   2  565.04   17.20
  -3  -6   2  564.44   17.20
   3   6  -2  558.24   17.50
   3   6  -2  569.74   17.10
  -3   6   2  573.84   17.60
  -3   6   2  565.84   17.10
  -2  -6   2   41.40    1.70
  -2  -6   2   37.90    1.70
   2  -6  -2   45.50    1.80
   2  -6  -2   42.00    1.80
  -2  -6   2   40.80    1.80
  -2  -6   2   40.10    1.90
   2  -6  -2   40.30    1.80
  -2  -6   2   43.10    1.70
   2   6  -2   41.00    1.70
   2   6  -2   42.20    2.10
   2   6  -2   44.60    1.70
  -2   6   2   40.40    2.20
   2   6  -2   41.80    1.80
  -1  -6   2  468.35   14.60
   1  -6  -2  503.05   14.50
  -1  -6   2  517.85   14.60
   1  -6  -2  505.85   14.60
   1  -6  -2  462.25   14.60
   1  -6  -2  481.55   14.60
  -1  -6   2  480.45   14.60
  -1  -6   2  484.45   14.60
  -1  -6   2  494.85   15.00
  -1  -6   2  514.95   14.70
   1   6  -2  501.95   15.20
   1   6  -2  489.55   14.60
   1   6  -2  471.15   14.90
   1   6  -2  493.75   14.60
  -1   6   2  511.85   14.60
  -1   6   2  499.25   15.20
  -1   6   2  505.15   14.60
  -1   6   2  484.85   15.10
   0  -6  -2   63.79    2.00
   0  -6  -2   69.19    2.00
   0  -6   2   60.19    2.30
   0  -6  -2   59.69    1.90
   0  -6   2   63.49    2.30
   0  -6   2   67.69    2.30
   0  -6   2   61.79    2.30
   0   6   2   62.09    2.70
   0   6   2   65.09    2.00
   0   6  -2   64.39    2.60
   0   6  -2   61.09    2.70
   0   6  -2   62.99    2.30
   0   6  -2   60.69    2.30
   0   6   2   61.99    2.70
  -1  -6  -2  190.98    5.80
  -1  -6  -2  183.38    5.80
   1  -6   2  198.78    6.30
   1  -6   2  201.78    6.30
  -1  -6  -2  196.28    5.80
  -1  -6  -2  199.68    5.80
   1   6   2  197.28    5.80
   1   6   2  194.58    6.50
  -1   6  -2  199.08    6.30
  -1   6  -2  190.58    6.60
   1   6   2  196.98    6.60
  -1   6  -2  190.98    6.50
  -1   6  -2  201.08    6.10
  -1   6  -2  199.18    6.30
  -2  -6  -2  183.98    5.80
   2  -6   2  196.88    6.30
  -2  -6  -2  195.48    5.80
   2  -6   2  179.48    6.20
  -2  -6  -2  171.08    5.80
  -2  -6  -2  189.78    5.80
  -2  -6  -2  185.28    5.80
  -2   6  -2  179.08    6.00
  -2   6  -2  187.28    6.20
  -2   6  -2  183.68    6.50
  -2   6  -2  186.78    6.20
   2   6   2  181.28    6.20
   3  -6   2  148.59    5.20
  -3  -6  -2  139.29    4.50
  -3  -6  -2  138.59    4.80
   3  -6   2  135.19    5.10
  -3  -6  -2  131.39    4.80
  -3  -6  -2  142.89    4.80
   3   6   2  140.99    5.00
  -3   6  -2  140.39    5.00
  -3   6  -2  139.89    5.10
  -3   6  -2  142.89    5.40
  -3   6  -2  141.59    4.90
  -4  -6  -2   48.40    2.40
   4  -6   2   45.80    2.60
   4  -6   2   51.99    2.70
  -4  -6  -2   46.10    2.40
  -4  -6  -2   51.59    1.90
  -4  -6  -2   50.89    2.40
  -4   6  -2   49.20    2.80
  -4   6  -2   50.79    2.20
   4   6   2   49.70    2.30
  -4   6  -2   47.50    2.70
  -5  -6  -2   -0.20    0.30
  -5  -6  -2   -0.20    0.60
  -5  -6  -2   -0.10    0.70
  -5  -6  -2    0.30    0.70
   5  -6   2    0.50    0.80
   5   6   2   -0.20    0.50
  -5   6  -2    0.10    0.50
  -5   6  -2    0.60    0.90
  -5   6  -2   -1.20    0.70
  -6  -6  -2   19.20    1.90
   6  -6   2   22.80    2.30
  -6  -6  -2   19.00    2.00
  -6   6  -2   18.70    2.20
   6   6   2   21.30    1.40
  -6   6  -2   20.00    2.20
   7  -6   2    1.10    1.00
  -7  -6  -2   -0.10    1.00
  -7  -6  -2   -2.20    0.70
  -7   6  -2    0.80    1.10
  -7   6  -2    1.40    1.10
  -8  -6  -2    7.50    1.80
   8  -6   2    6.90    1.70
  -8  -6  -2    5.50    1.60
  -8   6  -2    7.60    1.80
  -8   6  -2    7.70    1.80
  -9  -6  -2    0.10    1.30
  -9  -6  -2   -0.50    1.30
  -9   6  -2    0.20    1.20
  -9   6  -2    0.50    1.60
 -10  -6  -2    1.40    1.50
 -10  -6  -2    0.40    1.50
 -10   6  -2    4.70    2.10
 -10   6  -2    2.50    1.50
 -10  -7   2   20.20    3.00
 -10  -7   2   14.10    2.40
 -10   7   2   15.80    2.80
 -10   7   2   15.40    2.40
   9  -7  -2   -0.20    1.20
  -9  -7   2    0.70    1.30
  -9  -7   2    2.50    1.40
  -9   7   2    2.10    1.50
  -9   7   2    1.90    1.30
  -8  -7   2    0.60    1.00
  -8  -7   2   -0.90    0.80
   8  -7  -2    0.20    1.10
  -8   7   2   -1.30    0.80
  -8   7   2    1.00    1.40
  -7  -7   2   15.40    2.00
  -7  -7   2   18.40    2.10
   7  -7  -2   16.80    2.20
  -7  -7   2   10.60    1.40
  -7   7   2   16.30    2.20
   7   7  -2   17.20    2.00
   7   7  -2   13.90    1.60
  -7   7   2   16.50    2.00
   6  -7  -2  231.88    8.70
  -6  -7   2  226.98    8.40
  -6  -7   2  243.68    8.00
   6   7  -2  243.58    8.30
  -6   7   2  222.58    8.60
  -6   7   2  236.08    8.60
   6   7  -2  234.18    8.30
  -5  -7   2   57.09    2.80
  -5  -7   2   54.59    2.60
   5  -7  -2   54.19    2.90
  -5  -7   2   51.29    2.70
   5   7  -2   56.39    2.90
  -5   7   2   53.99    2.90
  -5   7   2   53.09    3.00
   5   7  -2   52.09    2.70
  -4  -7   2  162.98    5.80
   4  -7  -2  172.18    6.20
   4  -7  -2  172.88    6.10
   4  -7  -2  166.28    6.00
  -4  -7   2  173.08    5.90
  -4  -7   2  157.58    5.80
  -4   7   2  167.98    5.80
  -4   7   2  167.48    6.30
   4   7  -2  165.18    5.70
   4   7  -2  164.68    6.10
  -4   7   2  169.28    6.00
   3  -7  -2   25.30    1.50
  -3  -7   2   22.90    1.50
  -3  -7   2   26.70    1.50
   3  -7  -2   25.60    1.60
   3  -7  -2   24.80    1.50
  -3  -7   2   22.50    1.40
  -3  -7   2   25.00    1.40
  -3   7   2   22.60    1.80
   3   7  -2   26.40    1.40
  -3   7   2   26.10    1.60
   3   7  -2   25.70    1.70
  -2  -7   2    1.20    0.40
   2  -7  -2    0.70    0.40
  -2  -7   2    1.50    0.40
  -2  -7   2    2.80    0.50
  -2  -7   2    1.60    0.40
   2  -7  -2    1.90    0.50
   2  -7  -2    1.30    0.50
  -2  -7   2    1.30    0.60
   2   7  -2    1.50    0.60
   2   7  -2    2.50    0.40
   2   7  -2    1.20    0.40
   2   7  -2    1.10    0.50
  -2   7   2    1.70    0.70
   1  -7  -2    3.20    0.40
   1  -7  -2    3.00    0.40
  -1  -7   2    2.70    0.70
   1  -7  -2    3.70    0.40
  -1  -7   2    3.70    0.40
  -1  -7   2    3.60    0.50
  -1  -7   2    3.20    0.40
  -1  -7   2    3.30    0.50
   1  -7  -2    3.10    0.40
  -1  -7   2    3.10    0.50
   1   7  -2    3.00    0.60
  -1   7   2    2.70    0.70
   1   7  -2    3.00    0.40
  -1   7   2    3.00    0.80
  -1   7   2    4.10    0.40
   1   7  -2    3.30    0.40
  -1   7   2    3.60    0.40
   1   7  -2    3.40    0.80
   0  -7   2  204.38    6.40
   0  -7   2  198.08    6.40
   0  -7   2  201.78    6.40
   0  -7  -2  209.08    6.00
   0  -7  -2  203.08    6.00
   0  -7   2  220.58    6.40
   0   7  -2  194.98    6.80
   0   7  -2  201.98    6.40
   0   7   2  197.28    6.90
   0   7  -2  195.88    6.90
   0   7   2  204.28    6.90
   0   7  -2  203.08    6.30
   1  -7   2  177.28    5.60
  -1  -7  -2  166.58    5.10
   1  -7   2  163.48    5.60
  -1  -7  -2  174.78    5.10
   1   7   2  166.08    5.90
  -1   7  -2  172.08    6.00
  -1   7  -2  166.68    5.60
   1   7   2  176.28    6.00
  -1   7  -2  164.68    6.00
  -1   7  -2  173.98    5.60
  -2  -7  -2   62.39    2.20
  -2  -7  -2   65.49    2.40
  -2  -7  -2   64.99    2.40
  -2  -7  -2   65.79    2.30
   2  -7   2   71.29    2.80
  -2  -7  -2   63.89    2.50
   2  -7   2   65.69    2.80
  -2  -7  -2   63.49    2.20
  -2   7  -2   66.99    2.90
  -2   7  -2   66.09    3.10
   2   7   2   67.19    2.30
  -2   7  -2   68.09    2.50
  -2   7  -2   67.89    2.80
   2   7   2   63.09    2.90
   3  -7   2  106.39    4.30
  -3  -7  -2  109.39    3.80
  -3  -7  -2  111.49    3.90
  -3  -7  -2  116.29    4.00
  -3  -7  -2  112.19    4.00
  -3   7  -2  111.79    4.20
  -3   7  -2  116.09    4.40
  -3   7  -2  112.59    4.10
  -3   7  -2  110.39    4.60
   3   7   2  112.39    4.30
  -4  -7  -2   10.40    0.80
   4  -7   2   11.40    1.40
  -4  -7  -2    8.50    1.10
  -4  -7  -2    9.70    1.10
  -4  -7  -2    9.80    1.20
   4  -7   2    7.10    1.20
  -4   7  -2    8.20    1.30
  -4   7  -2    9.90    1.00
  -4   7  -2   10.90    1.20
  -4   7  -2    9.90    1.40
   4   7   2    8.90    1.10
   5  -7   2   11.00    1.50
  -5  -7  -2    8.50    1.20
  -5  -7  -2   10.60    0.80
  -5  -7  -2    8.80    1.20
   5   7   2   10.50    1.20
  -5   7  -2    7.90    1.40
  -5   7  -2    9.50    1.50
  -6  -7  -2    5.50    1.20
   6  -7   2    5.60    1.30
  -6  -7  -2    3.10    1.00
  -6   7  -2    5.50    1.40
  -6   7  -2    3.50    1.20
   6   7   2    4.90    0.80
  -7  -7  -2    3.20    1.20
  -7  -7  -2    6.50    1.40
   7  -7   2    4.20    1.40
  -7   7  -2    6.20    1.70
  -7   7  -2    4.10    1.60
  -8  -7  -2    1.70    1.20
   8  -7   2    0.70    1.30
  -8  -7  -2    2.00    1.30
  -8   7  -2    0.30    1.30
  -8   7  -2    0.10    1.20
  -9  -7  -2   -1.00    1.30
  -9  -7  -2   -1.90    1.10
  -9   7  -2    2.10    1.70
  -9   7  -2    1.70    1.30
 -10  -8   2    4.50    1.70
 -10  -8   2    2.00    1.30
 -10   8   2    3.80    1.70
 -10   8   2    1.50    1.40
  -9  -8   2    2.30    1.50
  -9  -8   2    2.00    1.40
   9  -8  -2    2.90    1.60
  -9   8   2    2.20    1.50
  -9   8   2    0.70    1.30
  -8  -8   2    2.00    1.20
  -8  -8   2    1.30    1.10
   8  -8  -2    0.30    1.10
  -8   8   2    2.20    1.30
  -8   8   2    1.70    1.20
   7  -8  -2   43.90    3.10
  -7  -8   2   38.20    2.50
  -7  -8   2   45.70    2.90
  -7  -8   2   42.40    2.80
   7   8  -2   43.50    2.60
  -7   8   2   39.60    3.00
  -7   8   2   45.10    3.20
  -6  -8   2    3.00    1.00
   6  -8  -2    3.70    1.20
  -6  -8   2    2.70    1.00
  -6  -8   2    3.10    1.00
  -6   8   2    2.70    1.10
  -6   8   2    3.60    1.20
   6   8  -2    3.50    1.00
   6   8  -2    4.00    1.00
  -5  -8   2   31.50    2.10
   5  -8  -2   29.40    2.20
  -5  -8   2   34.80    2.10
  -5   8   2   30.40    2.40
   5   8  -2   34.50    2.20
   5   8  -2   31.50    2.00
  -5   8   2   32.10    2.30
   4  -8  -2  145.39    5.70
  -4  -8   2  156.48    5.50
  -4  -8   2  152.58    5.50
  -4  -8   2  155.38    5.50
   4  -8  -2  159.18    5.70
   4   8  -2  153.98    5.90
  -4   8   2  153.68    6.10
  -4   8   2  151.48    5.60
   4   8  -2  148.99    5.30
   3  -8  -2   86.89    3.60
  -3  -8   2   89.59    3.70
  -3  -8   2   95.29    3.50
   3  -8  -2   90.69    3.60
  -3  -8   2   92.29    3.40
  -3   8   2   91.59    4.10
  -3   8   2   95.09    3.60
   3   8  -2   92.89    4.00
   3   8  -2   96.29    3.40
  -2  -8   2  175.78    5.30
  -2  -8   2  176.28    5.40
  -2  -8   2  163.58    5.30
   2  -8  -2  159.88    5.50
  -2  -8   2  164.08    5.40
  -2  -8   2  159.28    5.80
   2  -8  -2  175.38    5.60
  -2  -8   2  166.88    5.40
   2   8  -2  161.48    5.70
   2   8  -2  167.38    6.10
  -2   8   2  164.38    5.40
   2   8  -2  161.28    5.30
  -2   8   2  159.68    6.10
   2   8  -2  180.18    5.40
  -1  -8   2  179.78    5.40
  -1  -8   2  168.58    6.10
   1  -8  -2  168.18    5.40
  -1  -8   2  166.78    5.40
   1  -8  -2  176.98    5.30
  -1  -8   2  167.98    5.50
  -1  -8   2  167.18    5.50
   1  -8  -2  173.88    5.40
  -1   8   2  180.78    5.30
   1   8  -2  167.48    5.40
  -1   8   2  184.38    5.30
  -1   8   2  167.48    6.20
   1   8  -2  172.98    6.00
  -1   8   2  173.68    5.30
   1   8  -2  173.88    5.40
  -1   8   2  170.88    6.20
   0  -8   2   99.99    3.50
   0  -8  -2   98.19    3.00
   0  -8   2  103.59    3.50
   0  -8  -2  103.39    3.00
   0  -8   2  100.39    3.40
   0  -8   2   97.39    4.00
   0  -8   2  104.19    3.40
   0   8   2   97.39    4.00
   0   8   2   96.39    4.00
   0   8  -2  102.19    3.40
   0   8  -2  103.49    4.10
   0   8  -2   97.09    3.90
  -1  -8  -2    0.50    0.20
  -1  -8  -2    0.60    0.20
   1  -8   2    0.70    0.40
   1  -8   2    0.50    0.40
   1   8   2    0.70    0.60
   1   8   2    0.30    0.50
  -1   8  -2    0.90    0.70
  -1   8  -2    1.40    0.50
  -1   8  -2    0.70    0.40
  -1   8  -2    0.70    0.60
  -2  -8  -2  199.58    6.00
  -2  -8  -2  197.28    6.10
   2  -8   2  206.08    6.80
  -2  -8  -2  200.98    6.20
  -2  -8  -2  194.28    6.20
  -2  -8  -2  201.98    6.60
   2  -8   2  201.98    6.80
  -2  -8  -2  198.58    6.00
   2   8   2  209.18    6.10
  -2   8  -2  197.68    6.90
  -2   8  -2  198.18    6.70
   2   8   2  195.18    7.00
  -2   8  -2  207.18    7.20
   3  -8   2  155.18    5.90
  -3  -8  -2  161.48    5.50
  -3  -8  -2  168.48    5.40
  -3  -8  -2  181.58    5.60
  -3  -8  -2  167.28    5.50
  -3  -8  -2  160.88    5.50
  -3   8  -2  164.88    6.00
  -3   8  -2  174.28    6.00
   3   8   2  166.28    6.10
  -3   8  -2  162.08    6.40
  -3   8  -2  164.68    5.60
  -4  -8  -2  117.59    4.00
  -4  -8  -2  114.69    4.20
  -4  -8  -2  114.29    4.30
  -4  -8  -2  117.69    4.40
   4  -8   2  116.19    4.70
  -4   8  -2  114.49    4.40
   4   8   2  110.49    4.50
  -4   8  -2  119.19    5.10
  -4   8  -2  111.19    4.70
   5  -8   2  128.39    5.40
  -5  -8  -2  129.79    4.90
  -5  -8  -2  120.39    5.00
  -5   8  -2  124.99    5.30
  -5   8  -2  128.29    5.60
   5   8   2  128.69    4.90
   6  -8   2   34.00    2.70
  -6  -8  -2   26.20    2.10
  -6  -8  -2   22.70    2.00
   6   8   2   28.50    1.90
  -6   8  -2   30.00    2.80
  -6   8  -2   26.40    2.60
  -7  -8  -2    0.10    0.90
   7  -8   2    0.70    1.10
  -7  -8  -2    0.20    0.90
  -7   8  -2   -0.10    1.00
  -7   8  -2    1.00    1.10
  -8  -8  -2    1.30    1.20
   8  -8   2   -0.50    1.30
  -8  -8  -2   -0.70    1.10
  -8   8  -2   -0.70    1.10
  -8   8  -2    1.20    1.30
  -9  -8  -2    1.60    1.50
  -9   8  -2    1.40    1.40
  -9   8  -2    5.40    1.80
   9  -9  -2    8.40    2.00
  -9  -9   2    7.30    1.90
  -9   9   2   10.00    2.00
  -9   9   2    9.40    2.20
   8  -9  -2   -1.30    1.00
  -8  -9   2   -0.60    1.10
  -8  -9   2    1.40    1.20
  -8   9   2    3.00    1.50
  -8   9   2    3.00    1.50
  -7  -9   2   10.80    1.70
  -7  -9   2   11.60    1.70
   7  -9  -2    8.60    1.80
  -7  -9   2   10.50    1.50
  -7   9   2   10.20    1.80
  -7   9   2    9.30    1.80
   7   9  -2   10.10    1.50
   6  -9  -2    1.60    1.10
  -6  -9   2    2.90    1.00
  -6  -9   2    2.70    1.00
  -6  -9   2    2.90    1.00
  -6   9   2    3.90    1.10
   6   9  -2    3.30    0.90
  -6   9   2    3.10    1.20
   6   9  -2    3.60    1.10
  -5  -9   2   15.70    1.60
  -5  -9   2   11.40    1.40
   5  -9  -2   12.80    1.60
   5   9  -2   13.30    1.70
   5   9  -2   13.80    1.40
  -5   9   2   13.00    1.80
  -5   9   2   15.00    1.70
  -4  -9   2  149.79    5.30
  -4  -9   2  148.99    5.40
  -4  -9   2  149.79    5.30
   4  -9  -2  133.19    5.40
   4  -9  -2  147.29    5.60
   4   9  -2  142.29    5.00
   4   9  -2  145.99    5.80
  -4   9   2  144.99    5.40
  -4   9   2  144.39    6.00
  -3  -9   2  216.68    7.30
  -3  -9   2  228.18    7.40
   3  -9  -2  233.18    7.60
   3  -9  -2  217.18    7.60
  -3  -9   2  228.98    7.80
   3   9  -2  228.38    7.20
  -3   9   2  230.48    8.20
   3   9  -2  224.18    7.50
   3   9  -2  231.38    8.10
  -3   9   2  224.98    7.50
   2  -9  -2   93.29    3.40
  -2  -9   2   84.29    3.20
   2  -9  -2   89.79    3.40
  -2  -9   2   92.49    3.10
  -2  -9   2   86.39    3.20
  -2  -9   2   86.99    3.70
  -2  -9   2   95.69    3.10
  -2  -9   2   90.79    3.10
  -2   9   2   87.69    4.00
   2   9  -2   92.19    3.10
   2   9  -2   87.89    3.60
  -2   9   2   87.39    3.20
   2   9  -2   88.89    3.90
   1  -9  -2   10.10    0.60
   1  -9  -2   11.00    0.80
   1  -9  -2   11.50    0.80
  -1  -9   2   11.80    0.80
  -1  -9   2   10.30    0.80
  -1  -9   2    9.70    1.30
  -1  -9   2    9.60    0.80
  -1  -9   2   10.80    0.70
  -1   9   2    8.40    1.20
   1   9  -2   10.40    0.70
   1   9  -2   11.20    1.20
  -1   9   2   11.50    0.60
  -1   9   2   12.60    1.50
   1   9  -2   11.90    1.40
   1   9  -2   10.80    0.70
  -1   9   2    9.90    0.60
   0  -9  -2   59.19    1.90
   0  -9  -2   63.09    1.90
   0  -9   2   62.09    2.40
   0  -9   2   63.19    3.00
   0  -9   2   63.89    2.30
   0  -9   2   60.19    2.40
   0  -9   2   59.19    2.30
   0   9  -2   61.69    2.20
   0   9   2   63.79    3.10
   0   9  -2   66.49    3.10
   0   9   2   58.79    3.00
   0   9  -2   56.99    2.90
   1  -9   2  122.09    4.20
   1  -9   2  114.99    4.20
  -1  -9  -2  109.69    3.50
  -1  -9  -2  114.19    3.50
  -1   9  -2  115.69    4.70
   1   9   2  119.89    4.70
   1   9   2  118.79    4.70
  -1   9  -2  119.59    4.70
  -1   9  -2  114.89    4.00
  -1   9  -2  119.79    4.10
  -2  -9  -2   15.60    1.20
  -2  -9  -2   14.80    0.90
   2  -9   2   17.00    1.30
   2  -9   2   16.20    1.30
  -2  -9  -2   14.60    0.90
  -2   9  -2   17.40    1.30
   2   9   2   13.10    1.50
  -2   9  -2   14.10    1.50
  -2   9  -2   14.40    1.70
  -3  -9  -2    0.30    0.40
   3  -9   2   -0.40    0.60
  -3  -9  -2    0.60    0.30
   3  -9   2   -0.40    0.50
  -3  -9  -2    0.50    0.50
  -3  -9  -2    0.40    0.40
  -3   9  -2   -1.20    0.50
  -3   9  -2    0.80    0.70
   3   9   2    0.90    0.70
  -3   9  -2    0.00    0.80
  -4  -9  -2    0.90    0.50
  -4  -9  -2   -0.20    0.50
  -4  -9  -2   -0.30    0.40
  -4  -9  -2    0.00    0.50
   4  -9   2   -0.50    0.60
  -4   9  -2    1.20    0.70
   4   9   2   -0.30    0.60
  -4   9  -2   -0.40    0.60
  -4   9  -2   -0.80    0.70
  -5  -9  -2   41.10    2.30
   5  -9   2   41.80    2.80
  -5  -9  -2   42.60    2.40
  -5   9  -2   35.90    2.90
  -5   9  -2   41.90    2.70
   5   9   2   43.90    2.50
  -6  -9  -2    1.40    0.90
   6  -9   2    0.30    1.00
  -6  -9  -2    3.60    1.00
   6   9   2    1.40    0.80
  -6   9  -2    2.20    1.30
  -6   9  -2    0.20    0.90
  -7  -9  -2   20.00    2.20
   7  -9   2   19.70    2.60
  -7  -9  -2   18.50    2.20
  -7   9  -2   18.10    2.40
  -7   9  -2   20.40    2.60
  -8  -9  -2   -0.50    1.10
   8  -9   2    0.30    1.20
  -8   9  -2    0.20    1.20
  -8   9  -2    1.50    1.30
  -9  -9  -2   -0.60    1.10
  -9   9  -2    0.00    1.20
  -9   9  -2   -0.20    1.30
   9 -10  -2    0.80    1.50
  -9 -10   2    1.00    1.40
  -9  10   2    1.60    1.40
  -9  10   2    2.20    1.50
   8 -10  -2    0.40    1.40
  -8 -10   2    3.10    1.40
  -8  10   2   -0.40    1.10
  -8  10   2    1.70    1.40
   7 -10  -2   -0.60    0.90
  -7 -10   2   -0.30    0.90
  -7  10   2   -1.50    0.80
   7  10  -2    1.60    1.00
  -7  10   2    1.50    1.10
  -6 -10   2    9.30    1.50
   6 -10  -2    9.30    1.60
  -6 -10   2    9.30    1.40
  -6 -10   2   10.80    1.40
   6  10  -2   12.10    1.70
  -6  10   2   10.70    1.90
  -6  10   2   11.70    1.70
   5 -10  -2    4.80    1.20
  -5 -10   2    6.40    1.20
  -5 -10   2    5.80    1.00
  -5 -10   2    5.40    1.10
   5  10  -2    3.40    1.00
   5  10  -2    6.50    1.00
  -5  10   2    4.50    1.10
  -5  10   2    5.60    1.40
  -4 -10   2   71.69    3.30
   4 -10  -2   64.69    3.30
  -4 -10   2   70.09    3.10
  -4 -10   2   73.69    3.10
   4  10  -2   71.99    2.80
  -4  10   2   70.19    3.80
  -4  10   2   68.39    3.20
   4  10  -2   76.99    3.70
   3 -10  -2  124.69    4.70
  -3 -10   2  122.39    4.90
   3 -10  -2  122.79    4.70
  -3 -10   2  121.49    4.40
  -3 -10   2  128.29    4.50
  -3  10   2  126.99    4.50
   3  10  -2  126.19    4.70
   3  10  -2  126.09    5.20
  -3  10   2  131.89    5.40
   3  10  -2  124.79    4.20
  -2 -10   2    2.50    0.40
  -2 -10   2    2.60    0.90
  -2 -10   2    1.60    0.50
   2 -10  -2    1.60    0.60
   2 -10  -2    2.60    0.70
  -2 -10   2    1.60    0.50
  -2  10   2    3.60    1.00
   2  10  -2    2.10    0.70
   2  10  -2    2.60    0.90
   2  10  -2    1.70    0.40
  -2  10   2    1.50    0.40
  -1 -10   2  381.86   11.90
  -1 -10   2  391.56   12.80
  -1 -10   2  388.06   11.70
   1 -10  -2  391.86   11.80
   1 -10  -2  388.76   11.80
  -1 -10   2  402.96   11.70
  -1 -10   2  378.46   11.90
   1  10  -2  382.46   12.60
  -1  10   2  394.86   11.40
  -1  10   2  391.46   12.90
   1  10  -2  405.56   11.70
  -1  10   2  388.16   11.40
   1  10  -2  393.06   13.00
   1  10  -2  393.06   11.60
  -1  10   2  409.36   13.00
   0 -10   2  336.57    9.50
   0 -10   2  294.97    9.60
   0 -10   2  315.17    9.50
   0 -10   2  315.27    9.70
   0 -10  -2  314.97    9.20
   0 -10   2  307.47   10.40
   0 -10  -2  286.67    9.20
   0  10  -2  315.27   10.40
   0  10  -2  309.97   10.60
   0  10  -2  315.27    9.50
   0  10   2  319.17   10.60
   0  10   2  313.47   10.60
   1 -10   2   90.29    3.40
   1 -10   2   82.79    3.30
  -1  10  -2   87.99    3.20
  -1  10  -2   87.09    3.20
   1  10   2   84.79    3.90
  -1  10  -2   84.09    3.90
   1  10   2   88.99    4.00
  -1  10  -2   92.09    4.10
   2 -10   2   51.49    2.60
  -2 -10  -2   61.09    2.10
  -2 -10  -2   60.99    2.70
   2 -10   2   59.89    2.70
  -2 -10  -2   56.59    2.10
  -2  10  -2   58.39    3.20
  -2  10  -2   56.09    2.60
  -2  10  -2   55.49    2.50
   2  10   2   61.49    3.10
  -2  10  -2   60.19    3.00
   3 -10   2   -0.60    0.60
  -3 -10  -2   -0.40    0.50
  -3 -10  -2   -0.10    0.40
  -3 -10  -2   -0.20    0.40
  -3  10  -2    0.50    0.60
  -3  10  -2   -0.40    0.60
   3  10   2   -0.40    0.70
  -3  10  -2   -0.10    0.80
  -4 -10  -2    1.20    0.60
  -4 -10  -2    1.20    0.60
  -4 -10  -2    0.20    0.50
   4 -10   2    0.20    0.80
  -4  10  -2   -1.20    0.80
  -4  10  -2    0.80    0.70
   4  10   2    0.50    0.70
  -4  10  -2    0.10    0.70
  -5 -10  -2    3.00    0.90
   5 -10   2    2.00    1.10
  -5  10  -2    2.40    1.20
  -5  10  -2    2.70    1.00
   5  10   2    3.10    1.00
  -6 -10  -2    3.50    1.10
   6 -10   2    4.60    1.40
   6  10   2    3.60    1.00
  -6  10  -2    4.70    1.40
  -6  10  -2    3.80    1.40
   7 -10   2    8.50    1.80
  -7  10  -2    6.40    1.60
  -7  10  -2    6.70    1.80
  -8 -10  -2   -0.90    1.10
   8 -10   2   -0.80    1.10
  -8  10  -2   -1.50    1.30
  -8  10  -2    0.90    1.30
  -9 -10  -2    1.50    1.40
  -9  10  -2    1.90    1.50
  -9  10  -2   -1.60    1.20
  -9 -11   2    1.10    1.40
   9 -11  -2    2.80    1.70
  -9  11   2    1.30    1.50
  -9  11   2    0.50    1.50
  -8 -11   2    1.80    1.30
   8 -11  -2    0.20    1.30
  -8  11   2    1.30    1.20
  -8  11   2   -0.20    1.20
   7 -11  -2   -0.10    1.10
  -7 -11   2    1.60    1.00
  -7  11   2    1.30    1.20
   7  11  -2   -0.60    0.70
  -7  11   2    1.40    1.00
  -6 -11   2   16.40    1.80
   6 -11  -2   13.40    1.90
  -6 -11   2   15.20    1.80
  -6  11   2   15.90    2.20
  -6  11   2   16.70    2.00
   6  11  -2   12.80    1.80
   5 -11  -2    2.60    1.10
  -5 -11   2    4.30    1.00
  -5 -11   2    5.70    1.20
  -5  11   2    5.20    1.10
  -5  11   2    9.20    1.70
   5  11  -2    4.70    1.30
  -4 -11   2   33.60    2.20
  -4 -11   2   34.00    1.90
   4 -11  -2   28.70    2.10
  -4 -11   2   36.10    2.00
  -4  11   2   33.30    2.00
  -4  11   2   35.80    2.70
   4  11  -2   36.30    2.60
  -3 -11   2    2.70    1.00
   3 -11  -2    1.80    0.70
  -3 -11   2    2.60    0.60
   3 -11  -2    2.50    0.70
  -3 -11   2    0.60    0.50
   3  11  -2    3.70    1.10
   3  11  -2    2.70    0.50
   3  11  -2    2.40    0.80
  -3  11   2    1.50    1.00
  -3  11   2    2.00    0.60
   2 -11  -2    0.60    0.50
  -2 -11   2    1.30    0.90
  -2 -11   2    0.50    0.40
   2 -11  -2    1.00    0.50
  -2 -11   2    0.60    0.40
   2  11  -2    0.50    0.80
  -2  11   2    0.80    0.90
   2  11  -2    0.40    0.60
   2  11  -2    0.90    0.20
  -2  11   2    1.40    0.40
   1 -11  -2    2.20    0.50
  -1 -11   2    2.40    0.40
   1 -11  -2    2.40    0.50
  -1 -11   2    2.50    0.90
  -1 -11   2    1.50    0.50
  -1 -11   2    1.40    0.50
   1  11  -2    2.40    0.90
  -1  11   2    2.20    0.90
   1  11  -2    2.80    0.30
  -1  11   2   -0.60    0.70
   1  11  -2    3.00    1.00
   0 -11   2   11.60    1.00
   0 -11   2   12.90    1.00
   0 -11   2   11.40    0.80
   0 -11  -2   12.40    0.60
   0 -11  -2   13.10    0.60
   0 -11   2   12.00    1.60
   0  11  -2   13.90    1.60
   0  11  -2   10.10    1.50
   0  11   2   11.40    1.60
   0  11   2   10.80    1.50
   0  11  -2   10.90    0.70
   1 -11   2   11.10    1.00
   1 -11   2   10.20    1.10
   1 -11   2   10.20    1.10
   1  11   2   11.50    1.60
  -1  11  -2   11.20    1.60
  -1  11  -2   11.60    1.00
  -1  11  -2   10.50    0.90
  -1  11  -2   10.10    1.50
   1  11   2    8.90    1.40
   2 -11   2   82.79    3.50
   2 -11   2   78.79    3.50
  -2 -11  -2   82.59    2.80
  -2 -11  -2   81.09    3.50
  -2 -11  -2   77.89    2.80
  -2  11  -2   86.59    3.30
  -2  11  -2   84.89    3.30
  -2  11  -2   87.69    4.00
  -2  11  -2   80.09    4.10
   2  11   2   85.19    4.00
  -3 -11  -2    4.00    0.70
  -3 -11  -2    4.40    0.70
   3 -11   2    5.60    1.10
  -3 -11  -2    4.50    0.90
  -3  11  -2    3.90    0.90
   3  11   2    2.40    1.00
  -3  11  -2    4.60    1.10
  -3  11  -2    1.60    1.10
  -4 -11  -2   13.00    1.30
  -4 -11  -2   17.00    1.40
  -4 -11  -2   13.90    1.30
   4 -11   2   13.00    1.70
  -4  11  -2   13.60    1.60
   4  11   2   13.30    1.70
  -4  11  -2   12.70    1.60
  -4  11  -2   20.10    2.40
   5 -11   2    1.50    1.00
  -5 -11  -2    3.40    0.90
   5  11   2    2.90    1.00
  -5  11  -2    2.70    1.30
  -5  11  -2    3.50    1.10
   6 -11   2    0.60    1.10
  -6 -11  -2    0.30    0.80
   6  11   2    0.30    0.80
  -6  11  -2    0.80    1.10
  -6  11  -2    1.70    1.30
   7 -11   2    1.50    1.20
  -7  11  -2    0.60    1.40
  -7  11  -2    0.80    1.10
   8 -11   2    0.70    1.30
  -8 -11  -2    0.30    1.10
  -8  11  -2    2.20    1.40
  -8  11  -2    1.60    1.40
   8 -12  -2   -0.20    1.30
  -8 -12   2   -1.10    1.00
  -8  12   2    0.20    1.10
  -8  12   2    1.70    1.30
   7 -12  -2    1.20    1.20
  -7 -12   2    1.70    1.10
  -7  12   2    0.40    1.10
  -7  12   2    2.00    1.40
   7  12  -2    3.60    1.20
  -6 -12   2    3.00    1.00
   6 -12  -2   -0.90    1.00
  -6 -12   2   -0.10    0.90
  -6  12   2    2.20    1.30
  -6  12   2    0.10    0.80
   6  12  -2    0.10    1.00
  -5 -12   2    1.20    0.80
  -5 -12   2    0.00    0.80
   5 -12  -2    1.00    1.00
  -5  12   2    1.00    0.80
  -5  12   2    0.20    1.10
   5  12  -2    1.30    1.00
  -4 -12   2   13.30    1.70
   4 -12  -2   13.80    1.60
  -4 -12   2   11.40    1.30
   4  12  -2   15.80    2.00
  -4  12   2   13.70    1.40
  -4  12   2   13.50    2.00
  -3 -12   2    0.50    0.50
   3 -12  -2    1.50    0.70
  -3 -12   2    0.90    0.80
  -3 -12   2    1.30    0.60
   3  12  -2    0.30    0.80
  -3  12   2    1.70    0.60
   3  12  -2    2.40    0.80
  -3  12   2    0.70    1.00
  -2 -12   2   -0.10    0.40
  -2 -12   2    0.30    0.40
  -2 -12   2   -0.40    0.70
   2 -12  -2    0.00    0.50
   2 -12  -2    0.10    0.40
  -2  12   2    0.50    1.00
   2  12  -2    0.20    0.80
   2  12  -2   -0.50    0.60
  -1 -12   2    0.50    0.40
   1 -12  -2    0.00    0.30
   1 -12  -2    0.40    0.40
  -1 -12   2    1.00    0.50
  -1 -12   2    0.50    0.80
   1  12  -2    0.20    0.70
   1  12  -2   -0.20    0.70
  -1  12   2    0.00    0.80
  -1  12   2    0.50    0.80
   0 -12   2   39.40    1.90
   0 -12   2   36.90    2.60
   0 -12  -2   39.90    1.40
   0 -12  -2   37.50    1.40
   0 -12   2   39.90    1.90
   0  12  -2   43.30    2.80
   0  12   2   42.00    2.80
   0  12   2   38.50    2.60
   0  12  -2   42.10    2.70
   1 -12   2   52.79    2.40
   1 -12   2   48.20    2.40
   1 -12   2   50.89    2.20
  -1  12  -2   50.19    3.10
  -1  12  -2   57.59    3.30
   1  12   2   52.29    3.20
   1  12   2   51.09    3.00
  -1  12  -2   50.49    2.10
   2 -12   2  172.18    6.10
  -2 -12  -2  160.18    5.30
  -2 -12  -2  172.68    5.30
  -2 -12  -2  175.98    6.30
  -2  12  -2  174.08    6.80
   2  12   2  181.68    6.90
  -2  12  -2  166.98    5.80
  -2  12  -2  172.88    7.00
  -2  12  -2  161.68    5.80
  -3 -12  -2   37.60    2.10
   3 -12   2   29.10    2.10
  -3 -12  -2   28.90    1.60
  -3 -12  -2   33.40    1.60
  -3  12  -2   29.50    1.90
   3  12   2   30.80    2.40
  -3  12  -2   35.40    3.20
  -3  12  -2   32.30    2.40
  -3  12  -2   26.10    1.90
   4 -12   2   65.79    3.50
  -4 -12  -2   64.79    2.90
  -4  12  -2   69.29    4.10
  -4  12  -2   60.99    3.30
   4  12   2   72.99    3.80
  -4  12  -2   69.39    3.60
   5 -12   2    0.20    0.90
  -5 -12  -2    1.30    0.70
  -5  12  -2    0.70    0.90
  -5  12  -2    2.70    1.40
   5  12   2    0.80    0.90
   6 -12   2    3.90    1.40
   6  12   2    0.40    0.80
  -6  12  -2    4.20    1.60
  -6  12  -2    0.60    1.00
   7 -12   2    1.90    1.30
  -7 -12  -2   -0.80    0.90
  -7  12  -2    0.70    1.20
  -7  12  -2    3.30    1.70
  -8 -12  -2   -0.50    1.10
   8 -12   2    0.50    1.40
  -8  12  -2    2.70    1.80
  -8  12  -2    2.00    1.50
  -8 -13   2   -0.10    1.10
   8 -13  -2    0.00    1.40
  -8  13   2    4.00    1.70
  -7 -13   2    3.20    1.20
   7 -13  -2    1.30    1.40
  -7  13   2    2.50    1.50
   7  13  -2    0.90    1.00
   6 -13  -2    5.00    1.50
  -6 -13   2    4.70    1.20
   6  13  -2    1.20    1.20
  -6  13   2    5.30    1.70
  -5 -13   2    0.40    0.70
  -5 -13   2    1.00    0.90
   5 -13  -2   -0.90    0.90
   5  13  -2   -0.90    0.80
  -5  13   2   -0.70    1.10
   4 -13  -2    9.90    1.40
  -4 -13   2   10.10    1.20
  -4 -13   2    9.50    1.50
   4  13  -2   11.40    1.80
  -4  13   2    9.40    1.90
  -3 -13   2    2.80    0.70
  -3 -13   2    2.90    1.20
   3 -13  -2    2.80    0.90
  -3 -13   2    3.10    0.70
   3  13  -2    2.90    1.20
  -3  13   2    2.40    1.30
   3  13  -2    2.10    0.90
   2 -13  -2    2.60    0.70
  -2 -13   2    2.20    0.60
   2 -13  -2    3.40    0.70
  -2 -13   2    2.80    0.60
  -2 -13   2    2.70    1.20
  -2  13   2    2.60    1.20
   2  13  -2    3.20    1.20
   2  13  -2    2.50    1.00
  -1 -13   2    8.80    1.50
  -1 -13   2    6.80    0.80
   1 -13  -2    7.10    0.80
  -1 -13   2    8.80    0.90
   1 -13  -2    7.10    0.80
   1  13  -2    7.10    1.30
   1  13  -2    3.90    1.30
  -1  13   2    7.00    1.50
  -1  13   2    4.00    1.30
   0 -13   2  104.49    4.90
   0 -13  -2  103.19    3.40
   0 -13   2  109.19    3.90
   0 -13  -2  105.39    3.40
   0 -13   2  105.59    3.90
   0  13   2  111.49    5.10
   0  13  -2  104.29    4.80
   0  13   2  110.79    5.00
   0  13  -2  105.29    5.00
   1 -13   2   18.50    1.50
   1 -13   2   19.00    1.50
  -1 -13  -2   20.30    2.00
   1  13   2   18.00    2.00
  -1  13  -2   18.70    2.20
   1  13   2   18.90    2.20
  -1  13  -2   16.90    2.10
  -2 -13  -2    0.40    0.30
   2 -13   2    0.80    0.70
  -2 -13  -2    0.10    0.80
   2  13   2    0.40    1.00
  -2  13  -2    0.10    0.80
  -2  13  -2   -0.90    0.90
  -3 -13  -2   60.09    2.40
  -3 -13  -2   62.29    3.00
  -3 -13  -2   55.89    2.30
   3 -13   2   54.69    3.00
  -3  13  -2   62.69    3.80
  -3  13  -2   59.49    2.90
   3  13   2   53.99    3.40
  -3  13  -2   63.09    3.50
  -3  13  -2   60.49    3.20
  -4 -13  -2   87.99    3.70
   4 -13   2   95.09    4.50
  -4  13  -2   96.99    5.10
   4  13   2   95.39    4.70
  -4  13  -2   99.79    4.70
  -4  13  -2   93.19    4.10
   5 -13   2   63.09    3.80
  -5  13  -2   60.49    3.40
  -5  13  -2   60.59    4.10
   5  13   2   61.59    3.70
   6 -13   2   12.00    2.10
  -6  13  -2   11.30    1.80
  -6  13  -2   11.70    2.30
   6  13   2   12.50    1.80
   7 -13   2   19.10    2.70
  -7 -13  -2   18.30    2.20
  -7  13  -2   16.20    2.40
  -7  13  -2   16.70    2.70
   7 -14  -2    2.20    1.50
  -7 -14   2    1.20    1.10
   7  14  -2    2.10    1.10
  -7  14   2    2.10    1.60
  -6 -14   2    6.00    1.30
   6 -14  -2    5.20    1.50
   6  14  -2    3.80    1.50
  -6  14   2    7.00    1.90
  -5 -14   2    3.80    1.00
  -5 -14   2    2.50    1.10
   5 -14  -2    2.30    1.10
   5  14  -2    1.80    1.20
  -5  14   2    0.70    1.20
  -4 -14   2    4.40    1.30
  -4 -14   2    5.90    1.00
   4 -14  -2    3.80    1.10
  -4  14   2    3.10    1.50
   4  14  -2    5.50    1.50
   3 -14  -2   19.50    1.70
  -3 -14   2   20.90    1.50
  -3 -14   2   24.70    2.40
   3  14  -2   21.00    2.00
  -3  14   2   21.40    2.60
   3  14  -2   25.10    2.60
   2 -14  -2   15.50    1.60
  -2 -14   2   11.90    1.10
  -2 -14   2   11.20    1.10
  -2 -14   2   12.40    1.90
   2 -14  -2   12.50    1.20
   2  14  -2   12.00    1.60
  -2  14   2   14.30    2.10
   2  14  -2   14.00    2.10
   1 -14  -2   33.30    1.60
   1 -14  -2   30.10    1.50
  -1 -14   2   30.20    1.60
  -1 -14   2   35.00    2.70
  -1 -14   2   29.20    1.60
   1  14  -2   35.50    2.80
   1  14  -2   31.80    2.50
  -1  14   2   28.90    2.80
  -1  14   2   37.10    2.90
   0 -14  -2    0.10    0.30
   0 -14   2    1.20    1.10
   0 -14   2    0.10    0.50
   0 -14  -2   -0.20    0.20
   0 -14   2   -0.80    0.40
   0  14  -2   -0.70    0.80
   0  14   2   -1.10    0.70
   0  14   2   -0.50    0.90
   0  14  -2   -1.30    0.70
   1 -14   2   -0.40    1.00
  -1 -14  -2    0.40    0.90
   1 -14   2   -0.30    0.60
  -1  14  -2   -0.70    0.80
   1  14   2    0.50    1.00
   1  14   2   -0.50    0.80
  -1  14  -2    0.00    0.90
  -2 -14  -2   19.80    0.90
  -2 -14  -2   19.60    0.90
   2 -14   2   19.90    1.70
  -2 -14  -2   20.30    2.10
   2  14   2   20.70    2.40
  -2  14  -2   23.30    2.50
  -2  14  -2   21.00    2.40
  -3 -14  -2   51.79    2.90
  -3 -14  -2   49.00    2.10
   3 -14   2   49.70    2.90
   3  14   2   48.20    3.40
  -3  14  -2   49.20    3.60
  -3  14  -2   53.69    3.40
   4 -14   2    4.30    1.30
   4  14   2    1.70    1.10
  -4  14  -2    5.30    1.30
  -4  14  -2    1.10    1.30
   5 -14   2    3.80    1.40
   5  14   2    4.50    1.30
  -5  14  -2    4.90    1.90
  -6 -14  -2   13.40    1.80
   6 -14   2   12.90    2.10
  -6  14  -2   13.80    2.60
   6  14   2   14.20    2.00
   7 -14   2    5.20    1.80
  -7 -14  -2    3.70    1.30
  -7  14  -2    7.40    2.30
  -7 -15   2    0.00    1.00
   7 -15  -2   -1.00    1.20
  -7  15   2   -0.50    1.30
   7  15  -2    1.70    1.10
  -6 -15   2    1.80    1.00
   6 -15  -2    0.50    1.10
   6  15  -2    0.30    1.10
  -6  15   2    1.10    1.40
  -5 -15   2    1.20    1.40
  -5 -15   2    0.20    0.70
   5 -15  -2   -0.70    0.80
   5  15  -2   -0.40    0.90
  -5  15   2    2.40    1.50
   4 -15  -2   11.40    1.60
  -4 -15   2   16.30    2.10
  -4 -15   2   15.00    1.50
  -4  15   2   17.10    2.60
   4  15  -2   11.60    2.10
  -3 -15   2   -1.00    1.00
   3 -15  -2   -1.00    0.60
  -3 -15   2   -0.30    0.60
  -3  15   2    0.60    1.10
   3  15  -2   -0.10    1.00
   3  15  -2    0.20    0.70
  -2 -15   2   12.50    1.90
  -2 -15   2   10.70    1.10
  -2 -15   2   12.10    1.20
   2 -15  -2   11.50    1.20
  -2  15   2   11.10    2.10
   2  15  -2   12.60    1.80
   2  15  -2    8.60    1.80
   1 -15  -2    1.70    0.50
  -1 -15   2    1.70    0.60
  -1 -15   2    3.70    1.30
  -1 -15   2    2.50    0.60
   1 -15  -2    1.70    0.50
   1  15  -2    2.10    1.10
   1  15  -2    3.40    1.20
  -1  15   2    1.70    1.10
  -1  15   2    2.20    1.20
   0 -15  -2   -0.10    0.20
   0 -15  -2    0.50    0.30
   0 -15   2   -0.10    1.00
   0 -15   2    0.50    0.60
   0  15   2    0.30    1.00
   0  15   2    0.30    1.00
   0  15  -2    0.50    0.90
   0  15  -2    2.40    1.20
   1 -15   2   17.40    2.30
  -1 -15  -2   17.00    2.00
   1 -15   2   18.40    1.50
   1  15   2   15.80    2.20
  -1  15  -2   19.50    2.40
  -1  15  -2   16.00    2.20
   1  15   2   15.60    2.10
  -2 -15  -2    2.20    1.00
   2 -15   2    1.80    0.90
   2  15   2    1.70    1.20
  -2  15  -2    4.50    1.50
  -2  15  -2    2.80    1.30
   3 -15   2    6.30    1.30
  -3 -15  -2    6.40    0.70
  -3 -15  -2    6.10    0.70
  -3  15  -2    6.10    1.50
  -3  15  -2    6.50    1.80
   3  15   2    7.10    1.60
  -4 -15  -2    1.20    0.70
   4 -15   2    2.00    1.10
   4  15   2    0.10    1.10
  -4  15  -2    2.20    1.40
  -5 -15  -2   48.70    2.70
   5 -15   2   53.29    3.50
   5  15   2   51.29    3.50
  -5  15  -2   50.59    4.10
   6 -15   2   10.30    2.00
  -6 -15  -2    8.70    1.50
  -6  15  -2   12.50    2.50
   6  15   2   13.80    2.10
   6 -16  -2    0.70    1.10
  -6 -16   2    0.50    0.90
  -6  16   2    1.30    1.80
   6  16  -2    1.20    1.20
  -5 -16   2    7.40    1.20
   5 -16  -2    9.50    1.70
   5  16  -2    8.00    1.90
  -5  16   2    8.40    2.20
  -4 -16   2    0.00    1.10
  -4 -16   2    0.60    0.70
   4 -16  -2    1.00    1.00
  -4  16   2   -0.90    1.10
   4  16  -2    2.80    1.30
  -3 -16   2    4.10    1.60
  -3 -16   2    7.00    1.00
   3 -16  -2    6.10    1.10
  -3  16   2    8.60    2.00
   3  16  -2    7.00    1.70
  -2 -16   2   15.60    2.20
  -2 -16   2   15.40    1.20
   2 -16  -2   14.90    1.40
  -2  16   2   18.10    2.60
   2  16  -2   13.90    2.00
   2  16  -2   16.00    2.30
  -1 -16   2   23.70    2.60
   1 -16  -2   18.30    1.20
  -1 -16   2   19.50    1.30
   1 -16  -2   19.80    1.20
  -1  16   2   20.40    2.60
   1  16  -2   19.20    2.30
   1  16  -2   15.60    2.30
   0 -16   2    3.60    0.80
   0 -16  -2    5.00    1.50
   0 -16   2    3.70    1.50
   0  16   2    3.60    1.30
   0  16   2    3.30    1.30
   0  16  -2    3.00    1.40
   0  16  -2    3.40    1.20
  -1 -16  -2   12.50    1.80
   1 -16   2    8.80    1.90
   1 -16   2   10.90    1.30
  -1  16  -2   13.00    2.20
  -1  16  -2   15.60    2.30
   1  16   2   11.10    2.00
   1  16   2   11.70    1.90
   2 -16   2   54.79    3.00
   2 -16   2   56.29    3.90
  -2 -16  -2   56.89    3.50
   2  16   2   60.69    4.00
  -2  16  -2   67.59    4.20
  -2  16  -2   59.59    4.00
  -3 -16  -2    0.40    0.30
   3 -16   2    0.40    0.90
  -3 -16  -2    0.10    0.30
  -3  16  -2    1.00    1.30
  -3  16  -2    1.60    1.30
   3  16   2   -1.20    0.90
  -4 -16  -2    0.00    0.50
   4 -16   2   -0.20    1.00
  -4  16  -2    0.10    1.10
   4  16   2    1.80    1.20
   5 -16   2    1.60    1.20
  -5 -16  -2    2.90    0.90
  -5  16  -2    2.10    1.60
   5  16   2    1.60    1.40
  -5 -17   2    1.10    0.80
   5 -17  -2    2.00    1.10
  -5  17   2    1.20    1.40
   5  17  -2    1.90    1.40
   4 -17  -2    1.00    0.90
  -4 -17   2    1.50    0.70
  -4 -17   2    0.60    1.10
  -4  17   2    1.70    1.50
   4  17  -2    0.70    1.10
  -3 -17   2   -0.70    1.00
   3 -17  -2    0.30    0.70
  -3 -17   2   -0.40    0.60
   3  17  -2    0.90    1.20
  -3  17   2   -1.00    1.10
  -2 -17   2    6.60    1.70
  -2 -17   2    7.00    0.90
   2 -17  -2    7.30    1.00
   2  17  -2    8.80    1.90
  -2  17   2   10.40    2.10
   2  17  -2    6.30    1.50
  -1 -17   2   -2.00    1.10
   1 -17  -2    0.40    0.50
  -1 -17   2    0.30    0.50
   1  17  -2   -0.10    0.90
   1  17  -2   -0.60    1.00
  -1  17   2    0.00    1.20
   0 -17  -2   17.60    2.40
   0 -17   2   16.40    1.50
   0 -17   2   18.70    2.50
   0  17   2   16.70    2.50
   0  17  -2   16.80    2.30
   0  17  -2   15.50    2.40
   1 -17   2    6.80    1.20
   1 -17   2    6.50    1.90
  -1 -17  -2   10.10    1.90
  -1  17  -2    6.40    1.60
   1  17   2    9.20    1.80
  -1  17  -2    9.00    2.00
   1  17   2    5.80    1.80
   2 -17   2    3.20    1.10
   2 -17   2    5.70    1.90
  -2 -17  -2    4.00    1.50
  -2  17  -2    5.00    1.70
   2  17   2    2.30    1.40
  -2  17  -2    6.00    1.70
   3 -17   2    1.50    0.90
   3 -17   2   -1.10    1.30
   3  17   2   -0.10    1.00
  -3  17  -2   -0.70    1.00
  -3  17  -2    1.30    1.40
   4 -17   2    5.30    1.40
  -4 -17  -2    4.20    0.70
   4  17   2    3.90    1.60
  -4  17  -2    5.80    1.90
   4 -18  -2   -0.20    0.90
  -4 -18   2    1.50    0.70
  -4  18   2    1.80    1.50
   4  18  -2    1.20    1.30
   3 -18  -2   40.50    2.50
  -3 -18   2   50.19    3.70
  -3 -18   2   41.30    2.10
  -3  18   2   52.29    4.80
   3  18  -2   44.30    4.30
   2 -18  -2   -0.10    0.60
  -2 -18   2   -0.10    0.50
  -2 -18   2   -0.30    1.30
   2  18  -2   -0.20    0.90
  -2  18   2   -0.50    1.10
   2  18  -2    1.70    1.50
   1 -18  -2   28.70    1.40
  -1 -18   2   28.20    1.60
  -1 -18   2   23.90    3.00
   1 -18  -2   25.80    3.00
   1  18  -2   31.30    3.00
   1  18  -2   27.90    3.30
  -1  18   2   26.60    3.20
   0 -18  -2   -0.10    1.10
   0 -18   2   -0.10    0.60
   0 -18   2    1.60    1.40
   0  18  -2   -1.60    1.00
   0  18  -2   -0.90    0.90
   0  18   2   -1.20    0.90
   1 -18   2    3.70    0.90
  -1 -18  -2    3.30    1.40
   1 -18   2   -0.40    1.50
  -1  18  -2    6.30    1.70
  -1  18  -2    3.70    1.60
   2 -18   2    3.20    1.00
   2 -18   2    1.90    1.60
   2  18   2    2.60    1.60
  -2  18  -2    1.30    1.30
  -2  18  -2    0.70    1.40
   3 -18   2   -0.50    1.20
   3 -18   2   -0.80    0.80
   3  18   2   -2.70    0.90
  -3  18  -2   -0.60    1.10
  -3  18  -2   -1.20    1.10
  -2 -19   2   -0.30    1.50
   2 -19  -2    2.30    0.70
  -2 -19   2    3.70    0.70
  -2  19   2    1.90    1.30
   2  19  -2    1.80    1.50
  -1 -19   2   10.40    1.10
   1 -19  -2   10.30    0.70
  -1 -19   2   14.10    2.50
   1 -19  -2   14.50    2.30
   1  19  -2   11.30    2.00
   1  19  -2   13.00    2.50
  -1  19   2    8.20    2.10
   0 -19   2    0.90    0.60
   0 -19  -2   -0.50    1.20
   0 -19   2    0.30    1.40
   0  19  -2   -0.10    1.00
   0  19   2    0.30    1.10
   0  19  -2   -0.50    1.20
   1 -19   2   13.30    2.50
  -1 -19  -2   10.00    2.30
   1 -19   2    6.40    1.10
  -1  19  -2    7.10    2.00
  -1  19  -2   13.40    2.30
 -11   0   3   16.80    3.20
 -10   0   3   -0.10    1.40
  -9   0   3   35.70    3.60
  -8   0   3    0.40    0.60
  -8   0   3    0.20    0.90
   8   0  -3   -0.40    1.00
  -7   0   3    5.00    0.90
   7   0  -3    6.20    1.40
   7   0  -3    4.40    1.10
  -7   0   3    4.60    1.20
  -6   0   3   -1.00    0.50
  -6   0   3   -0.50    0.60
   6   0  -3   -0.20    0.70
  -6   0   3   -1.30    0.40
   6   0  -3    0.00    0.60
   5   0  -3    3.60    0.90
  -5   0   3    3.80    0.90
  -5   0   3    4.20    0.80
  -5   0   3    3.20    0.60
   5   0  -3    3.60    0.90
  -4   0   3    0.00    0.30
   4   0  -3    0.40    0.60
   4   0  -3   -0.10    0.50
  -4   0   3   -0.20    0.50
  -4   0   3   -0.30    0.50
  -4   0   3    0.00    0.50
   3   0  -3   95.59    3.50
  -3   0   3   90.79    3.60
  -3   0   3  103.39    3.10
   3   0  -3   94.79    3.60
   3   0  -3   92.19    3.60
  -3   0   3  102.29    3.60
  -3   0   3   94.29    3.50
  -3   0   3   92.89    3.50
   2   0  -3    0.00    0.30
   2   0  -3    0.40    0.40
  -2   0   3    0.30    0.40
  -2   0   3    0.20    0.40
   2   0  -3   -0.20    0.40
  -2   0   3   -0.20    0.30
  -2   0   3   -0.30    0.30
   2   0  -3    0.00    0.40
   2   0  -3    0.10    0.20
  -2   0   3    0.10    0.20
   1   0  -3   84.79    3.10
   1   0  -3   89.59    3.10
  -1   0   3   90.29    3.10
   1   0  -3   82.39    3.00
  -1   0   3   88.39    3.00
   1   0  -3   86.29    3.10
  -1   0   3   91.19    3.10
   1   0  -3   95.09    3.00
  -1   0   3   96.39    3.10
   1   0  -3   88.79    3.10
  -1   0   3   88.79    3.00
   0   0  -3   -1.10    0.20
   0   0   3   -0.10    0.40
   0   0  -3    1.60    0.40
   0   0  -3   -0.60    0.30
   0   0   3   -0.60    0.30
   0   0   3   -1.20    0.30
   0   0   3   -0.50    0.40
   0   0   3   -0.40    0.30
   0   0   3   -0.90    0.30
   0   0  -3   -0.50    0.40
   0   0  -3   -0.80    0.30
   1   0   3    8.90    0.90
  -1   0  -3    8.50    0.80
   1   0   3    9.80    0.60
  -1   0  -3   10.60    0.90
  -1   0  -3    8.90    0.80
   1   0   3   10.90    0.80
  -1   0  -3   10.80    0.80
   1   0   3   10.10    0.80
   2   0   3   -0.60    0.40
  -2   0  -3   -0.70    0.50
  -2   0  -3   -1.00    0.40
  -2   0  -3   -1.20    0.40
   3   0   3   83.29    3.30
  -3   0  -3   83.49    3.30
  -3   0  -3   78.49    3.40
  -3   0  -3   82.99    3.30
   4   0   3   -0.20    0.50
   4   0   3    0.40    0.30
  -4   0  -3   -0.10    0.70
  -4   0  -3   -0.50    0.50
   5   0   3   76.99    3.40
  -5   0  -3   76.99    3.60
  -5   0  -3   64.89    3.50
   6   0   3   -0.20    0.60
  -6   0  -3   -0.70    0.90
  -6   0  -3    0.00    0.80
  -7   0  -3   46.60    3.10
  -7   0  -3   47.90    3.30
  -8   0  -3   -2.20    1.00
  -8   0  -3   -0.50    1.00
  -9   0  -3   28.80    3.30
 -10   0  -3    0.60    1.50
 -11  -1   3    2.40    1.80
 -11   1   3   -0.30    1.70
 -10  -1   3   -0.50    1.30
 -10   1   3    1.80    1.50
  -9  -1   3   26.00    2.90
  -9  -1   3   26.80    3.10
  -9   1   3   23.70    2.90
   9   1  -3   24.20    2.90
   8  -1  -3   29.10    2.90
  -8  -1   3   31.50    2.60
   8   1  -3   29.70    2.90
  -8   1   3   36.40    2.20
  -8   1   3   28.40    2.50
  -8   1   3   32.90    3.20
  -7  -1   3   39.50    2.70
  -7  -1   3   38.70    2.30
   7  -1  -3   38.90    2.70
   7  -1  -3   38.10    2.80
  -7  -1   3   38.10    2.00
  -7   1   3   38.30    2.60
  -7   1   3   36.60    2.10
   7   1  -3   39.00    2.60
   7   1  -3   41.60    2.80
  -6  -1   3   85.49    3.10
  -6  -1   3   83.99    3.60
   6  -1  -3   79.09    3.90
  -6  -1   3   81.49    3.90
   6  -1  -3   86.09    4.00
  -6   1   3   81.79    3.80
  -6   1   3   83.69    3.30
   6   1  -3   91.39    3.90
   6   1  -3   79.59    3.90
  -5  -1   3    1.20    0.70
   5  -1  -3    0.80    0.70
  -5  -1   3    1.50    0.70
   5  -1  -3    0.60    0.60
  -5  -1   3    1.30    0.40
   5   1  -3    1.10    0.70
  -5   1   3    1.30    0.70
  -5   1   3    1.80    0.60
   5   1  -3    1.80    0.70
  -5   1   3    1.90    0.80
   4  -1  -3   31.10    1.90
  -4  -1   3   31.80    1.30
  -4  -1   3   36.60    1.90
   4  -1  -3   30.80    1.90
  -4  -1   3   31.00    1.70
  -4  -1   3   30.70    1.90
  -4  -1   3   41.20    2.00
   4   1  -3   31.90    1.80
   4   1  -3   29.00    1.80
  -4   1   3   29.20    1.80
  -4   1   3   33.90    1.50
  -4   1   3   31.90    1.70
  -3  -1   3  457.65   13.60
  -3  -1   3  431.46   13.50
   3  -1  -3  421.26   13.60
   3  -1  -3  450.45   13.20
  -3  -1   3  459.85   12.90
   3  -1  -3  463.85   13.60
  -3  -1   3  440.56   13.50
   3  -1  -3  429.56   13.60
   3   1  -3  426.96   13.60
  -3   1   3  454.25   13.20
   3   1  -3  438.76   13.50
  -3   1   3  439.66   13.50
  -3   1   3  433.96   13.50
  -3   1   3  436.26   13.60
  -2  -1   3  195.98    6.30
   2  -1  -3  204.98    6.20
   2  -1  -3  201.48    6.40
   2  -1  -3  198.68    6.40
  -2  -1   3  190.68    6.30
   2  -1  -3  191.48    6.40
  -2  -1   3  204.08    6.40
  -2  -1   3  190.28    6.40
  -2   1   3  193.88    6.30
   2   1  -3  210.28    6.40
   2   1  -3  197.18    6.40
   2   1  -3  197.68    6.30
   2   1  -3  199.58    6.40
  -2   1   3  193.08    6.30
  -2   1   3  193.48    6.10
   2   1  -3  207.08    5.90
  -2   1   3  201.48    6.40
  -2   1   3  207.08    6.40
   1  -1  -3  521.05   16.00
  -1  -1   3  542.55   16.00
  -1  -1   3  531.35   16.00
  -1  -1   3  515.85   16.00
   1  -1  -3  545.85   15.90
   1  -1  -3  553.84   16.00
   1  -1  -3  530.95   16.00
   1  -1  -3  528.35   16.00
   1  -1  -3  552.74   16.00
   1  -1  -3  532.75   16.00
  -1  -1   3  523.25   16.00
  -1  -1   3  572.34   16.00
  -1   1   3  537.45   16.00
   1   1  -3  546.55   16.00
  -1   1   3  534.25   16.00
  -1   1   3  524.85   16.00
  -1   1   3  507.35   15.90
   1   1  -3  527.85   16.00
  -1   1   3  575.44   16.00
   1   1  -3  525.35   16.00
   1   1  -3  555.14   16.10
   1   1  -3  534.75   16.00
   1   1  -3  561.34   16.10
   0  -1   3   24.90    1.20
   0  -1  -3   26.60    1.20
   0  -1   3   28.00    1.30
   0  -1  -3   26.60    1.20
   0  -1  -3   26.20    1.20
   0  -1   3   28.10    1.30
   0  -1  -3   26.50    1.10
   0  -1  -3   24.70    1.20
   0  -1   3   26.10    1.10
   0  -1   3   24.80    1.20
   0   1   3   24.10    1.10
   0   1  -3   26.50    1.30
   0   1   3   29.70    1.30
   0   1   3   25.70    1.20
   0   1  -3   24.40    1.20
   0   1  -3   25.30    1.20
   0   1   3   27.00    1.10
   0   1  -3   27.00    1.10
   0   1  -3   25.90    1.30
   0   1   3   28.70    1.20
  -1  -1  -3  106.09    3.60
  -1  -1  -3  104.19    3.70
  -1  -1  -3  106.89    3.30
   1  -1   3  107.79    3.70
  -1  -1  -3  107.69    3.70
  -1  -1  -3  106.39    3.60
   1  -1   3  105.39    3.50
   1  -1   3  107.49    3.70
   1   1   3  108.49    3.70
   1   1   3  109.29    3.30
  -1   1  -3  104.29    3.80
  -1   1  -3  110.29    3.70
  -1   1  -3  113.69    3.70
   1   1   3  111.29    3.60
   2  -1   3  117.29    4.20
  -2  -1  -3  118.29    4.10
  -2  -1  -3  121.19    4.10
  -2  -1  -3  116.89    3.70
   2  -1   3  117.69    4.20
  -2  -1  -3  116.79    4.20
  -2   1  -3  114.99    4.20
   2   1   3  122.79    4.10
  -2   1  -3  112.69    4.20
   2   1   3  117.79    3.50
  -2   1  -3  125.29    4.20
  -3  -1  -3  130.39    4.70
  -3  -1  -3  132.29    4.00
  -3  -1  -3  128.29    4.70
   3  -1   3  134.49    4.80
  -3  -1  -3  128.09    4.80
  -3   1  -3  133.49    4.80
   3   1   3  135.69    4.00
  -3   1  -3  122.09    4.80
   3   1   3  128.09    4.60
  -4  -1  -3   49.10    2.50
  -4  -1  -3   51.19    2.50
  -4  -1  -3   45.70    2.50
   4  -1   3   49.90    2.50
   4   1   3   49.30    1.80
   4   1   3   48.60    2.40
  -4   1  -3   50.89    2.60
  -4   1  -3   47.10    2.60
  -5  -1  -3   16.70    1.80
  -5  -1  -3   17.10    1.80
   5  -1   3   18.60    1.80
  -5   1  -3   17.90    1.80
  -5   1  -3   16.50    1.80
   5   1   3   18.40    1.00
   5   1   3   17.50    1.50
  -6  -1  -3   20.70    2.10
   6  -1   3   28.00    2.20
  -6  -1  -3   21.00    2.30
  -6   1  -3   21.20    2.20
  -6   1  -3   25.00    2.40
   6   1   3   27.90    2.10
  -7  -1  -3   17.60    2.20
  -7  -1  -3   14.60    2.10
  -7   1  -3   18.60    2.40
  -7   1  -3   12.30    1.90
  -8  -1  -3   11.70    2.00
  -8  -1  -3   10.80    2.10
  -8   1  -3    8.30    1.80
  -8   1  -3    9.00    2.00
  -9  -1  -3    3.30    1.70
  -9  -1  -3    1.20    1.40
  -9   1  -3    3.70    1.90
 -10  -1  -3    1.50    1.60
 -10   1  -3    2.00    1.60
 -10   1  -3   -1.60    0.90
 -11  -2   3    0.40    1.60
 -11   2   3   -0.80    1.60
 -10  -2   3    0.40    1.40
 -10   2   3   -0.50    1.50
  -9  -2   3    6.40    1.80
  -9  -2   3    6.50    1.70
  -9   2   3    4.80    1.70
   9   2  -3    5.10    1.70
  -8  -2   3    0.80    1.00
   8  -2  -3    1.40    1.00
   8  -2  -3    3.10    1.40
  -8  -2   3    0.80    0.90
   8   2  -3    0.40    0.60
  -8   2   3    3.70    1.40
   8   2  -3    1.80    1.20
  -8   2   3    1.10    0.80
   7  -2  -3   -0.40    0.80
   7  -2  -3    0.30    0.90
  -7  -2   3   -0.60    0.70
  -7  -2   3    0.20    0.50
  -7  -2   3    0.10    0.80
  -7   2   3   -0.10    0.60
   7   2  -3    1.30    1.00
  -7   2   3   -1.30    0.60
  -6  -2   3   13.30    1.60
  -6  -2   3   15.90    1.00
   6  -2  -3   14.90    1.80
   6  -2  -3   17.20    1.80
  -6  -2   3   11.00    1.40
  -6   2   3   13.00    1.40
  -6   2   3   13.90    1.70
   6   2  -3   13.00    1.50
   6   2  -3   16.20    1.80
  -5  -2   3   62.39    3.00
   5  -2  -3   64.49    3.00
  -5  -2   3   67.79    3.10
  -5  -2   3   60.69    2.20
  -5  -2   3   55.19    2.70
  -5   2   3   56.99    2.90
  -5   2   3   57.79    2.60
   5   2  -3   61.39    3.00
   5   2  -3   61.09    2.90
  -4  -2   3   28.50    1.10
  -4  -2   3   27.70    1.60
  -4  -2   3   30.80    1.80
   4  -2  -3   28.60    1.80
  -4  -2   3   29.30    1.70
   4  -2  -3   29.00    1.80
  -4  -2   3   31.30    1.90
   4  -2  -3   29.30    1.70
  -4   2   3   29.30    1.70
   4   2  -3   28.70    1.70
   4   2  -3   30.10    1.80
  -4   2   3   25.20    1.70
  -4   2   3   31.40    1.60
  -3  -2   3   58.89    2.50
   3  -2  -3   54.89    2.50
  -3  -2   3   57.19    2.40
   3  -2  -3   59.69    2.50
  -3  -2   3   62.79    2.50
  -3  -2   3   57.09    2.50
  -3   2   3   58.29    2.40
   3   2  -3   60.79    2.50
  -3   2   3   59.19    2.30
   3   2  -3   61.49    2.50
  -3   2   3   57.79    2.40
  -2  -2   3   25.60    1.30
   2  -2  -3   24.70    1.30
  -2  -2   3   23.00    1.30
  -2  -2   3   23.80    1.30
   2  -2  -3   23.90    1.30
  -2  -2   3   27.80    1.30
   2  -2  -3   24.80    1.30
   2   2  -3   24.60    1.30
  -2   2   3   25.00    1.20
  -2   2   3   27.20    1.40
  -2   2   3   23.90    1.30
  -2   2   3   18.10    1.10
   2   2  -3   21.30    1.20
   2   2  -3   25.40    1.30
   1  -2  -3  369.86   11.40
  -1  -2   3  359.86   11.40
   1  -2  -3  385.56   11.60
  -1  -2   3  378.86   11.40
   1  -2  -3  380.16   11.40
   1  -2  -3  379.56   11.40
  -1  -2   3  374.76   11.40
   1  -2  -3  369.96   11.30
  -1  -2   3  376.86   11.40
   1  -2  -3  376.06   11.40
  -1  -2   3  387.46   11.40
   1  -2  -3  374.76   11.30
   1   2  -3  387.36   11.40
  -1   2   3  363.66   11.30
   1   2  -3  410.76   11.60
   1   2  -3  374.36   11.40
  -1   2   3  378.36   11.40
   1   2  -3  383.36   11.40
  -1   2   3  396.76   11.40
  -1   2   3  361.36   11.40
  -1   2   3  372.26   11.40
   0  -2   3  891.81   26.70
   0  -2  -3  920.61   26.60
   0  -2   3  933.61   26.80
   0  -2  -3  887.11   26.50
   0  -2  -3  908.21   26.60
   0  -2  -3  913.61   26.60
   0  -2   3  921.21   26.80
   0  -2   3  901.71   26.70
   0  -2   3  892.71   26.70
   0   2   3  886.61   26.50
   0   2   3  922.71   26.70
   0   2  -3  881.91   26.70
   0   2  -3  927.81   26.80
   0   2   3  961.40   26.70
   0   2  -3  898.01   26.70
   0   2   3  894.91   26.60
   0   2  -3  936.61   26.80
   0   2   3  939.61   26.70
   0   2   3  899.21   26.60
   0   2  -3  895.81   26.70
  -1  -2  -3  457.75   13.90
  -1  -2  -3  460.25   13.90
   1  -2   3  450.35   14.00
  -1  -2  -3  473.65   13.90
  -1  -2  -3  472.25   13.50
   1  -2   3  449.56   14.00
   1  -2   3  478.35   13.90
  -1  -2  -3  467.65   14.00
  -1   2  -3  462.45   14.00
   1   2   3  464.95   13.90
  -1   2  -3  468.25   14.00
  -1   2  -3  456.85   14.10
   1   2   3  486.15   13.90
   2  -2   3 1902.71   55.39
  -2  -2  -3 1870.81   55.29
  -2  -2  -3 1939.31   55.19
  -2  -2  -3 1901.51   54.89
  -2  -2  -3 1882.11   55.19
   2  -2   3 1913.01   55.39
  -2   2  -3 1869.91   54.79
  -2   2  -3 1881.01   55.39
  -2   2  -3 1895.41   55.29
   3  -2   3    0.00    0.50
  -3  -2  -3   -0.20    0.40
  -3  -2  -3    1.30    0.50
  -3  -2  -3    0.00    0.20
  -3  -2  -3   -0.10    0.50
   3   2   3    0.10    0.10
  -3   2  -3    0.00    0.20
  -3   2  -3   -0.50    0.50
  -3   2  -3   -0.30    0.40
   4  -2   3   84.09    3.60
  -4  -2  -3   78.49    3.50
  -4  -2  -3   86.69    3.60
  -4  -2  -3   82.49    3.60
   4   2   3   84.19    2.60
  -4   2  -3   81.79    3.70
  -4   2  -3   86.69    3.60
   5  -2   3   33.40    2.20
  -5  -2  -3   27.80    2.10
  -5  -2  -3   34.70    2.30
  -5  -2  -3   33.90    2.20
   5   2   3   30.00    1.20
  -5   2  -3   31.90    2.20
   5   2   3   36.90    2.10
  -5   2  -3   29.10    2.30
  -6  -2  -3    5.30    1.30
  -6  -2  -3    2.60    1.00
   6  -2   3    2.50    1.10
  -6   2  -3    4.00    1.10
  -6   2  -3    3.00    1.20
  -7  -2  -3   12.90    1.90
  -7  -2  -3   12.60    2.00
   7  -2   3   16.10    2.20
  -7   2  -3   12.80    2.10
  -7   2  -3   16.70    2.10
  -8  -2  -3    1.00    1.20
  -8  -2  -3   -2.00    1.00
  -8   2  -3    1.20    1.30
  -9  -2  -3    0.30    1.40
  -9  -2  -3    1.70    1.50
  -9   2  -3    3.50    1.70
 -10  -2  -3   -0.30    1.40
 -10   2  -3    0.00    1.60
 -10   2  -3    0.70    1.20
 -11  -3   3   -0.40    1.60
 -11   3   3   -0.80    1.50
 -10  -3   3   -0.60    1.00
 -10  -3   3    2.10    1.60
 -10   3   3   -0.10    1.40
  -9  -3   3   -0.20    1.20
  -9  -3   3   -0.20    1.00
  -9   3   3    0.80    1.30
   9   3  -3   -0.30    1.20
   8  -3  -3   17.60    2.20
  -8  -3   3   15.00    2.10
  -8  -3   3   16.80    1.80
   8  -3  -3   11.60    2.00
   8   3  -3   13.90    2.10
  -8   3   3   16.10    2.30
  -8   3   3   20.70    2.00
   8   3  -3   16.20    1.50
   7  -3  -3   39.50    2.90
   7  -3  -3   37.20    2.70
  -7  -3   3   41.50    2.40
  -7  -3   3   37.80    2.60
  -7   3   3   38.30    2.60
   7   3  -3   35.40    2.60
   7   3  -3   39.20    2.10
  -7   3   3   38.00    2.30
   6  -3  -3  175.38    6.60
  -6  -3   3  171.68    6.50
  -6  -3   3  169.48    5.40
  -6  -3   3  170.58    6.10
   6  -3  -3  165.08    6.60
  -6   3   3  174.68    6.10
   6   3  -3  168.08    6.30
  -6   3   3  164.48    6.40
   6   3  -3  166.08    6.50
  -5  -3   3   89.99    2.80
  -5  -3   3   85.09    3.70
  -5  -3   3   84.79    3.50
  -5  -3   3   89.09    3.80
   5  -3  -3   84.19    3.80
   5  -3  -3   86.49    3.80
  -5   3   3   83.79    3.50
   5   3  -3   85.49    3.70
  -5   3   3   91.69    3.80
   5   3  -3   77.19    3.50
  -4  -3   3  222.88    7.50
   4  -3  -3  212.18    7.50
   4  -3  -3  230.98    7.60
  -4  -3   3  229.28    6.40
  -4  -3   3  222.68    6.40
  -4  -3   3  219.28    7.40
   4  -3  -3  227.08    7.50
  -4  -3   3  223.38    7.40
  -4  -3   3  206.48    7.20
  -4   3   3  217.18    7.20
   4   3  -3  214.48    7.40
  -4   3   3  212.18    7.40
   3  -3  -3  242.68    8.00
   3  -3  -3  248.58    8.00
  -3  -3   3  254.57    7.90
   3  -3  -3  264.77    8.00
  -3  -3   3  252.17    8.00
  -3  -3   3  243.38    8.00
  -3  -3   3  245.48    7.90
  -3   3   3  215.78    7.80
   3   3  -3  249.28    8.00
  -3   3   3  253.17    8.00
  -3   3   3  247.58    7.90
  -2  -3   3  117.59    4.20
  -2  -3   3  116.39    4.10
   2  -3  -3  120.29    4.20
  -2  -3   3  122.69    4.10
   2  -3  -3  124.29    4.10
   2  -3  -3  122.39    4.20
  -2  -3   3  122.69    4.20
   2   3  -3  123.29    4.20
  -2   3   3  123.69    4.20
  -2   3   3  125.19    4.20
   2   3  -3  125.09    3.70
  -2   3   3  111.29    4.00
   2   3  -3  126.59    4.20
   1  -3  -3  470.35   14.20
   1  -3  -3  475.45   14.30
   1  -3  -3  481.65   14.30
  -1  -3   3  477.05   14.30
   1  -3  -3  492.15   14.30
  -1  -3   3  460.05   14.40
  -1  -3   3  469.25   14.30
  -1  -3   3  464.95   14.30
  -1  -3   3  501.65   14.40
   1  -3  -3  467.25   14.30
   1   3  -3  480.75   14.30
  -1   3   3  473.25   14.20
  -1   3   3  474.25   14.30
   1   3  -3  492.85   14.40
  -1   3   3  496.65   14.30
  -1   3   3  481.75   14.50
  -1   3   3  482.95   14.30
   0  -3  -3  810.72   24.20
   0  -3   3  823.02   24.40
   0  -3   3  799.32   24.30
   0  -3   3  827.32   24.40
   0  -3  -3  850.61   24.20
   0  -3  -3  798.62   24.20
   0  -3   3  846.72   24.40
   0  -3  -3  795.32   24.20
   0  -3   3  845.02   24.40
   0   3   3  815.02   24.20
   0   3   3  859.11   24.20
   0   3  -3  832.12   24.40
   0   3   3  845.42   24.20
   0   3   3  830.82   24.10
   0   3  -3  834.22   24.40
   1  -3   3   13.90    1.00
  -1  -3  -3   13.90    0.90
  -1  -3  -3   15.30    0.70
   1  -3   3   14.50    1.00
  -1  -3  -3   15.30    0.90
  -1  -3  -3   16.70    0.90
  -1  -3  -3   14.10    0.90
  -1   3  -3   15.20    0.90
  -1   3  -3   13.80    0.90
  -1   3  -3   15.30    1.00
  -1   3  -3   14.30    1.00
   1   3   3   17.10    0.90
   1   3   3   15.40    0.80
  -2  -3  -3    1.70    0.50
   2  -3   3    0.60    0.60
  -2  -3  -3    1.10    0.40
   2  -3   3    1.30    0.50
  -2  -3  -3    1.40    0.50
  -2   3  -3    0.60    0.30
  -2   3  -3    0.90    0.60
   2   3   3    1.70    0.40
  -2   3  -3    0.70    0.50
  -3  -3  -3   87.69    3.50
   3  -3   3   89.99    3.70
  -3  -3  -3   94.39    3.60
  -3  -3  -3   93.39    3.50
  -3   3  -3   89.79    3.70
  -3   3  -3   89.19    3.60
   3   3   3   94.29    3.40
  -3   3  -3   91.69    3.00
  -4  -3  -3   27.80    1.20
  -4  -3  -3   26.00    1.80
  -4  -3  -3   27.30    1.80
   4  -3   3   25.10    1.80
  -4  -3  -3   27.20    1.80
  -4   3  -3   22.40    1.80
  -4   3  -3   28.40    1.80
   4   3   3   26.30    1.60
   5  -3   3  122.89    4.90
  -5  -3  -3  124.29    4.80
  -5  -3  -3  120.59    4.80
  -5  -3  -3  116.09    4.80
   5   3   3  118.49    3.50
  -5   3  -3  121.79    4.80
  -5   3  -3  113.09    5.00
   5   3   3   92.39    4.30
  -6  -3  -3   11.20    1.70
  -6  -3  -3    7.40    1.40
   6  -3   3   11.20    1.60
  -6   3  -3    8.90    1.60
  -6   3  -3   11.20    1.60
  -7  -3  -3    0.70    1.10
   7  -3   3   -1.60    0.70
  -7  -3  -3    1.30    1.00
  -7   3  -3    1.40    1.20
  -7   3  -3    1.70    1.20
  -8  -3  -3   13.00    2.20
  -8  -3  -3   13.20    2.20
  -8   3  -3   16.50    2.50
  -9  -3  -3    1.10    1.30
  -9  -3  -3    0.90    1.60
  -9   3  -3   -0.10    1.20
  -9   3  -3    0.80    1.50
 -10  -3  -3    0.50    1.50
 -10   3  -3   -0.10    1.20
 -10   3  -3    1.40    1.70
 -11  -4   3    1.60    1.80
 -11   4   3    0.20    1.70
 -10  -4   3    2.10    1.50
 -10  -4   3   -0.80    1.30
 -10   4   3   -2.00    1.40
  -9  -4   3   13.30    2.30
  -9  -4   3   14.70    2.30
  -9  -4   3   11.10    1.80
  -9   4   3   14.60    1.80
  -9   4   3   12.40    2.30
  -8  -4   3   20.70    2.00
   8  -4  -3   25.90    2.70
   8  -4  -3   19.50    2.50
  -8  -4   3   20.70    2.50
  -8   4   3   22.50    2.20
   8   4  -3   21.20    1.70
  -8   4   3   18.70    2.50
   8   4  -3   17.70    2.30
  -7  -4   3    4.90    1.10
   7  -4  -3    2.30    1.10
   7  -4  -3    3.10    1.10
  -7  -4   3    1.20    1.00
   7   4  -3    1.70    1.00
   7   4  -3    3.20    0.80
  -7   4   3    0.90    0.80
  -6  -4   3    9.40    1.30
   6  -4  -3    8.40    1.50
   6  -4  -3   10.00    1.50
  -6  -4   3   10.20    1.50
  -6   4   3    8.50    1.20
   6   4  -3    7.70    1.10
  -6   4   3   12.10    1.50
   6   4  -3    9.80    1.40
   5  -4  -3    1.30    0.70
  -5  -4   3    0.00    0.20
  -5  -4   3   -0.20    0.60
  -5  -4   3    0.50    0.70
   5  -4  -3    0.80    0.60
   5  -4  -3   -0.20    0.70
  -5  -4   3    0.40    0.70
  -5   4   3    0.30    0.60
  -5   4   3    0.90    0.60
   5   4  -3    0.00    0.50
   5   4  -3    0.20    0.60
   4  -4  -3  520.35   16.30
  -4  -4   3  549.05   16.30
  -4  -4   3  519.35   16.20
  -4  -4   3  502.55   16.00
   4  -4  -3  521.25   16.30
   4  -4  -3  528.05   16.30
  -4  -4   3  537.35   15.20
  -4  -4   3  532.75   16.20
   4   4  -3  517.65   16.20
   4   4  -3  546.95   16.10
  -4   4   3  484.95   16.10
  -4   4   3  531.75   16.20
  -3  -4   3  137.59    5.00
  -3  -4   3  152.78    5.10
   3  -4  -3  142.39    5.10
   3  -4  -3  153.88    5.10
  -3  -4   3  148.69    5.00
  -3  -4   3  141.69    5.00
   3  -4  -3  144.29    5.10
  -3   4   3  142.09    5.10
   3   4  -3  143.09    5.00
  -3   4   3  137.19    4.90
   3   4  -3  148.69    4.90
  -2  -4   3  169.38    5.60
   2  -4  -3  164.58    5.50
   2  -4  -3  167.58    5.50
  -2  -4   3  167.68    5.50
  -2  -4   3  165.78    5.60
   2  -4  -3  163.68    5.50
  -2  -4   3  176.28    5.60
   2   4  -3  168.98    5.20
   2   4  -3  164.18    5.50
   2   4  -3  178.28    5.50
  -2   4   3  163.28    5.70
  -2   4   3  171.18    5.40
   2   4  -3  169.38    5.50
  -2   4   3  172.08    5.50
   1  -4  -3  591.94   17.60
  -1  -4   3  579.34   17.70
   1  -4  -3  570.44   17.60
   1  -4  -3  598.24   17.60
  -1  -4   3  598.14   17.80
  -1  -4   3  587.44   17.80
  -1  -4   3  615.14   17.80
  -1  -4   3  591.04   17.80
  -1  -4   3  619.94   17.80
   1  -4  -3  566.64   17.60
   1  -4  -3  621.04   17.70
  -1   4   3  631.44   17.70
   1   4  -3  574.54   17.60
   1   4  -3  582.34   17.60
  -1   4   3  594.34   17.60
  -1   4   3  573.34   17.90
   1   4  -3  572.94   17.70
  -1   4   3  610.84   17.50
  -1   4   3  625.84   17.60
   1   4  -3  626.54   17.80
   0  -4   3   96.29    3.50
   0  -4  -3   95.39    3.10
   0  -4   3  100.89    3.40
   0  -4   3  100.79    3.60
   0  -4  -3   96.69    3.20
   0  -4  -3   95.59    3.20
   0  -4   3  101.79    3.60
   0  -4   3   96.79    3.40
   0   4  -3   95.99    3.40
   0   4  -3   94.69    3.40
   0   4   3   95.29    3.20
   0   4   3   93.79    2.90
   0   4   3   93.99    3.20
   0   4   3  101.19    3.20
   0   4  -3   96.99    3.30
   0   4  -3   98.59    3.50
  -1  -4  -3   19.20    1.00
  -1  -4  -3   19.60    1.00
   1  -4   3   19.30    1.20
  -1  -4  -3   21.40    1.10
  -1  -4  -3   21.80    1.10
   1  -4   3   19.50    1.20
   1   4   3   20.80    0.80
  -1   4  -3   20.30    1.20
  -1   4  -3   20.10    1.20
   1   4   3   20.40    1.00
  -1   4  -3   23.20    1.30
  -2  -4  -3   15.80    1.00
  -2  -4  -3   13.50    1.00
  -2  -4  -3   13.70    0.60
   2  -4   3   16.00    1.20
  -2  -4  -3   13.70    1.00
   2  -4   3   15.30    1.20
   2   4   3   14.00    0.80
  -2   4  -3   14.90    1.10
  -2   4  -3   13.20    1.20
  -2   4  -3   14.80    1.00
  -3  -4  -3  515.15   15.70
   3  -4   3  526.55   16.00
  -3  -4  -3  516.05   15.70
  -3  -4  -3  494.45   15.70
   3  -4   3  504.95   15.90
  -3   4  -3  508.35   15.30
  -3   4  -3  527.35   15.90
   3   4   3  527.05   15.50
  -3   4  -3  501.95   16.00
  -4  -4  -3    7.10    1.10
  -4  -4  -3    5.90    1.00
  -4  -4  -3    4.90    1.00
   4  -4   3    7.20    1.20
   4   4   3    9.30    1.00
  -4   4  -3    6.20    1.10
  -4   4  -3    6.90    1.10
  -5  -4  -3   96.99    4.20
   5  -4   3   92.19    4.20
  -5  -4  -3   87.49    4.00
  -5   4  -3   93.79    4.10
   5   4   3   93.19    3.80
  -5   4  -3   93.09    4.30
   6  -4   3   -0.20    0.80
  -6  -4  -3    1.20    0.90
  -6  -4  -3   -1.20    0.60
  -6   4  -3   -0.70    0.60
  -6   4  -3    0.20    0.90
   7  -4   3    1.70    1.10
  -7  -4  -3    1.40    1.10
  -7  -4  -3    3.40    1.30
  -7   4  -3    3.80    1.50
  -8  -4  -3    0.40    1.30
  -8  -4  -3   -0.10    1.10
  -8   4  -3    0.90    1.30
  -8   4  -3    0.40    1.30
  -9  -4  -3    2.80    1.70
  -9  -4  -3    2.00    1.40
  -9   4  -3    1.10    1.30
  -9   4  -3    1.60    1.30
 -10  -4  -3    1.50    1.70
 -10  -4  -3    0.90    1.50
 -10   4  -3    0.20    1.30
 -10   4  -3    0.50    1.60
 -10  -5   3    1.80    1.50
 -10  -5   3   -2.20    1.10
 -10   5   3    1.50    1.80
  -9  -5   3    5.80    1.80
  -9  -5   3    6.40    1.70
  -9   5   3    4.80    1.30
  -9   5   3    3.50    1.70
  -8  -5   3   19.30    2.40
   8  -5  -3   21.40    2.50
  -8  -5   3   20.50    1.90
  -8  -5   3   21.90    2.50
  -8   5   3   20.60    2.10
  -8   5   3   22.00    2.70
   8   5  -3   22.00    2.50
   8   5  -3   19.40    1.80
   7  -5  -3   49.20    3.20
   7  -5  -3   41.30    2.90
  -7  -5   3   39.20    2.40
  -7  -5   3   43.60    2.80
   7   5  -3   33.20    2.60
  -7   5   3   41.00    2.60
   7   5  -3   41.00    2.40
  -7   5   3   45.00    3.10
   6  -5  -3   27.80    2.20
   6  -5  -3   30.80    2.30
  -6  -5   3   32.80    2.10
  -6  -5   3   27.50    2.10
   6   5  -3   30.30    2.00
  -6   5   3   33.70    2.10
   6   5  -3   27.50    2.20
  -6   5   3   33.10    2.10
  -5  -5   3  126.39    4.90
  -5  -5   3  122.89    4.90
   5  -5  -3  127.19    5.10
   5  -5  -3  133.19    5.10
  -5  -5   3  130.89    3.90
   5  -5  -3  131.19    5.10
  -5  -5   3  127.89    4.70
  -5   5   3  128.59    5.00
   5   5  -3  124.39    4.70
  -5   5   3  105.89    4.70
   5   5  -3  131.89    4.90
   5   5  -3  121.59    4.80
  -4  -5   3   58.89    2.80
   4  -5  -3   66.59    3.00
   4  -5  -3   60.29    2.90
  -4  -5   3   65.39    2.90
  -4  -5   3   58.39    2.70
   4  -5  -3   65.59    2.90
  -4  -5   3   65.19    2.10
  -4  -5   3   62.79    2.80
  -4   5   3   63.99    3.00
   4   5  -3   61.49    2.80
  -4   5   3   62.39    2.70
   4   5  -3   66.59    2.70
   4   5  -3   62.49    2.80
  -3  -5   3  844.52   23.40
  -3  -5   3  803.72   23.90
   3  -5  -3  801.22   24.00
   3  -5  -3  795.22   24.00
  -3  -5   3  777.82   23.90
   3  -5  -3  816.12   24.00
  -3  -5   3  770.42   23.90
  -3  -5   3  790.12   24.00
   3   5  -3  787.02   23.90
  -3   5   3  784.02   24.10
   3   5  -3  825.22   23.80
  -3   5   3  840.52   23.80
   3   5  -3  777.52   24.10
   2  -5  -3  328.77   10.30
   2  -5  -3  333.67   10.20
  -2  -5   3  329.27   10.40
  -2  -5   3  331.17   10.30
   2  -5  -3  345.57   10.30
  -2  -5   3  328.07   10.30
  -2  -5   3  320.77   10.20
  -2   5   3  324.67   10.50
   2   5  -3  330.97   10.20
   2   5  -3  323.27   10.50
   2   5  -3  321.57   10.00
  -2   5   3  348.17   10.10
   2   5  -3  353.26   10.10
   2   5  -3  327.57   10.20
  -2   5   3  334.87   10.20
   1  -5  -3    1.40    0.40
  -1  -5   3    1.50    0.50
   1  -5  -3    0.60    0.30
  -1  -5   3    1.30    0.40
  -1  -5   3    1.10    0.50
   1  -5  -3    0.90    0.30
  -1  -5   3    0.30    0.40
  -1  -5   3    0.80    0.40
   1  -5  -3    0.50    0.30
  -1  -5   3    0.80    0.40
   1   5  -3    1.50    0.40
   1   5  -3    0.50    0.40
  -1   5   3    0.10    0.30
  -1   5   3    0.30    0.50
   1   5  -3    0.90    0.40
   1   5  -3    1.00    0.30
  -1   5   3    1.30    0.40
   0  -5  -3   65.99    2.20
   0  -5  -3   59.99    2.20
   0  -5  -3   64.89    2.20
   0  -5   3   65.89    2.70
   0  -5  -3   64.09    2.20
   0  -5   3   63.09    2.50
   0  -5   3   62.59    2.50
   0  -5   3   63.69    2.50
   0   5  -3   66.39    2.60
   0   5  -3   66.79    2.50
   0   5   3   67.79    2.20
   0   5   3   63.59    2.70
   0   5  -3   65.49    2.40
   0   5  -3   66.59    2.50
   0   5   3   65.59    2.20
   0   5  -3   66.29    2.70
   0   5   3   65.99    2.20
  -1  -5  -3    3.00    0.40
  -1  -5  -3    2.20    0.40
  -1  -5  -3    2.10    0.40
  -1  -5  -3    3.00    0.40
   1  -5   3    2.30    0.50
   1  -5   3    1.90    0.50
  -1   5  -3    3.00    0.60
   1   5   3    2.90    0.40
  -1   5  -3    2.70    0.70
  -1   5  -3    2.50    0.60
  -1   5  -3    2.80    0.50
  -1   5  -3    2.50    0.60
   2  -5   3    5.90    0.80
   2  -5   3    6.00    0.90
  -2  -5  -3    5.20    0.50
  -2  -5  -3    5.60    0.70
  -2  -5  -3    6.30    0.70
  -2  -5  -3    5.80    0.70
   2   5   3    5.50    0.70
  -2   5  -3    6.00    0.70
  -2   5  -3    5.80    0.90
  -2   5  -3    3.30    0.60
   3  -5   3   15.70    1.50
  -3  -5  -3   17.10    1.30
   3  -5   3   18.20    1.40
  -3  -5  -3   17.50    1.20
  -3  -5  -3   18.90    1.30
  -3  -5  -3   17.50    0.70
  -3   5  -3   17.30    1.50
   3   5   3   15.60    1.10
  -3   5  -3   16.10    1.10
  -3   5  -3   17.90    1.40
   4  -5   3   17.40    1.70
   4  -5   3   10.70    1.40
  -4  -5  -3   14.30    1.40
  -4  -5  -3   12.70    1.40
  -4   5  -3   12.80    1.60
  -4   5  -3   14.90    1.50
  -4   5  -3   13.20    0.90
   4   5   3   12.20    1.00
   4   5   3   13.80    1.20
   5  -5   3    0.40    0.80
  -5  -5  -3    0.20    0.80
  -5  -5  -3   -0.20    0.70
  -5   5  -3    1.00    0.80
  -5   5  -3    1.30    0.90
   6  -5   3   48.00    3.10
  -6  -5  -3   45.80    2.90
  -6  -5  -3   52.19    3.00
  -6   5  -3   50.09    3.10
  -6   5  -3   49.60    3.30
   7  -5   3   51.99    3.40
  -7  -5  -3   52.29    3.30
  -7  -5  -3   40.70    3.00
  -7   5  -3   44.60    3.30
  -7   5  -3   50.09    3.40
  -8  -5  -3   26.50    2.90
  -8  -5  -3   27.30    3.00
  -8   5  -3   21.00    2.60
  -8   5  -3   25.60    3.10
  -9  -5  -3    5.50    1.80
  -9  -5  -3    4.00    1.70
  -9   5  -3    5.10    1.60
  -9   5  -3    3.30    1.90
 -10  -5  -3    5.40    1.90
 -10  -5  -3    5.60    1.80
 -10   5  -3    4.00    1.70
 -10   5  -3    4.10    2.00
 -10  -6   3    1.50    1.60
 -10  -6   3    0.20    1.50
 -10   6   3   -0.40    1.40
  -9  -6   3    0.20    1.20
  -9  -6   3   -0.10    1.20
   9  -6  -3    1.40    1.50
  -9   6   3   -0.20    1.10
  -9   6   3   -0.70    1.30
  -8  -6   3    6.00    1.20
  -8  -6   3    5.40    1.70
   8  -6  -3    7.60    1.70
  -8  -6   3    8.20    1.80
  -8   6   3    9.90    2.00
   8   6  -3    9.70    1.80
   8   6  -3    8.00    1.30
  -8   6   3    7.70    1.50
   7  -6  -3    3.40    1.20
  -7  -6   3    1.60    1.00
  -7  -6   3    3.10    1.00
   7  -6  -3    1.50    1.20
  -7   6   3    2.40    1.10
   7   6  -3    3.40    1.00
  -7   6   3    3.80    1.30
   7   6  -3    1.50    1.10
  -6  -6   3    2.70    1.00
   6  -6  -3    1.70    1.10
   6  -6  -3    3.40    1.10
  -6  -6   3    3.00    1.00
  -6   6   3    3.30    1.10
   6   6  -3    2.80    0.90
   6   6  -3    2.10    0.90
  -5  -6   3   41.30    2.40
  -5  -6   3   37.10    2.20
  -5  -6   3   37.70    2.30
   5  -6  -3   42.30    2.70
   5  -6  -3   38.90    2.40
   5  -6  -3   40.30    2.40
  -5  -6   3   39.60    1.60
  -5   6   3   36.20    2.30
   5   6  -3   38.80    2.30
   5   6  -3   43.40    2.10
   5   6  -3   39.90    2.30
  -5   6   3   43.10    2.30
  -4  -6   3   29.10    1.90
  -4  -6   3   29.20    1.80
  -4  -6   3   32.50    1.90
   4  -6  -3   34.80    2.10
  -4  -6   3   32.70    1.30
  -4  -6   3   28.60    1.80
   4  -6  -3   32.10    1.90
   4  -6  -3   33.50    2.00
  -4   6   3   35.50    1.80
   4   6  -3   32.10    1.80
   4   6  -3   28.50    1.90
   4   6  -3   31.70    1.60
  -4   6   3   31.20    2.00
  -3  -6   3    2.70    0.60
  -3  -6   3    2.60    0.60
  -3  -6   3    4.10    0.80
   3  -6  -3    2.70    0.70
  -3  -6   3    4.50    0.50
   3  -6  -3    2.70    0.70
  -3  -6   3    3.20    0.70
   3  -6  -3    3.20    0.70
   3   6  -3    3.20    0.60
   3   6  -3    3.00    0.80
  -3   6   3    3.50    0.80
  -3   6   3    5.80    0.70
   2  -6  -3  391.36   12.00
   2  -6  -3  409.66   12.00
  -2  -6   3  376.36   12.20
  -2  -6   3  396.16   12.00
  -2  -6   3  397.26   12.00
   2  -6  -3  388.06   12.00
  -2  -6   3  396.06   12.10
  -2   6   3  401.46   12.50
   2   6  -3  391.66   12.00
   2   6  -3  399.06   12.00
   2   6  -3  376.56   12.40
   2   6  -3  388.46   11.90
  -1  -6   3  230.88    7.40
   1  -6  -3  234.58    7.20
   1  -6  -3  235.18    7.20
   1  -6  -3  242.88    7.20
  -1  -6   3  225.48    7.40
  -1  -6   3  229.08    7.40
  -1  -6   3  230.78    7.70
   1  -6  -3  230.18    7.20
  -1   6   3  237.88    7.20
  -1   6   3  243.98    7.20
   1   6  -3  229.78    7.30
   1   6  -3  233.28    7.50
   1   6  -3  235.28    7.80
  -1   6   3  242.28    7.90
   0  -6   3 1018.00   29.90
   0  -6  -3 1022.20   29.60
   0  -6   3 1002.80   30.20
   0  -6   3 1016.70   29.90
   0  -6   3 1004.00   29.90
   0  -6  -3 1018.60   29.60
   0  -6  -3  985.00   29.60
   0  -6  -3 1039.90   29.60
   0   6   3 1067.29   29.60
   0   6   3  987.40   30.30
   0   6  -3 1009.40   29.70
   0   6  -3 1001.70   30.20
   0   6   3 1070.89   29.60
   0   6  -3 1008.50   29.90
   0   6  -3 1018.10   29.90
   0   6   3 1016.90   29.60
   0   6  -3  996.40   30.30
  -1  -6  -3  230.98    7.00
  -1  -6  -3  227.08    6.90
  -1  -6  -3  231.88    7.00
   1  -6   3  228.48    7.40
   1  -6   3  228.38    7.40
  -1  -6  -3  216.88    6.90
   1   6   3  223.38    7.50
  -1   6  -3  216.88    7.60
  -1   6  -3  219.38    7.50
  -1   6  -3  234.08    7.20
  -1   6  -3  229.38    7.30
  -1   6  -3  227.48    7.40
   1   6   3  229.78    6.90
   1   6   3  239.38    7.00
  -2  -6  -3  107.69    3.60
  -2  -6  -3  112.89    3.60
  -2  -6  -3   98.49    3.60
   2  -6   3  108.99    4.00
   2  -6   3   99.39    4.00
  -2  -6  -3  104.49    3.60
  -2  -6  -3  104.79    3.50
  -2  -6  -3  103.59    3.60
  -2   6  -3  103.39    4.20
   2   6   3  105.39    3.60
   2   6   3  106.09    4.00
  -2   6  -3  109.59    3.90
  -2   6  -3  105.39    3.90
  -2   6  -3  106.29    4.10
   3  -6   3   -0.30    0.60
   3  -6   3    0.10    0.60
  -3  -6  -3    0.60    0.50
  -3  -6  -3    1.40    0.50
  -3  -6  -3    1.20    0.30
  -3   6  -3   -0.40    0.70
   3   6   3    0.30    0.50
  -3   6  -3   -0.10    0.60
  -3   6  -3    0.00    0.40
  -3   6  -3    1.00    0.50
  -4  -6  -3   22.60    0.90
   4  -6   3   21.80    1.80
   4  -6   3   24.70    1.80
  -4  -6  -3   25.00    1.70
  -4  -6  -3   23.30    1.60
   4   6   3   22.00    1.40
  -4   6  -3   20.30    1.50
  -4   6  -3   24.80    1.40
  -4   6  -3   23.60    1.90
  -4   6  -3   19.70    2.00
   5  -6   3   95.49    4.40
  -5  -6  -3   93.89    4.10
  -5   6  -3  101.09    5.00
  -5   6  -3   92.49    4.40
  -5   6  -3   93.09    4.50
   5   6   3   96.49    3.70
  -6  -6  -3    6.80    1.30
  -6  -6  -3    8.60    1.50
   6  -6   3    9.00    1.60
  -6   6  -3    9.30    1.60
  -6   6  -3    4.70    1.40
  -7  -6  -3   16.30    2.10
  -7  -6  -3   11.90    1.90
   7  -6   3   12.60    2.00
  -7   6  -3   12.20    2.00
  -7   6  -3   10.20    1.90
  -8  -6  -3    6.50    1.60
  -8  -6  -3    9.40    1.90
  -8   6  -3    6.70    1.80
  -8   6  -3   13.70    2.50
  -9  -6  -3    4.30    1.80
  -9  -6  -3    3.00    1.60
  -9   6  -3    0.20    1.50
  -9   6  -3    1.50    1.40
 -10  -7   3   -0.40    1.40
 -10  -7   3   -1.30    1.20
 -10   7   3   -0.20    1.50
  -9  -7   3    1.00    1.20
  -9  -7   3    0.00    1.20
   9  -7  -3   -0.70    1.10
  -9   7   3    0.90    1.30
  -9   7   3    0.40    1.00
   8  -7  -3    2.30    1.30
  -8  -7   3    0.30    1.20
  -8  -7   3    0.40    0.90
  -8  -7   3    1.10    1.20
  -8   7   3    0.70    1.30
  -8   7   3    1.50    1.00
   8   7  -3   -0.10    0.70
   8   7  -3    2.20    1.10
   7  -7  -3    1.10    1.10
  -7  -7   3    0.20    0.90
  -7  -7   3    1.10    1.00
   7   7  -3    0.00    0.90
   7   7  -3   -0.40    0.70
  -7   7   3    0.00    0.90
  -7   7   3    1.10    1.00
   6  -7  -3   63.59    3.60
   6  -7  -3   68.09    3.60
  -6  -7   3   68.49    3.20
  -6  -7   3   64.39    3.40
  -6   7   3   58.79    3.40
  -6   7   3   64.39    3.60
   6   7  -3   62.09    3.20
   6   7  -3   71.39    3.40
  -5  -7   3  105.19    4.30
   5  -7  -3  104.49    4.50
  -5  -7   3   97.79    4.10
  -5  -7   3  103.59    4.40
   5  -7  -3  107.59    4.50
   5   7  -3  103.59    4.20
   5   7  -3  109.39    4.40
  -5   7   3  104.09    4.60
   4  -7  -3   45.10    2.40
  -4  -7   3   44.30    2.30
  -4  -7   3   43.60    2.20
  -4  -7   3   44.10    2.30
   4  -7  -3   41.40    2.30
   4  -7  -3   42.40    2.40
  -4  -7   3   43.00    2.30
  -4   7   3   45.60    2.60
   4   7  -3   41.50    2.20
   4   7  -3   43.90    2.50
  -4   7   3   45.10    2.10
  -3  -7   3  177.18    6.00
  -3  -7   3  173.98    6.00
  -3  -7   3  184.78    6.30
  -3  -7   3  187.78    6.10
   3  -7  -3  172.58    6.20
   3  -7  -3  179.88    6.10
   3  -7  -3  182.48    6.20
   3   7  -3  179.58    6.00
  -3   7   3  178.38    6.50
   3   7  -3  182.98    5.80
   3   7  -3  182.08    6.50
   2  -7  -3   78.09    2.90
  -2  -7   3   73.29    3.10
  -2  -7   3   78.19    2.90
  -2  -7   3   73.99    2.90
   2  -7  -3   72.49    2.90
  -2  -7   3   72.89    2.80
   2  -7  -3   75.29    2.80
   2   7  -3   81.99    3.40
   2   7  -3   71.89    2.80
   2   7  -3   74.59    2.80
   2   7  -3   76.09    2.80
  -2   7   3   71.99    3.30
   1  -7  -3    2.30    0.40
  -1  -7   3    2.70    0.50
  -1  -7   3    1.90    0.50
   1  -7  -3    2.70    0.40
  -1  -7   3    3.00    0.60
   1  -7  -3    3.20    0.40
   1  -7  -3    2.20    0.40
  -1  -7   3    2.50    0.70
   1   7  -3    2.10    0.50
   1   7  -3    2.30    0.70
  -1   7   3    2.60    0.40
   1   7  -3    2.50    0.50
   1   7  -3    2.40    0.60
  -1   7   3    2.30    0.70
   0  -7   3    3.00    0.80
   0  -7  -3    3.20    0.40
   0  -7  -3    3.70    0.40
   0  -7   3    2.50    0.60
   0  -7   3    3.90    0.60
   0  -7   3    3.90    0.60
   0  -7  -3    3.90    0.40
   0   7   3    4.70    0.40
   0   7  -3    4.90    0.90
   0   7  -3    4.30    0.80
   0   7   3    4.70    0.40
   0   7   3    5.00    0.90
   0   7  -3    2.70    0.50
   0   7  -3    3.90    0.60
   1  -7   3  304.97    9.50
  -1  -7  -3  300.07    8.90
  -1  -7  -3  299.47    8.80
  -1  -7  -3  295.97    8.90
   1  -7   3  294.77    9.40
  -1   7  -3  299.17    9.40
   1   7   3  289.27    8.80
   1   7   3  309.77    8.90
   1   7   3  289.57    9.70
  -1   7  -3  289.67    9.70
  -1   7  -3  296.97    9.10
  -1   7  -3  296.97    9.70
  -1   7  -3  296.87    9.40
  -2  -7  -3   69.79    2.70
  -2  -7  -3   73.39    2.70
  -2  -7  -3   73.59    2.60
  -2  -7  -3   76.19    2.60
  -2  -7  -3   69.09    2.60
   2  -7   3   74.69    3.10
  -2  -7  -3   71.59    2.70
   2  -7   3   68.99    3.10
  -2   7  -3   75.89    3.40
  -2   7  -3   74.59    2.90
   2   7   3   68.19    3.10
  -2   7  -3   73.29    3.10
  -2   7  -3   72.89    3.10
   3  -7   3  290.27   10.00
   3  -7   3  308.57   10.10
  -3  -7  -3  304.17    9.50
  -3  -7  -3  308.17    9.20
  -3  -7  -3  294.57    9.60
  -3   7  -3  304.87   10.10
  -3   7  -3  307.67   10.30
   3   7   3  299.37    9.80
  -3   7  -3  297.27    9.70
  -3   7  -3  313.77    9.80
  -4  -7  -3    4.60    0.90
   4  -7   3    2.70    0.90
  -4  -7  -3    4.30    0.50
  -4  -7  -3    4.40    0.90
   4   7   3    3.30    0.80
  -4   7  -3    2.50    0.80
  -4   7  -3    3.90    0.80
  -4   7  -3    3.80    1.10
  -4   7  -3    3.10    0.90
   5  -7   3    0.50    0.80
  -5  -7  -3   -0.70    0.60
  -5   7  -3    0.10    0.90
  -5   7  -3   -0.50    0.70
   5   7   3   -0.70    0.40
   6  -7   3    9.10    1.60
  -6  -7  -3    7.70    1.40
  -6  -7  -3    7.20    1.40
  -6   7  -3    6.90    1.50
  -6   7  -3    5.90    1.50
   7  -7   3   10.70    1.90
  -7  -7  -3   11.50    1.90
  -7  -7  -3   12.90    1.90
  -7   7  -3   15.50    2.30
  -7   7  -3   12.10    2.10
  -8  -7  -3   16.80    2.40
  -8  -7  -3   16.20    2.30
   8  -7   3   13.70    2.30
  -8   7  -3   16.40    2.60
  -8   7  -3   14.70    2.30
  -9  -7  -3    1.50    1.40
  -9  -7  -3    0.90    1.40
  -9   7  -3    4.70    1.90
  -9   7  -3   -0.30    1.20
 -10  -8   3    0.20    1.30
 -10  -8   3    0.20    1.40
 -10   8   3   -0.40    1.40
  -9  -8   3    2.10    1.50
  -9  -8   3    4.00    1.60
   9  -8  -3    0.50    1.50
  -9   8   3    1.80    1.40
  -9   8   3    4.90    1.60
   8  -8  -3    3.10    1.50
  -8  -8   3    1.70    1.20
  -8  -8   3    1.30    1.20
   8   8  -3    1.40    1.20
  -8   8   3    0.60    1.20
   8   8  -3    1.50    0.80
  -8   8   3    0.80    1.10
  -7  -8   3   12.30    1.60
  -7  -8   3   12.20    1.80
   7  -8  -3   12.50    2.00
   7   8  -3   12.50    1.70
  -7   8   3    9.20    1.70
  -7   8   3   12.40    1.90
   7   8  -3   15.80    1.80
  -6  -8   3    7.40    1.30
  -6  -8   3    7.70    1.40
   6  -8  -3    5.20    1.40
   6   8  -3    7.20    1.20
   6   8  -3    6.70    1.30
  -6   8   3    7.10    1.40
  -6   8   3    8.10    1.50
  -5  -8   3   14.70    1.50
   5  -8  -3   14.10    1.80
  -5  -8   3   12.80    1.50
   5  -8  -3   11.80    1.60
  -5   8   3   17.20    1.80
   5   8  -3   15.90    1.60
  -5   8   3   14.30    1.90
   5   8  -3   15.70    1.70
   4  -8  -3    0.30    0.70
   4  -8  -3    0.90    0.70
  -4  -8   3   -0.10    0.50
   4  -8  -3    0.30    0.70
  -4  -8   3    0.90    0.60
  -4  -8   3    0.90    0.80
   4   8  -3   -0.10    0.70
  -4   8   3   -0.20    0.80
   4   8  -3    0.50    0.60
  -3  -8   3   51.39    2.40
   3  -8  -3   50.69    2.50
   3  -8  -3   52.49    2.40
   3  -8  -3   55.79    2.50
  -3  -8   3   52.59    2.60
  -3  -8   3   53.89    2.40
  -3  -8   3   56.09    2.50
  -3   8   3   55.09    3.00
   3   8  -3   55.79    2.30
   3   8  -3   55.89    2.30
   3   8  -3   58.09    2.90
   2  -8  -3  146.89    5.00
  -2  -8   3  153.08    5.40
  -2  -8   3  149.19    5.00
   2  -8  -3  150.88    4.90
   2  -8  -3  151.58    5.00
  -2  -8   3  136.79    5.00
  -2  -8   3  149.19    5.00
   2   8  -3  147.79    4.90
  -2   8   3  140.09    5.60
   2   8  -3  150.08    5.60
   2   8  -3  148.19    5.10
   2   8  -3  148.39    4.90
  -1  -8   3   12.00    1.30
   1  -8  -3   13.30    0.70
  -1  -8   3   12.60    0.90
   1  -8  -3   13.70    0.80
  -1  -8   3   13.70    1.00
   1  -8  -3   13.90    0.80
  -1  -8   3   13.30    1.00
   1  -8  -3   14.00    0.90
  -1   8   3   14.70    1.50
   1   8  -3   13.20    0.90
   1   8  -3   10.90    1.10
   1   8  -3   13.60    0.90
   1   8  -3   11.00    1.30
  -1   8   3   14.20    0.70
   0  -8   3   12.40    1.00
   0  -8  -3    9.60    0.60
   0  -8   3    9.80    0.90
   0  -8   3    9.30    0.90
   0  -8  -3    9.20    0.60
   0  -8  -3   10.60    0.40
   0  -8   3    9.10    1.20
   0   8   3    9.80    0.40
   0   8   3    9.00    1.30
   0   8   3    7.90    1.10
   0   8  -3    9.70    1.20
   0   8  -3    9.70    1.20
   0   8  -3   10.40    0.90
  -1  -8  -3   28.20    0.90
   1  -8   3   28.30    1.60
   1  -8   3   28.80    1.60
  -1  -8  -3   28.20    1.20
  -1  -8  -3   26.30    1.10
  -1   8  -3   27.00    1.80
  -1   8  -3   31.20    2.00
  -1   8  -3   29.60    1.60
  -1   8  -3   29.10    1.60
   1   8   3   29.70    1.90
  -2  -8  -3    1.70    0.50
  -2  -8  -3    1.90    0.40
  -2  -8  -3    1.70    0.40
  -2  -8  -3    2.00    0.50
  -2  -8  -3    1.20    0.40
   2  -8   3    2.10    0.70
   2  -8   3    2.10    0.70
  -2  -8  -3    2.90    0.40
   2   8   3    1.70    0.80
  -2   8  -3    2.90    0.90
  -2   8  -3    2.30    0.80
  -2   8  -3    0.80    0.60
  -2   8  -3    2.70    0.70
  -3  -8  -3    0.40    0.40
  -3  -8  -3    0.50    0.40
   3  -8   3    1.70    0.70
  -3  -8  -3    0.00    0.40
  -3  -8  -3    0.70    0.50
   3  -8   3    0.70    0.60
  -3   8  -3    0.10    0.60
  -3   8  -3    0.10    0.40
   3   8   3    0.10    0.60
  -3   8  -3    0.30    0.70
  -3   8  -3    0.20    0.60
   4  -8   3   67.49    3.50
  -4  -8  -3   70.39    3.10
  -4  -8  -3   71.19    2.60
  -4  -8  -3   75.49    3.10
  -4   8  -3   73.89    3.80
   4   8   3   72.79    3.30
  -4   8  -3   74.69    3.60
  -4   8  -3   73.49    3.20
   5  -8   3    1.10    0.90
  -5  -8  -3    1.90    0.80
  -5   8  -3    2.00    1.10
   5   8   3    1.90    0.80
  -5   8  -3    1.20    1.00
  -6  -8  -3   21.00    2.20
  -6  -8  -3   18.90    1.90
   6  -8   3   19.00    2.20
  -6   8  -3   19.00    2.30
  -6   8  -3   16.70    2.20
  -7  -8  -3    1.30    1.10
  -7  -8  -3    1.70    1.00
   7  -8   3   -0.30    1.00
  -7   8  -3    0.80    1.20
  -7   8  -3    0.80    1.20
  -8  -8  -3    1.10    1.10
  -8  -8  -3   -0.60    1.00
   8  -8   3    0.40    1.20
  -8   8  -3    0.30    1.20
  -8   8  -3    1.90    1.50
  -9  -8  -3   -1.90    1.30
  -9   8  -3   -1.50    1.20
  -9   8  -3    1.70    1.60
 -10  -9   3    1.40    1.50
 -10   9   3    0.80    1.30
 -10   9   3    0.40    1.00
   9  -9  -3   -0.10    1.30
  -9  -9   3   -2.30    1.20
  -9  -9   3    1.40    1.40
  -9   9   3    1.10    1.30
  -9   9   3    1.00    1.40
  -8  -9   3    8.00    1.60
  -8  -9   3    6.30    1.60
   8  -9  -3    7.00    1.80
  -8   9   3    9.10    1.90
   8   9  -3    7.40    1.40
  -8   9   3    6.10    1.70
   7  -9  -3    6.40    1.60
  -7  -9   3    7.50    1.50
  -7  -9   3    7.90    1.40
  -7  -9   3    4.00    1.20
  -7   9   3    9.20    1.80
  -7   9   3    3.70    1.50
   7   9  -3    4.30    1.20
   7   9  -3    5.10    1.20
  -6  -9   3   19.30    1.90
  -6  -9   3   20.70    2.00
   6  -9  -3   17.00    2.10
  -6   9   3   20.30    2.20
  -6   9   3   20.80    2.30
   6   9  -3   22.60    2.20
   6   9  -3   18.10    1.80
  -5  -9   3    3.40    1.00
  -5  -9   3    4.80    1.00
   5  -9  -3    5.10    1.20
  -5   9   3    4.80    1.10
  -5   9   3    3.20    1.20
   5   9  -3    4.60    0.90
   5   9  -3    4.00    1.10
  -4  -9   3    6.40    1.10
  -4  -9   3    5.70    1.00
   4  -9  -3    5.10    1.10
   4  -9  -3    5.60    1.20
  -4  -9   3    4.50    0.90
  -4   9   3    5.30    1.20
   4   9  -3    4.80    1.10
   4   9  -3    4.70    0.90
  -4   9   3    6.00    1.10
   3  -9  -3   42.00    2.30
  -3  -9   3   47.50    2.20
  -3  -9   3   44.10    2.20
  -3  -9   3   43.10    2.50
  -3  -9   3   48.20    2.10
   3  -9  -3   50.89    2.30
   3  -9  -3   45.50    2.20
  -3   9   3   41.60    2.70
   3   9  -3   48.60    2.80
   3   9  -3   46.40    2.10
   3   9  -3   46.70    2.20
  -3   9   3   48.00    2.30
   2  -9  -3    4.80    0.70
  -2  -9   3    4.50    0.70
  -2  -9   3    4.10    0.70
  -2  -9   3    4.20    0.70
   2  -9  -3    3.80    0.70
   2  -9  -3    3.60    0.70
  -2  -9   3    3.90    1.00
  -2   9   3    3.80    0.60
   2   9  -3    3.10    0.60
   2   9  -3    4.90    1.10
  -2   9   3    3.50    1.00
   2   9  -3    3.50    0.80
   1  -9  -3  328.57    9.80
   1  -9  -3  333.47    9.60
  -1  -9   3  319.07    9.90
   1  -9  -3  313.57    9.80
  -1  -9   3  316.07   10.00
  -1  -9   3  328.67   10.70
  -1  -9   3  328.17   10.10
  -1   9   3  315.37   10.80
  -1   9   3  318.37    9.60
   1   9  -3  319.57   10.40
  -1   9   3  329.27    9.60
   1   9  -3  324.67    9.90
   1   9  -3  313.77   10.80
   1   9  -3  317.67    9.90
   0  -9   3    3.10    0.60
   0  -9   3    2.00    0.80
   0  -9  -3    2.70    0.40
   0  -9   3    3.50    0.70
   0  -9   3    2.60    0.60
   0  -9  -3    3.50    0.40
   0   9   3    2.00    0.80
   0   9   3    3.60    1.00
   0   9  -3    3.30    0.90
   0   9  -3    3.80    0.80
   0   9  -3    2.80    0.50
  -1  -9  -3  102.79    3.40
   1  -9   3  105.49    4.00
   1  -9   3  103.89    4.00
  -1  -9  -3  101.39    3.40
  -1   9  -3  106.89    3.90
  -1   9  -3  111.39    4.50
  -1   9  -3  109.09    3.90
  -1   9  -3  102.49    4.30
   1   9   3  107.79    4.40
   1   9   3  110.29    4.40
   2  -9   3   27.40    1.70
  -2  -9  -3   28.60    1.00
  -2  -9  -3   28.80    1.10
  -2  -9  -3   28.30    1.40
  -2  -9  -3   31.00    1.40
  -2  -9  -3   28.00    1.60
   2  -9   3   23.10    1.70
   2   9   3   28.30    2.00
   2   9   3   29.50    1.10
  -2   9  -3   26.20    1.70
  -2   9  -3   30.80    2.00
  -2   9  -3   30.30    1.80
   2   9   3   28.40    1.10
  -2   9  -3   31.10    2.20
  -3  -9  -3    6.50    0.70
  -3  -9  -3    7.70    0.90
  -3  -9  -3    8.10    0.90
  -3  -9  -3    8.10    0.80
   3  -9   3    9.60    1.30
  -3   9  -3    7.50    1.20
  -3   9  -3    7.10    1.10
  -3   9  -3    7.90    1.40
   3   9   3    6.10    1.10
  -4  -9  -3   72.79    3.20
   4  -9   3   70.29    3.60
  -4  -9  -3   71.29    2.70
  -4  -9  -3   73.59    3.00
  -4   9  -3   69.39    3.80
  -4   9  -3   68.69    3.50
  -4   9  -3   73.39    3.30
   4   9   3   73.99    3.40
  -5  -9  -3    2.50    0.90
   5  -9   3    1.90    1.10
   5   9   3    3.20    0.90
  -5   9  -3    2.50    1.20
  -5   9  -3    1.60    1.00
  -6  -9  -3   11.20    1.50
  -6  -9  -3   11.90    1.70
   6  -9   3   12.00    2.00
  -6   9  -3   12.80    2.10
  -6   9  -3   10.70    1.80
   6   9   3   12.00    1.40
  -7  -9  -3   -1.60    1.00
   7  -9   3    0.20    1.10
  -7   9  -3   -1.90    0.90
  -7   9  -3    1.10    1.30
   8  -9   3    0.80    1.30
  -8  -9  -3    0.70    1.30
  -8   9  -3    1.90    1.40
  -8   9  -3    1.00    1.50
  -9  -9  -3   -0.90    1.20
  -9   9  -3    2.20    1.60
  -9   9  -3   -1.50    1.10
  -9 -10   3    2.50    1.40
   9 -10  -3   -0.40    1.30
  -9  10   3    1.10    1.40
  -9  10   3    0.30    1.40
  -8 -10   3    0.30    1.20
   8 -10  -3   -0.20    1.20
   8  10  -3    2.40    1.10
  -8  10   3    0.10    1.20
  -8  10   3    0.60    1.30
   7 -10  -3    9.60    1.90
  -7 -10   3   11.60    1.80
  -7 -10   3   10.60    1.70
  -7 -10   3   10.30    1.60
  -7  10   3   11.40    1.90
  -7  10   3   12.10    2.10
   7  10  -3   10.90    1.60
   7  10  -3   11.10    1.70
  -6 -10   3    1.70    0.90
   6 -10  -3    0.20    0.90
  -6 -10   3    2.60    1.00
   6  10  -3    2.60    0.90
  -6  10   3    1.00    0.90
  -6  10   3    4.60    1.40
   6  10  -3    3.30    1.20
  -5 -10   3   11.50    1.50
  -5 -10   3    9.80    1.40
   5 -10  -3   10.90    1.50
   5  10  -3   11.90    1.30
   5  10  -3   10.70    1.60
  -5  10   3    7.60    1.50
  -5  10   3   11.00    1.50
  -4 -10   3    3.30    0.80
  -4 -10   3    4.20    1.00
   4 -10  -3    2.90    0.90
  -4 -10   3    3.50    0.90
   4  10  -3    3.50    1.10
  -4  10   3    2.20    0.80
   4  10  -3    3.20    0.70
  -4  10   3    2.70    1.10
  -3 -10   3    1.30    0.60
   3 -10  -3    0.40    0.60
   3 -10  -3    0.10    0.50
  -3 -10   3    0.50    0.50
  -3 -10   3    1.00    0.50
  -3 -10   3    1.40    0.80
   3  10  -3    1.10    0.90
   3  10  -3    0.80    0.60
  -3  10   3    0.70    0.90
   3  10  -3    1.10    0.50
  -3  10   3    0.70    0.50
  -2 -10   3   96.99    4.10
  -2 -10   3   93.69    3.30
  -2 -10   3   89.69    3.40
   2 -10  -3   86.89    3.40
   2 -10  -3   91.09    3.40
  -2 -10   3   87.99    3.40
   2  10  -3   95.69    4.30
   2  10  -3   91.59    3.70
  -2  10   3   92.69    3.20
  -2  10   3   85.89    4.20
   2  10  -3   91.39    3.20
  -1 -10   3   71.49    2.80
  -1 -10   3   70.49    3.40
  -1 -10   3   73.59    2.90
   1 -10  -3   72.29    2.60
  -1 -10   3   73.29    2.70
   1 -10  -3   66.89    2.60
  -1  10   3   67.99    3.50
   1  10  -3   67.89    3.50
   1  10  -3   71.59    2.70
   1  10  -3   70.19    3.30
   1  10  -3   74.69    2.70
  -1  10   3   71.79    2.30
  -1  10   3   69.79    2.20
  -1  10   3   73.29    2.20
   0 -10   3  208.58    6.90
   0 -10  -3  209.28    6.30
   0 -10   3  204.48    6.80
   0 -10   3  207.38    6.70
   0 -10   3  208.48    7.50
   0 -10  -3  200.48    6.30
   0  10  -3  208.48    7.60
   0  10   3  216.68    7.60
   0  10  -3  212.68    7.50
   0  10   3  202.68    7.60
   0  10  -3  207.28    6.60
   1 -10   3  343.97   10.70
  -1 -10  -3  326.77    9.90
   1 -10   3  320.67   10.60
  -1 -10  -3  325.17    9.90
  -1  10  -3  327.87   11.20
   1  10   3  327.87   11.20
  -1  10  -3  340.27   10.50
  -1  10  -3  341.87   11.30
   1  10   3  352.36   11.30
  -1  10  -3  333.87   10.50
  -2 -10  -3   79.99    3.00
   2 -10   3   90.19    3.70
  -2 -10  -3   87.79    3.50
  -2 -10  -3   84.19    3.00
   2 -10   3   83.69    3.60
  -2  10  -3   79.09    4.00
  -2  10  -3   85.89    3.50
  -2  10  -3   82.49    3.50
  -2  10  -3   89.59    3.90
   2  10   3   86.09    3.90
  -3 -10  -3   63.09    2.60
  -3 -10  -3   60.89    2.50
   3 -10   3   57.99    3.00
  -3 -10  -3   59.99    2.60
   3  10   3   58.89    3.10
  -3  10  -3   63.39    3.20
  -3  10  -3   60.89    3.50
  -3  10  -3   54.19    2.90
   4 -10   3   14.30    1.80
  -4 -10  -3   14.20    1.40
   4  10   3   12.10    1.50
  -4  10  -3   14.20    2.00
  -4  10  -3   16.10    1.80
  -4  10  -3   12.20    1.50
  -5 -10  -3    1.10    0.90
   5 -10   3    2.60    1.10
  -5  10  -3   -0.20    1.10
   5  10   3    1.20    0.90
  -5  10  -3    1.70    1.10
  -6 -10  -3    4.80    1.30
   6 -10   3    4.50    1.40
  -6  10  -3    7.80    1.80
  -6  10  -3    1.50    1.20
   6  10   3    5.90    1.20
  -7 -10  -3    0.20    1.00
   7 -10   3   -0.80    1.00
  -7  10  -3   -0.10    1.10
  -7  10  -3   -1.80    1.00
  -8 -10  -3    1.50    1.30
   8 -10   3   -0.20    1.20
  -8  10  -3    3.30    1.60
  -8  10  -3    2.00    1.50
   9 -11  -3    0.20    1.30
  -9 -11   3   -1.00    1.00
  -9  11   3    0.20    1.20
  -9  11   3    0.60    1.40
  -8 -11   3    4.90    1.50
   8 -11  -3    0.70    1.30
  -8  11   3    2.00    1.30
  -8  11   3    2.50    1.40
   8  11  -3    1.70    1.00
  -7 -11   3    1.20    1.00
   7 -11  -3    2.10    1.20
  -7  11   3   -0.10    1.00
  -7  11   3    0.80    1.10
   7  11  -3   -0.50    0.80
  -6 -11   3    4.20    1.20
  -6 -11   3    6.10    1.40
   6 -11  -3    5.00    1.40
  -6  11   3    5.20    1.50
  -6  11   3    3.50    1.20
   6  11  -3    7.40    1.50
  -5 -11   3    6.90    1.40
   5 -11  -3    6.70    1.40
  -5 -11   3   10.30    1.30
  -5  11   3    8.40    1.60
   5  11  -3    9.40    1.60
  -5  11   3    9.30    1.40
   4 -11  -3   11.50    1.50
  -4 -11   3   11.70    1.30
  -4 -11   3   14.10    1.70
   4  11  -3   12.40    1.20
  -4  11   3   13.50    1.40
  -4  11   3   12.50    1.80
   4  11  -3   12.00    1.70
  -3 -11   3   53.09    2.50
  -3 -11   3   51.99    2.50
   3 -11  -3   49.80    2.60
   3 -11  -3   56.09    2.60
  -3 -11   3   59.69    3.10
  -3  11   3   56.69    2.40
   3  11  -3   54.99    3.20
   3  11  -3   56.19    2.20
   3  11  -3   54.99    2.70
  -3  11   3   50.79    3.20
   2 -11  -3  118.19    4.30
  -2 -11   3  123.19    4.40
  -2 -11   3  122.49    5.00
  -2 -11   3  119.09    4.10
  -2 -11   3  120.29    4.30
   2 -11  -3  125.89    4.30
   2  11  -3  124.69    5.30
   2  11  -3  115.39    4.70
  -2  11   3  118.19    5.20
  -2  11   3  119.19    4.00
   2  11  -3  122.69    4.10
  -1 -11   3   18.00    1.90
  -1 -11   3   13.90    1.10
   1 -11  -3   15.70    1.00
   1 -11  -3   14.30    1.00
  -1 -11   3   15.20    1.20
  -1 -11   3   15.00    1.00
   1  11  -3   14.40    1.70
  -1  11   3   15.80    1.80
   1  11  -3   15.50    1.00
   1  11  -3   16.90    1.70
   1  11  -3   16.90    1.00
   0 -11   3   37.60    1.90
   0 -11   3   34.60    1.70
   0 -11  -3   30.90    1.30
   0 -11   3   33.00    1.80
   0 -11   3   39.60    2.50
   0 -11  -3   35.70    1.30
   0  11   3   33.20    2.40
   0  11  -3   32.50    2.30
   0  11   3   35.20    2.40
   0  11  -3   33.40    1.60
   0  11  -3   33.10    2.40
   1 -11   3  103.59    3.90
  -1 -11  -3  100.79    3.30
   1 -11   3  105.49    4.10
  -1 -11  -3  101.89    3.30
   1 -11   3  104.29    4.60
   1 -11   3  110.39    4.10
  -1  11  -3  105.59    3.80
  -1  11  -3  103.89    3.90
  -1  11  -3  102.89    4.60
  -1  11  -3  106.09    4.70
   1  11   3  108.09    4.70
   1  11   3  102.19    4.60
  -2 -11  -3    1.80    0.80
   2 -11   3    0.30    0.70
  -2 -11  -3    0.70    0.40
  -2 -11  -3    0.80    0.40
  -2  11  -3    1.00    0.60
  -2  11  -3    0.60    0.90
   2  11   3    0.00    0.90
  -2  11  -3    0.90    1.00
  -2  11  -3    0.10    0.50
  -3 -11  -3  154.58    5.40
  -3 -11  -3  168.58    5.70
   3 -11   3  157.08    6.10
  -3 -11  -3  156.48    5.40
  -3  11  -3  162.28    6.70
  -3  11  -3  155.68    5.90
  -3  11  -3  162.78    6.20
   3  11   3  159.08    6.30
  -3  11  -3  159.58    5.90
   4 -11   3    1.20    1.00
  -4 -11  -3    0.60    0.70
   4  11   3    1.80    1.00
  -4  11  -3    2.90    1.30
  -4  11  -3    2.00    0.90
  -4  11  -3    1.90    1.00
   5 -11   3    1.10    1.00
  -5 -11  -3    0.20    0.80
  -5  11  -3    0.40    0.90
  -5  11  -3    0.80    1.10
   5  11   3    0.00    0.80
   6 -11   3   -1.00    1.00
  -6 -11  -3    0.10    0.80
   6  11   3    0.00    0.80
  -6  11  -3   -0.50    1.10
  -6  11  -3    0.10    1.00
   7 -11   3    8.00    1.90
  -7 -11  -3    8.50    1.70
  -7  11  -3    5.50    1.70
  -7  11  -3    8.80    2.00
  -8 -11  -3   -0.60    1.10
   8 -11   3   -1.00    1.20
  -8  11  -3   -0.80    1.20
  -8  11  -3    0.00    1.30
  -8 -12   3    0.90    1.20
   8 -12  -3   -0.20    1.40
  -8  12   3    1.70    1.20
   8  12  -3    2.80    1.30
  -8  12   3    1.70    1.30
   7 -12  -3   24.30    2.80
  -7 -12   3   22.70    2.40
  -7  12   3   19.10    2.60
  -7  12   3   18.40    2.40
   7  12  -3   24.80    2.70
  -6 -12   3    0.40    1.00
   6 -12  -3    0.30    1.00
  -6 -12   3    1.80    1.00
  -6  12   3    2.30    1.30
  -6  12   3    0.30    0.90
   6  12  -3    0.80    1.10
   5 -12  -3   56.99    3.30
  -5 -12   3   64.49    3.10
  -5 -12   3   60.79    3.30
  -5  12   3   54.69    3.70
  -5  12   3   51.29    2.90
   5  12  -3   55.09    3.50
  -4 -12   3   45.60    2.50
  -4 -12   3   48.00    2.90
   4 -12  -3   50.59    2.80
  -4  12   3   47.90    2.50
  -4  12   3   45.40    3.30
   4  12  -3   42.60    3.10
  -3 -12   3    5.70    0.90
  -3 -12   3    6.40    1.30
  -3 -12   3    4.70    0.80
   3 -12  -3    3.30    0.90
   3  12  -3    6.40    1.10
   3  12  -3    4.90    1.30
  -3  12   3    3.90    1.30
  -3  12   3    5.20    0.90
  -2 -12   3   78.59    3.20
  -2 -12   3   80.89    3.20
   2 -12  -3   80.89    3.20
  -2 -12   3   77.79    3.90
   2 -12  -3   81.79    3.20
   2  12  -3   80.59    3.70
   2  12  -3   89.59    4.30
  -2  12   3   74.89    4.10
   1 -12  -3  150.08    4.80
  -1 -12   3  142.19    5.90
   1 -12  -3  137.09    4.80
  -1 -12   3  149.59    5.10
  -1 -12   3  144.09    5.10
   1  12  -3  144.29    5.70
   1  12  -3  142.99    6.10
  -1  12   3  148.19    6.10
   0 -12  -3    4.20    0.50
   0 -12   3    5.40    0.90
   0 -12  -3    4.70    0.50
   0 -12   3    5.70    0.80
   0 -12   3    4.80    0.90
   0 -12   3    4.80    1.30
   0  12  -3    3.60    1.10
   0  12  -3    4.60    1.10
   0  12  -3    6.30    0.70
   0  12   3    5.80    1.30
   0  12   3    5.60    1.20
   1 -12   3  152.38    5.70
   1 -12   3  161.08    6.40
  -1 -12  -3  155.78    4.80
   1 -12   3  159.08    5.70
   1 -12   3  157.48    5.50
  -1 -12  -3  150.78    4.80
  -1  12  -3  153.48    6.40
   1  12   3  184.08    6.70
   1  12   3  158.48    6.40
  -1  12  -3  157.18    5.40
  -1  12  -3  164.98    6.50
  -2 -12  -3   75.99    3.30
  -2 -12  -3   69.59    2.50
   2 -12   3   68.59    3.30
  -2 -12  -3   69.89    2.50
  -2  12  -3   67.79    3.00
   2  12   3   73.49    3.80
  -2  12  -3   67.69    3.80
  -2  12  -3   71.29    3.10
  -2  12  -3   72.89    3.70
  -3 -12  -3    8.80    0.90
  -3 -12  -3    8.10    0.90
  -3 -12  -3   12.60    1.30
   3 -12   3    8.70    1.40
  -3  12  -3    9.30    1.30
  -3  12  -3    9.30    1.50
  -3  12  -3    8.30    1.70
   3  12   3    7.50    1.40
  -3  12  -3    9.60    1.30
   4 -12   3    0.50    0.90
  -4 -12  -3    0.90    0.70
  -4  12  -3    1.90    1.20
  -4  12  -3    1.80    0.90
   4  12   3    1.90    1.00
  -4  12  -3    1.70    0.80
  -4  12  -3    0.80    0.80
   5 -12   3    4.20    1.40
  -5 -12  -3    2.80    1.00
   5  12   3    1.70    1.00
  -5  12  -3    2.00    1.40
  -5  12  -3    5.30    1.30
   6 -12   3   -0.60    1.20
  -6 -12  -3    0.60    0.90
  -6  12  -3    1.70    1.20
  -6  12  -3    1.70    1.50
   7 -12   3    6.10    1.80
  -7 -12  -3    5.10    1.50
  -7  12  -3    7.90    2.10
  -7  12  -3    4.10    1.60
  -8 -12  -3    2.00    1.40
   8 -12   3    2.60    1.70
  -8  12  -3    2.00    1.60
  -8  12  -3    4.10    1.90
  -8 -13   3   -0.80    1.10
   8 -13  -3    0.70    1.40
  -8  13   3   -0.70    1.10
   7 -13  -3    2.90    1.40
  -7 -13   3    1.70    1.20
  -7  13   3    3.40    1.70
   7  13  -3    2.80    1.20
  -6 -13   3    5.80    1.50
   6 -13  -3    6.70    1.60
  -6 -13   3    7.50    1.40
  -6  13   3    6.20    1.80
   6  13  -3    8.00    1.60
   5 -13  -3   29.60    2.50
  -5 -13   3   30.10    2.70
  -5 -13   3   30.20    2.20
   5  13  -3   29.40    2.90
  -5  13   3   35.20    3.50
   4 -13  -3   14.60    1.70
  -4 -13   3   18.10    2.00
  -4 -13   3   14.90    1.50
   4  13  -3   14.30    2.10
  -4  13   3   14.30    2.20
  -3 -13   3   34.20    2.60
   3 -13  -3   32.80    2.10
  -3 -13   3   35.60    2.00
   3  13  -3   35.30    2.30
   3  13  -3   37.80    2.90
  -3  13   3   35.20    2.90
  -2 -13   3   81.69    3.30
   2 -13  -3   86.49    3.30
   2 -13  -3   79.89    3.30
  -2 -13   3   84.69    4.20
  -2 -13   3   78.09    3.30
   2  13  -3   83.39    3.90
   2  13  -3   94.69    4.60
  -2  13   3   87.29    4.50
   1 -13  -3    4.00    0.70
  -1 -13   3    4.50    0.80
   1 -13  -3    5.40    0.70
  -1 -13   3    3.90    1.30
  -1 -13   3    3.30    0.80
   1  13  -3    5.20    1.20
  -1  13   3    3.50    1.20
   1  13  -3    5.60    1.40
   0 -13   3  173.78    6.10
   0 -13  -3  175.78    5.40
   0 -13   3  185.48    6.20
   0 -13  -3  176.48    5.40
   0 -13   3  176.48    7.10
   0  13   3  182.58    7.20
   0  13  -3  169.28    7.10
   0  13   3  171.08    7.10
   0  13  -3  166.78    6.80
  -1 -13  -3    4.80    0.40
  -1 -13  -3    5.00    0.40
   1 -13   3    4.70    1.40
   1 -13   3    6.40    1.00
  -1  13  -3    8.00    1.60
   1  13   3    5.20    1.30
   1  13   3    4.40    1.30
  -1  13  -3    5.40    1.40
  -2 -13  -3    0.10    0.80
  -2 -13  -3    0.70    0.30
  -2 -13  -3    0.50    0.30
   2 -13   3    0.00    0.60
  -2  13  -3    1.40    1.00
  -2  13  -3    1.00    0.90
   2  13   3    0.50    0.90
   3 -13   3    8.00    1.40
  -3 -13  -3    8.60    0.90
  -3 -13  -3    9.90    1.50
  -3 -13  -3    6.30    0.80
  -3  13  -3   10.00    1.30
  -3  13  -3    5.10    1.10
   3  13   3    5.50    1.40
  -3  13  -3    7.10    1.60
  -3  13  -3    7.10    1.40
   4 -13   3   51.09    3.20
  -4 -13  -3   52.69    2.60
   4  13   3   51.09    3.30
  -4  13  -3   51.69    2.90
  -4  13  -3   49.50    3.70
  -4  13  -3   58.99    3.40
  -4  13  -3   53.79    3.00
   5 -13   3   37.10    2.90
  -5 -13  -3   36.50    2.40
  -5  13  -3   36.20    3.60
   5  13   3   37.00    2.90
  -5  13  -3   34.90    2.60
  -6 -13  -3   23.20    2.30
   6 -13   3   23.50    2.90
  -6  13  -3   28.50    3.30
  -6  13  -3   14.90    2.10
  -7 -13  -3    6.50    1.60
   7 -13   3   10.60    2.30
  -7  13  -3    7.60    2.10
  -7  13  -3    5.10    1.70
  -7 -14   3    5.30    1.40
   7 -14  -3    3.20    1.50
   7  14  -3    4.70    1.60
  -7  14   3    5.80    1.80
  -6 -14   3   11.40    1.60
   6 -14  -3   12.50    2.00
  -6  14   3   14.40    2.50
   6  14  -3    6.90    1.70
  -5 -14   3   17.00    2.10
   5 -14  -3   16.20    2.00
  -5 -14   3   16.10    1.80
  -5  14   3   15.70    2.40
   5  14  -3    9.60    2.00
  -4 -14   3   38.10    2.30
  -4 -14   3   41.70    3.00
   4 -14  -3   38.70    2.50
  -4  14   3   37.30    3.60
   4  14  -3   38.30    3.10
  -3 -14   3   32.10    1.90
   3 -14  -3   31.40    2.10
  -3 -14   3   34.30    2.90
  -3  14   3   35.00    3.30
   3  14  -3   36.10    3.00
   3  14  -3   34.60    2.30
  -2 -14   3   17.80    2.10
   2 -14  -3   18.80    1.60
  -2 -14   3   15.80    1.30
   2 -14  -3   15.50    1.30
   2  14  -3   17.70    2.30
   2  14  -3   14.90    1.80
  -2  14   3   19.90    2.40
   1 -14  -3    0.60    0.50
  -1 -14   3    0.60    1.20
   1 -14  -3    1.00    0.50
  -1 -14   3    0.20    0.60
  -1  14   3   -0.70    0.90
   1  14  -3    0.40    0.80
   1  14  -3    0.90    1.10
   0 -14  -3    7.30    0.50
   0 -14  -3    6.60    0.60
   0 -14   3    6.00    1.00
   0 -14   3    9.20    1.70
   0  14  -3    5.40    1.50
   0  14  -3    7.50    1.40
   0  14   3    6.90    1.50
  -1 -14  -3    8.70    1.50
   1 -14   3    7.80    1.10
   1 -14   3    8.20    1.70
  -1  14  -3    8.40    1.60
  -1  14  -3    7.60    1.60
   1  14   3    9.40    1.70
   1  14   3   10.50    1.80
   2 -14   3    0.10    0.70
  -2 -14  -3    1.20    0.90
  -2 -14  -3    0.50    0.30
   2 -14   3    1.90    1.20
  -2 -14  -3    0.60    0.30
  -2  14  -3    0.40    1.00
  -2  14  -3   -0.10    1.10
   2  14   3    0.70    0.90
  -3 -14  -3   29.20    1.50
  -3 -14  -3   29.30    1.50
   3 -14   3   31.20    2.30
  -3  14  -3   33.10    3.30
  -3  14  -3   29.20    2.80
   3  14   3   25.80    2.60
   4 -14   3   46.30    3.10
  -4 -14  -3   42.40    2.30
  -4  14  -3   50.29    3.30
   4  14   3   39.50    3.00
  -4  14  -3   46.20    3.60
   5 -14   3   16.00    2.30
  -5 -14  -3   15.90    1.70
  -5  14  -3   17.00    2.70
   5  14   3   17.70    2.20
  -6 -14  -3   11.70    1.70
   6 -14   3    8.00    1.90
  -6  14  -3    8.70    2.20
  -7 -14  -3    0.40    1.00
   7 -14   3   -0.70    1.20
  -7  14  -3    0.80    1.60
   7 -15  -3   11.50    2.20
  -7 -15   3    9.00    1.70
   7  15  -3   10.30    2.00
  -7  15   3   11.00    2.40
   6 -15  -3   -0.70    1.10
  -6 -15   3    0.30    0.90
   6  15  -3   -1.00    1.00
  -6  15   3    0.20    1.50
   5 -15  -3    1.40    1.10
  -5 -15   3    0.20    0.80
  -5 -15   3   -0.80    1.10
   5  15  -3   -2.00    0.70
  -5  15   3    0.80    1.30
  -4 -15   3    9.70    1.30
  -4 -15   3   10.50    1.90
   4 -15  -3   14.30    1.80
  -4  15   3   12.50    2.20
   4  15  -3    9.00    1.90
   3 -15  -3    0.70    0.70
  -3 -15   3   -0.70    1.00
  -3 -15   3    0.10    0.60
   3  15  -3    0.10    0.70
  -3  15   3    0.10    1.20
   3  15  -3    1.30    1.10
  -2 -15   3   12.00    1.90
  -2 -15   3   13.20    1.30
   2 -15  -3   12.40    1.30
  -2  15   3   10.30    2.00
   2  15  -3   12.90    2.10
   2  15  -3   12.60    1.70
   1 -15  -3   24.00    1.40
  -1 -15   3   29.70    1.80
   1 -15  -3   27.50    1.40
  -1 -15   3   27.10    2.70
   1  15  -3   24.50    2.40
  -1  15   3   24.20    2.70
   1  15  -3   25.20    2.80
   0 -15  -3    1.60    0.30
   0 -15   3    1.30    0.70
   0 -15  -3    0.70    0.30
   0 -15   3    2.70    1.20
   0  15  -3    2.70    1.30
   0  15  -3    0.70    1.00
   0  15   3    1.30    1.10
  -1 -15  -3   34.70    2.50
   1 -15   3   36.80    2.30
   1 -15   3   41.40    3.30
  -1  15  -3   40.10    3.00
   1  15   3   38.10    3.10
  -1  15  -3   36.20    3.00
   2 -15   3   32.10    3.10
  -2 -15  -3   38.90    2.60
   2 -15   3   33.30    2.30
  -2  15  -3   39.80    3.10
  -2  15  -3   42.30    3.40
   2  15   3   36.70    3.40
  -3 -15  -3   11.10    0.90
  -3 -15  -3   11.10    1.00
   3 -15   3   13.70    1.80
  -3  15  -3   18.20    2.60
  -3  15  -3   13.00    2.10
   3  15   3   11.50    1.90
  -4 -15  -3   14.50    1.30
   4 -15   3   13.80    2.00
  -4  15  -3   14.70    2.50
  -4  15  -3   13.50    2.00
   4  15   3   14.40    2.10
  -5 -15  -3   -0.20    0.70
   5 -15   3    0.70    1.20
  -5  15  -3    2.20    1.50
   6 -15   3    3.60    1.60
  -6 -15  -3    5.70    1.30
  -6  15  -3    5.00    2.10
  -6 -16   3   14.30    1.90
   6 -16  -3   15.70    2.30
  -6  16   3   14.50    2.70
   6  16  -3   20.60    2.80
  -5 -16   3   42.00    3.40
  -5 -16   3   44.20    2.70
   5 -16  -3   45.00    3.10
   5  16  -3   52.99    3.80
  -5  16   3   47.60    4.00
  -4 -16   3    1.00    0.80
  -4 -16   3    1.70    1.40
   4 -16  -3   -0.50    0.90
  -4  16   3    0.60    1.20
   4  16  -3    2.40    1.20
   3 -16  -3    2.30    0.90
  -3 -16   3    3.10    0.80
  -3 -16   3    1.70    1.20
   3  16  -3    3.20    1.50
  -3  16   3    2.30    1.40
  -2 -16   3   -0.20    1.10
  -2 -16   3    1.40    0.60
   2 -16  -3   -0.20    0.50
  -2  16   3    0.00    1.10
   2  16  -3    3.00    1.40
   2  16  -3    0.20    0.80
  -1 -16   3   -0.80    1.00
  -1 -16   3    0.20    0.60
   1 -16  -3    0.20    0.40
   1 -16  -3    0.00    0.40
   1  16  -3   -0.70    0.70
   1  16  -3   -2.00    0.70
  -1  16   3    0.50    1.10
   0 -16   3    6.20    1.70
   0 -16   3    7.80    1.20
   0  16   3    4.00    1.40
   0  16  -3    7.20    1.60
   0  16  -3    7.70    1.70
   1 -16   3    2.50    1.60
   1 -16   3    3.20    1.00
  -1 -16  -3    6.90    1.50
  -1  16  -3    4.30    1.50
  -1  16  -3    3.00    1.50
   2 -16   3   32.80    2.40
   2 -16   3   30.40    3.20
  -2  16  -3   33.10    3.30
  -2  16  -3   40.00    3.20
  -3 -16  -3    0.40    0.40
   3 -16   3   -0.70    0.80
  -3 -16  -3    0.80    0.30
   3 -16   3    1.60    1.40
   3  16   3    0.00    1.10
  -3  16  -3   -1.10    1.10
  -3  16  -3    0.80    1.30
   4 -16   3   12.60    1.90
  -4 -16  -3    9.40    1.10
  -4  16  -3    9.10    1.90
  -4  16  -3   10.20    2.30
  -5 -16  -3    3.10    0.90
   5 -16   3    1.70    1.30
  -5  16  -3    1.70    1.50
   5 -17  -3    1.80    1.20
  -5 -17   3    3.60    1.10
  -5  17   3    2.60    1.80
   5  17  -3    3.90    1.60
  -4 -17   3   -1.20    1.30
   4 -17  -3    1.00    0.90
  -4 -17   3    2.00    0.80
   4  17  -3    0.50    1.10
  -4  17   3    1.40    1.50
   3 -17  -3   15.00    1.60
  -3 -17   3   15.10    2.40
  -3 -17   3   12.40    1.40
   3  17  -3   14.60    2.40
  -3  17   3   10.70    2.30
  -2 -17   3    8.10    1.10
  -2 -17   3    7.60    1.80
   2 -17  -3    9.00    1.10
   2  17  -3    7.30    1.80
   2  17  -3    9.60    1.70
  -2  17   3    9.10    2.00
  -1 -17   3    3.80    0.90
  -1 -17   3    2.30    1.40
   1 -17  -3    2.30    0.60
  -1  17   3    3.00    1.40
   1  17  -3    4.00    1.60
   1  17  -3    3.10    1.10
   0 -17  -3   31.50    3.00
   0 -17   3   31.30    3.30
   0 -17   3   36.40    2.20
   0  17  -3   39.50    3.10
   0  17   3   41.10    3.30
   0  17  -3   34.90    3.60
   1 -17   3   10.80    1.50
   1 -17   3    8.20    2.00
  -1 -17  -3   11.20    1.90
  -1  17  -3   12.60    2.20
  -1  17  -3   12.20    2.20
   2 -17   3    4.30    1.20
   2 -17   3    5.70    1.80
  -2  17  -3    4.10    1.60
  -2  17  -3    7.00    1.80
   3 -17   3    3.90    1.20
   3 -17   3    8.60    2.10
  -3  17  -3    7.00    1.80
  -3  17  -3    6.10    1.70
   4 -17   3   -0.20    1.00
  -4 -17  -3    0.00    0.50
   4 -17   3    2.40    1.50
  -4  17  -3    0.60    1.30
   4 -18  -3   13.00    1.70
  -4 -18   3   11.60    2.30
  -4 -18   3   13.70    1.50
  -4  18   3   12.70    2.50
   4  18  -3   18.60    2.80
  -3 -18   3    1.00    0.70
   3 -18  -3    0.20    0.70
  -3 -18   3   -1.20    1.40
  -3  18   3   -2.10    1.30
   3  18  -3   -1.10    1.00
  -2 -18   3   -0.70    1.50
   2 -18  -3   -0.40    0.60
  -2 -18   3   -0.60    0.60
  -2  18   3    0.20    1.30
   2  18  -3    2.00    1.40
  -1 -18   3    2.30    1.60
  -1 -18   3    2.60    0.80
   1 -18  -3    2.70    0.50
   1  18  -3    3.40    1.70
   1  18  -3    1.80    1.10
  -1  18   3   -0.60    1.20
   0 -18   3   10.80    1.30
   0 -18  -3    6.20    1.70
   0 -18   3   10.50    2.30
   0  18  -3    6.50    1.90
   0  18   3   10.70    2.10
   0  18  -3   10.00    2.00
   1 -18   3    0.70    0.80
  -1 -18  -3    0.30    1.20
   1 -18   3   -0.60    1.30
  -1  18  -3    0.60    1.20
  -1  18  -3    1.40    1.30
   2 -18   3    6.50    1.90
   2 -18   3    3.80    1.20
  -2  18  -3    4.20    1.60
  -2  18  -3    3.00    1.50
   3 -18   3    6.00    1.90
   3 -18   3    5.80    1.40
  -3  18  -3    6.10    1.90
  -3  18  -3    6.90    1.80
  -1 -19   3    9.10    1.20
  -1 -19   3    7.10    2.20
   1 -19  -3    7.00    1.80
   1  19  -3    7.80    1.70
   1  19  -3    6.20    1.90
  -1  19   3    7.50    1.90
   0 -19  -3    1.80    1.40
   0 -19   3    1.20    0.80
   0 -19   3    1.40    1.60
   0  19  -3    3.00    1.30
   0  19   3    3.70    1.60
   0  19  -3    3.60    1.60
   1 -19   3    9.90    2.30
   1 -19   3    8.10    1.40
  -1  19  -3   11.10    2.40
  -1  19  -3   10.50    2.10
 -11   0   4   -3.70    1.30
 -10   0   4    3.70    1.80
  -9   0   4    1.60    1.60
   9   0  -4   -1.40    1.20
  -8   0   4    2.10    1.10
   8   0  -4    1.30    1.20
  -7   0   4   -0.10    0.80
   7   0  -4   -0.40    0.70
   7   0  -4    0.30    0.90
  -7   0   4    0.40    0.50
  -7   0   4    1.00    0.80
  -6   0   4   70.09    3.20
  -6   0   4   67.19    3.40
  -6   0   4   67.79    2.70
   6   0  -4   72.29    3.50
  -5   0   4    0.30    0.70
  -5   0   4    0.20    0.40
   5   0  -4   -0.10    0.60
   5   0  -4   -0.60    0.60
  -5   0   4   -0.50    0.70
  -5   0   4    0.30    0.60
   4   0  -4  629.04   18.90
  -4   0   4  586.04   18.80
  -4   0   4  637.44   18.20
  -4   0   4  617.04   18.80
   4   0  -4  616.34   19.00
   3   0  -4   -0.30    0.50
  -3   0   4   -0.20    0.50
   3   0  -4   -0.40    0.50
  -3   0   4    0.20    0.50
  -3   0   4   -0.30    0.40
   3   0  -4   -0.20    0.20
  -3   0   4   -0.40    0.50
  -3   0   4   -0.30    0.20
   3   0  -4   -0.10    0.40
   2   0  -4  960.50   29.50
   2   0  -4 1008.70   29.50
   2   0  -4  973.10   29.40
  -2   0   4 1017.00   29.50
   2   0  -4 1018.90   29.10
  -2   0   4  998.80   29.40
   2   0  -4  986.90   29.50
  -2   0   4 1024.80   29.60
   1   0  -4    0.00    0.30
   1   0  -4   -0.20    0.30
   1   0  -4    0.00    0.40
  -1   0   4    0.00    0.40
  -1   0   4    0.10    0.40
  -1   0   4   -0.30    0.30
  -1   0   4    0.60    0.40
   0   0  -4  839.32   23.80
   0   0  -4  807.52   24.00
   0   0   4  813.92   23.70
   0   0  -4  812.42   23.90
   0   0   4  819.62   24.00
   0   0   4  809.52   23.90
   0   0  -4  795.12   24.00
   0   0  -4  790.42   24.00
   0   0   4  809.72   24.00
  -1   0  -4    0.00    0.20
  -1   0  -4   -0.10    0.30
  -1   0  -4    0.70    0.50
  -1   0  -4   -0.50    0.40
   1   0   4    0.00    0.30
  -1   0  -4    0.50    0.40
   1   0   4   -0.10    0.20
  -2   0  -4   89.39    3.50
  -2   0  -4   97.39    3.50
   2   0   4   88.29    2.90
   2   0   4   85.39    3.40
  -2   0  -4   88.79    3.40
  -3   0  -4   -0.10    0.20
  -3   0  -4   -0.10    0.40
  -3   0  -4    0.60    0.60
  -3   0  -4   -0.10    0.50
   3   0   4    0.10    0.20
   3   0   4   -0.10    0.50
   4   0   4  186.58    6.60
   4   0   4  185.38    5.70
  -4   0  -4  190.28    6.70
  -4   0  -4  176.88    6.70
  -5   0  -4   -0.10    0.80
  -5   0  -4    0.90    0.90
   5   0   4   -0.90    0.70
  -6   0  -4    2.20    1.10
  -6   0  -4    3.30    1.20
   6   0   4    2.50    0.90
  -7   0  -4    2.30    1.30
  -7   0  -4   -0.30    0.90
  -8   0  -4    4.00    1.40
  -8   0  -4    4.10    1.70
  -9   0  -4   -0.20    1.40
 -10   0  -4    3.10    1.80
 -11  -1   4   -0.40    1.80
 -11   1   4    1.10    2.00
 -10  -1   4    3.50    1.90
 -10   1   4    1.80    1.50
   9  -1  -4    7.20    1.90
  -9  -1   4    4.50    1.50
   9   1  -4    8.40    1.90
  -9   1   4    8.60    2.10
  -8  -1   4   18.80    2.30
  -8  -1   4   23.60    2.20
   8  -1  -4   19.40    2.40
  -8   1   4   18.70    1.90
   8   1  -4   17.90    2.40
  -8   1   4   19.00    2.30
  -7  -1   4  110.99    3.90
   7  -1  -4  111.79    5.00
   7  -1  -4  109.89    5.10
  -7  -1   4  107.69    4.60
  -7  -1   4  103.39    4.90
   7   1  -4  114.79    4.90
  -7   1   4  112.89    4.20
   7   1  -4  108.89    5.00
  -7   1   4  108.19    4.90
  -6  -1   4    0.50    0.70
   6  -1  -4    0.00    0.70
  -6  -1   4   -0.10    0.60
  -6  -1   4   -0.50    0.30
   6  -1  -4    0.30    0.90
  -6   1   4   -0.10    0.50
  -6   1   4   -1.20    0.50
  -6   1   4    0.20    0.70
   6   1  -4    0.50    0.70
   6   1  -4    0.60    0.80
  -5  -1   4  108.99    4.30
   5  -1  -4  103.09    4.30
  -5  -1   4  104.29    3.40
   5  -1  -4  107.59    4.40
  -5  -1   4  102.89    4.30
  -5  -1   4  101.49    4.10
   5   1  -4  100.69    4.20
  -5   1   4   99.19    4.20
   5   1  -4  104.09    4.40
  -5   1   4  102.69    3.70
  -5   1   4  104.79    4.10
  -4  -1   4    0.60    0.20
  -4  -1   4    0.40    0.60
   4  -1  -4    1.00    0.60
   4  -1  -4    0.80    0.70
  -4  -1   4    0.50    0.50
  -4  -1   4    0.20    0.50
  -4  -1   4    1.00    0.60
  -4   1   4    1.00    0.40
  -4   1   4    0.60    0.60
  -4   1   4    0.60    0.50
   4   1  -4    0.90    0.60
  -4   1   4    1.00    0.60
   4   1  -4    0.40    0.50
   3  -1  -4   30.60    1.60
   3  -1  -4   28.60    1.30
  -3  -1   4   25.50    1.60
  -3  -1   4   30.10    1.60
  -3  -1   4   29.90    1.60
   3  -1  -4   27.20    1.60
  -3  -1   4   28.70    1.60
   3  -1  -4   28.60    1.60
  -3   1   4   30.10    1.30
  -3   1   4   27.20    1.60
   3   1  -4   26.90    1.00
  -3   1   4   23.30    1.50
   3   1  -4   29.40    1.70
  -3   1   4   26.60    1.50
   3   1  -4   29.80    1.60
  -2  -1   4   12.60    1.00
   2  -1  -4   14.10    1.00
  -2  -1   4    9.80    1.00
   2  -1  -4   10.40    1.00
   2  -1  -4   12.50    0.90
  -2  -1   4   10.70    0.90
   2  -1  -4   13.60    0.80
  -2  -1   4   12.60    1.00
   2  -1  -4   11.70    1.00
  -2   1   4   12.80    1.00
   2   1  -4   10.60    0.90
  -2   1   4   12.50    0.90
  -2   1   4   13.60    1.00
   2   1  -4   13.00    1.00
   2   1  -4   12.90    0.60
   2   1  -4   11.70    0.90
  -2   1   4   12.80    0.80
   2   1  -4   11.90    1.00
   1  -1  -4   69.99    2.60
   1  -1  -4   81.79    2.80
   1  -1  -4   68.29    2.60
   1  -1  -4   72.89    2.60
  -1  -1   4   69.39    2.70
  -1  -1   4   77.19    2.70
  -1  -1   4   65.79    2.60
   1  -1  -4   66.09    2.60
  -1  -1   4   68.99    2.60
  -1   1   4   71.89    2.60
  -1   1   4   71.99    2.70
  -1   1   4   70.09    2.60
   1   1  -4   70.69    2.70
   1   1  -4   72.49    2.70
  -1   1   4   72.69    2.60
   1   1  -4   71.09    2.60
   0  -1   4   54.99    2.30
   0  -1  -4   55.69    2.20
   0  -1  -4   55.39    2.20
   0  -1  -4   57.39    2.20
   0  -1   4   52.39    2.00
   0  -1  -4   58.69    2.00
   0  -1  -4   56.89    2.20
   0  -1   4   55.79    2.20
   0  -1   4   54.19    2.20
   0   1  -4   57.59    2.10
   0   1  -4   58.29    2.20
   0   1   4   55.09    2.20
   0   1   4   56.79    2.00
   0   1  -4   54.79    2.30
   0   1  -4   54.79    2.20
   0   1   4   53.89    2.10
   0   1  -4   52.39    2.20
  -1  -1  -4   88.59    3.20
  -1  -1  -4   83.19    3.20
  -1  -1  -4   86.49    2.70
  -1  -1  -4   84.49    3.10
   1  -1   4   87.69    3.20
  -1  -1  -4   79.69    3.10
   1  -1   4   83.69    2.90
   1  -1   4   83.59    3.20
   1   1   4   86.39    2.70
  -1   1  -4   82.29    3.20
  -1   1  -4   87.69    3.20
   1   1   4   86.19    3.10
  -1   1  -4   86.59    3.30
  -1   1  -4   92.09    3.20
  -2  -1  -4  104.69    3.90
  -2  -1  -4  102.09    3.90
   2  -1   4  105.99    3.90
   2  -1   4  104.99    3.50
  -2  -1  -4  109.99    3.90
   2   1   4  106.39    3.20
  -2   1  -4   99.39    4.00
  -2   1  -4  108.09    4.00
   2   1   4  103.49    3.80
  -2   1  -4  109.89    4.00
  -3  -1  -4   44.80    2.30
   3  -1   4   46.00    2.30
  -3  -1  -4   45.40    1.60
  -3  -1  -4   46.20    2.40
  -3  -1  -4   45.10    2.30
   3   1   4   44.30    1.50
   3   1   4   46.40    1.50
  -3   1  -4   44.90    2.30
   3   1   4   42.20    2.10
  -3   1  -4   44.90    1.50
  -3   1  -4   43.90    2.40
  -4  -1  -4  188.58    6.80
   4  -1   4  188.58    6.80
  -4  -1  -4  197.18    6.90
  -4  -1  -4  192.08    6.90
   4   1   4  197.48    5.80
  -4   1  -4  190.28    6.90
   4   1   4  184.88    6.70
  -4   1  -4  188.18    7.00
  -5  -1  -4   36.70    2.50
   5  -1   4   43.00    2.60
  -5  -1  -4   35.70    2.40
   5   1   4   42.20    1.60
  -5   1  -4   39.90    2.60
   5   1   4   44.20    2.50
  -5   1  -4   39.40    2.50
  -6  -1  -4   87.19    4.30
   6  -1   4   91.69    4.30
  -6  -1  -4   93.49    4.50
  -6   1  -4   87.99    4.50
  -6   1  -4   94.49    4.40
  -7  -1  -4   34.20    2.80
  -7  -1  -4   28.80    2.80
  -7   1  -4   29.40    2.80
  -7   1  -4   30.00    3.00
  -8  -1  -4    0.70    1.30
  -8  -1  -4   -1.00    1.10
  -8   1  -4    3.70    1.60
  -9  -1  -4    2.80    1.60
  -9   1  -4   -1.90    1.20
 -10  -1  -4    2.20    1.70
 -10   1  -4    3.30    1.90
 -11  -2   4    7.20    2.40
 -11   2   4    8.20    2.50
 -10  -2   4    2.70    1.70
 -10   2   4    2.60    1.70
  -9  -2   4   -0.40    1.00
   9  -2  -4    1.80    1.40
  -9   2   4    0.40    1.40
   9   2  -4   -1.00    1.10
  -8  -2   4    4.00    1.30
   8  -2  -4    4.50    1.30
  -8  -2   4    4.50    1.10
   8  -2  -4    4.50    1.50
   8   2  -4    3.60    1.40
  -8   2   4    5.50    1.10
   7  -2  -4    5.30    1.30
  -7  -2   4    4.50    1.20
  -7  -2   4    4.40    1.00
   7  -2  -4    2.50    1.10
  -7   2   4    4.40    1.10
  -7   2   4    3.00    0.80
   7   2  -4    4.40    1.20
   6  -2  -4   -0.10    0.70
  -6  -2   4    0.30    0.30
  -6  -2   4    0.30    0.70
  -6  -2   4   -0.60    0.70
   6  -2  -4    0.00    0.80
   6   2  -4    0.80    0.80
   6   2  -4   -0.30    0.60
  -6   2   4    0.10    0.70
  -6   2   4    0.00    0.50
   5  -2  -4  173.08    6.40
  -5  -2   4  173.68    5.20
  -5  -2   4  174.98    6.40
  -5  -2   4  174.48    6.30
  -5  -2   4  165.78    6.00
   5  -2  -4  168.78    6.40
  -5  -2   4  165.68    6.30
  -5   2   4  164.88    6.10
  -5   2   4  173.58    6.30
   5   2  -4  168.68    6.30
   5   2  -4  178.68    6.30
  -5   2   4  179.68    5.90
   4  -2  -4    2.40    0.70
   4  -2  -4    3.40    0.80
   4  -2  -4    3.30    0.80
  -4  -2   4    3.80    0.80
  -4  -2   4    4.10    0.80
  -4  -2   4    2.80    0.80
  -4  -2   4    4.60    0.80
  -4   2   4    3.10    0.70
  -4   2   4    3.70    0.60
   4   2  -4    3.60    0.80
  -4   2   4    3.20    0.80
   4   2  -4    2.40    0.70
  -4   2   4    2.60    0.80
  -3  -2   4   46.10    2.20
  -3  -2   4   49.60    2.30
   3  -2  -4   51.09    2.30
   3  -2  -4   49.10    2.30
  -3  -2   4   46.00    2.20
  -3  -2   4   51.09    2.30
   3  -2  -4   47.10    2.30
  -3   2   4   50.19    2.10
   3   2  -4   49.60    2.20
   3   2  -4   48.00    2.30
  -3   2   4   49.99    2.30
  -3   2   4   49.99    2.20
  -3   2   4   48.80    2.20
  -2  -2   4   13.40    1.00
   2  -2  -4   12.50    1.10
   2  -2  -4   12.70    0.90
   2  -2  -4   13.20    1.00
   2  -2  -4   12.90    1.00
  -2  -2   4   13.60    1.00
  -2  -2   4   11.90    1.00
  -2  -2   4   14.10    1.00
   2   2  -4   15.00    1.10
   2   2  -4   13.60    1.00
  -2   2   4   12.40    0.90
  -2   2   4   12.20    1.00
  -2   2   4   12.50    1.00
   2   2  -4   14.40    1.00
  -2   2   4   13.70    1.00
   1  -2  -4 1906.91   54.39
  -1  -2   4 1856.11   54.39
   1  -2  -4 1856.21   54.39
   1  -2  -4 1884.31   54.39
  -1  -2   4 1923.71   54.49
  -1  -2   4 1890.41   54.49
   1  -2  -4 1890.51   54.39
  -1  -2   4 1826.22   54.39
   1   2  -4 1903.51   54.49
   1   2  -4 1812.92   54.39
  -1   2   4 1828.62   54.29
  -1   2   4 1862.41   54.39
   0  -2  -4  283.37    8.60
   0  -2   4  268.37    8.70
   0  -2  -4  262.97    8.60
   0  -2  -4  271.07    8.60
   0  -2   4  277.27    8.70
   0  -2  -4  280.17    8.40
   0  -2   4  281.27    8.60
   0   2   4  298.47    8.90
   0   2  -4  280.97    8.70
   0   2   4  282.97    8.40
   0   2  -4  274.27    8.70
   0   2  -4  280.97    8.70
   0   2   4  277.87    8.60
   0   2  -4  272.77    8.70
   1  -2   4  619.14   18.20
   1  -2   4  603.04   18.50
  -1  -2  -4  633.74   17.90
   1  -2   4  636.94   18.50
  -1  -2  -4  620.44   18.40
  -1  -2  -4  594.24   18.30
  -1  -2  -4  584.44   18.40
  -1  -2  -4  637.54   18.40
  -1   2  -4  611.24   18.50
   1   2   4  622.04   17.90
  -1   2  -4  593.34   18.40
   2  -2   4   31.60    1.70
  -2  -2  -4   31.90    1.70
  -2  -2  -4   33.00    1.70
  -2  -2  -4   32.70    1.70
   2  -2   4   32.10    1.50
   2  -2   4   32.60    1.80
  -2   2  -4   32.60    1.90
  -2   2  -4   32.40    1.80
  -3  -2  -4   91.69    3.50
  -3  -2  -4   89.09    2.90
   3  -2   4   85.89    3.60
  -3  -2  -4   86.09    3.60
  -3  -2  -4   83.99    3.50
  -3   2  -4   82.79    3.60
  -3   2  -4   84.69    3.60
  -3   2  -4   85.29    2.80
  -4  -2  -4   10.90    1.30
  -4  -2  -4   13.50    1.40
  -4  -2  -4   10.20    1.40
   4  -2   4   12.40    1.40
  -4  -2  -4   13.30    0.70
  -4   2  -4    9.30    1.40
   4   2   4    7.30    1.00
  -4   2  -4   11.60    1.40
  -5  -2  -4   -0.70    0.60
   5  -2   4    0.10    0.70
  -5  -2  -4   -0.20    0.80
   5   2   4   -0.50    0.40
  -5   2  -4   -0.30    0.60
  -5   2  -4   -0.30    0.80
   6  -2   4    7.10    1.40
  -6  -2  -4    6.10    1.30
  -6  -2  -4    6.90    1.50
  -6   2  -4    6.70    1.40
  -6   2  -4    7.00    1.50
  -7  -2  -4   -1.30    0.80
  -7  -2  -4    0.80    1.00
  -7   2  -4   -1.10    0.90
  -7   2  -4   -0.60    0.80
  -8  -2  -4    3.40    1.60
  -8  -2  -4    1.00    1.30
  -8   2  -4    2.20    1.50
  -9  -2  -4    2.00    1.50
  -9  -2  -4   -0.30    1.20
  -9   2  -4   -0.50    1.40
 -10  -2  -4    4.10    1.90
 -10   2  -4   -0.10    1.50
 -10   2  -4    1.30    1.40
 -11  -3   4   -3.20    1.20
 -11   3   4    2.20    1.80
 -10  -3   4    5.50    1.90
 -10  -3   4    2.30    1.60
 -10   3   4    4.10    1.80
  -9  -3   4    2.10    1.30
   9  -3  -4    0.40    1.30
  -9  -3   4    0.70    0.90
  -9   3   4   -1.60    1.20
   9   3  -4    0.30    1.20
   8  -3  -4   17.70    2.20
   8  -3  -4   16.30    2.30
  -8  -3   4   13.90    2.00
  -8  -3   4   12.20    1.60
   8   3  -4   15.10    2.10
   8   3  -4   17.80    1.70
  -8   3   4   14.40    1.70
   7  -3  -4   41.60    2.80
  -7  -3   4   42.80    2.80
  -7  -3   4   36.90    2.40
   7  -3  -4   43.70    3.00
  -7   3   4   39.40    2.70
   7   3  -4   43.10    2.90
  -7   3   4   46.90    2.50
   6  -3  -4   13.10    1.70
  -6  -3   4   15.10    1.60
   6  -3  -4   13.70    1.70
  -6  -3   4   13.90    1.70
   6   3  -4   12.70    1.70
  -6   3   4   11.90    1.30
   6   3  -4   12.90    1.50
  -6   3   4   13.40    1.60
  -5  -3   4  127.79    5.10
   5  -3  -4  133.19    5.20
  -5  -3   4  126.29    4.90
  -5  -3   4  138.89    5.20
   5  -3  -4  126.49    5.20
  -5  -3   4  141.29    5.20
  -5   3   4  137.59    5.10
   5   3  -4  126.89    5.10
  -5   3   4  132.49    4.80
   5   3  -4  131.39    5.00
   4  -3  -4   15.90    1.50
  -4  -3   4   16.40    1.40
   4  -3  -4   17.90    1.40
  -4  -3   4   17.70    1.50
  -4  -3   4   14.20    1.40
   4  -3  -4   15.70    1.50
  -4  -3   4   17.50    1.40
  -4   3   4   15.20    1.50
  -4   3   4   16.00    1.20
   4   3  -4   17.90    1.40
  -4   3   4   15.40    1.30
   4   3  -4   17.10    1.30
   3  -3  -4    2.90    0.60
  -3  -3   4    2.90    0.60
  -3  -3   4    3.50    0.70
   3  -3  -4    1.30    0.60
  -3  -3   4    2.70    0.70
   3  -3  -4    3.30    0.70
  -3  -3   4    3.20    0.60
  -3   3   4    2.70    0.60
   3   3  -4    1.50    0.40
   3   3  -4    3.20    0.70
  -3   3   4    3.60    0.70
  -3   3   4    3.70    0.70
  -3   3   4    2.30    0.50
   2  -3  -4    3.10    0.60
  -2  -3   4    2.20    0.60
  -2  -3   4    2.80    0.60
  -2  -3   4    3.90    0.70
   2  -3  -4    2.30    0.60
   2  -3  -4    1.50    0.50
   2  -3  -4    1.80    0.50
  -2  -3   4    2.30    0.50
  -2   3   4    2.40    0.50
  -2   3   4    2.40    0.60
   2   3  -4    3.10    0.60
  -2   3   4    2.10    0.50
   2   3  -4    2.90    0.30
  -2   3   4    2.50    0.60
   2   3  -4    2.40    0.60
  -1  -3   4    7.40    0.80
  -1  -3   4    7.80    0.80
   1  -3  -4    7.40    0.80
   1  -3  -4    6.70    0.70
  -1  -3   4    8.70    0.80
   1  -3  -4    7.60    0.80
   1  -3  -4    6.70    0.70
   1  -3  -4    6.70    0.70
  -1  -3   4    6.70    0.80
  -1   3   4    7.00    0.70
  -1   3   4    6.60    0.80
  -1   3   4    8.50    0.70
  -1   3   4    8.40    0.80
   1   3  -4    8.40    0.90
   0  -3  -4  618.84   18.50
   0  -3  -4  612.14   18.50
   0  -3  -4  607.04   18.50
   0  -3   4  644.74   18.70
   0  -3   4  639.74   18.70
   0  -3  -4  624.84   18.40
   0  -3   4  627.44   18.70
   0   3   4  613.74   18.50
   0   3  -4  631.44   18.70
   0   3   4  623.44   18.40
   0   3   4  639.04   18.50
   0   3   4  635.54   18.60
   0   3  -4  604.64   18.60
   0   3  -4  615.94   18.70
   1  -3   4   -0.20    0.40
  -1  -3  -4   -0.10    0.40
  -1  -3  -4    0.10    0.20
  -1  -3  -4   -0.10    0.40
  -1  -3  -4   -0.20    0.30
   1  -3   4    0.20    0.40
   1  -3   4   -0.60    0.30
  -1  -3  -4    0.20    0.40
  -1   3  -4    0.50    0.50
  -1   3  -4    0.50    0.50
   1   3   4    0.00    0.30
  -1   3  -4    0.00    0.50
   2  -3   4    6.50    0.90
  -2  -3  -4    6.00    0.80
  -2  -3  -4    7.10    0.90
   2  -3   4    9.20    1.00
  -2  -3  -4    6.20    0.80
   2   3   4    7.80    0.80
  -2   3  -4    5.80    1.00
  -2   3  -4    6.90    0.70
  -2   3  -4    8.70    1.00
  -3  -3  -4   10.10    1.10
  -3  -3  -4    8.60    1.10
  -3  -3  -4   10.90    1.20
   3  -3   4    9.50    1.20
  -3   3  -4   10.80    0.70
  -3   3  -4   13.30    1.30
   3   3   4   11.00    1.10
  -3   3  -4   13.00    1.40
   4  -3   4    0.90    0.70
  -4  -3  -4    1.60    0.40
  -4  -3  -4    2.40    0.70
  -4  -3  -4    1.10    0.70
  -4  -3  -4    1.30    0.80
  -4   3  -4    2.00    0.80
   4   3   4    1.20    0.60
  -4   3  -4    2.60    1.00
  -4   3  -4    1.50    0.30
  -5  -3  -4    3.00    1.00
  -5  -3  -4    2.30    1.00
   5  -3   4    4.50    1.10
   5   3   4    2.80    0.70
  -5   3  -4    2.60    0.90
  -5   3  -4    3.10    1.10
  -6  -3  -4   48.20    3.10
  -6  -3  -4   53.69    3.20
   6  -3   4   52.39    3.20
  -6   3  -4   54.59    3.20
  -6   3  -4   58.59    3.50
  -7  -3  -4    3.70    1.40
  -7  -3  -4    2.30    1.30
  -7   3  -4    1.00    1.20
  -8  -3  -4    6.10    1.70
  -8  -3  -4    2.30    1.50
  -8   3  -4    4.70    1.70
  -9  -3  -4    2.10    1.50
  -9  -3  -4    2.60    1.40
  -9   3  -4    2.30    1.30
  -9   3  -4    3.80    1.90
 -10  -3  -4   -2.70    1.30
 -10   3  -4   -0.70    1.80
 -10   3  -4   -0.10    1.30
 -11  -4   4    1.20    1.70
 -11   4   4   -0.30    1.60
 -10  -4   4   -0.80    1.40
 -10  -4   4   -0.40    1.20
 -10   4   4   -1.20    1.30
  -9  -4   4    0.60    1.20
  -9  -4   4    2.60    1.10
   9  -4  -4    0.50    1.40
  -9  -4   4    1.70    1.40
  -9   4   4    0.60    1.50
   9   4  -4    1.50    1.40
   8  -4  -4    9.80    1.90
  -8  -4   4   10.20    1.90
   8  -4  -4    8.50    1.80
  -8  -4   4    9.00    1.50
   8   4  -4    8.40    1.30
   8   4  -4    7.70    1.70
  -8   4   4    9.30    1.50
   7  -4  -4   -0.90    0.80
  -7  -4   4   -0.20    0.70
   7  -4  -4   -0.50    0.90
  -7  -4   4   -1.00    0.70
  -7   4   4   -0.40    0.70
   7   4  -4   -0.10    0.90
   7   4  -4    0.50    0.70
  -6  -4   4   51.39    3.00
   6  -4  -4   54.59    3.20
   6  -4  -4   53.09    3.10
  -6  -4   4   56.29    2.80
  -6   4   4   59.19    2.90
   6   4  -4   53.09    3.00
  -6   4   4   57.19    3.00
  -5  -4   4    7.00    1.10
   5  -4  -4    6.90    1.10
  -5  -4   4    7.50    1.20
   5  -4  -4    8.70    1.30
   5  -4  -4    7.50    1.30
  -5  -4   4    8.00    1.20
  -5  -4   4    8.10    1.30
   5   4  -4    8.30    1.20
  -5   4   4    8.60    1.20
  -5   4   4    4.90    1.00
  -4  -4   4  379.56   11.90
   4  -4  -4  383.96   12.00
   4  -4  -4  392.36   12.00
  -4  -4   4  399.66   12.00
  -4  -4   4  374.26   11.90
   4  -4  -4  383.66   12.10
  -4  -4   4  359.06   11.80
   4   4  -4  317.07   11.60
   4   4  -4  373.46   11.90
  -4   4   4  375.66   11.80
  -3  -4   4  498.25   15.60
   3  -4  -4  506.65   15.60
  -3  -4   4  500.85   15.50
   3  -4  -4  537.25   15.60
   3  -4  -4  501.65   15.60
  -3  -4   4  513.85   15.60
  -3  -4   4  494.65   15.50
   3   4  -4  506.15   15.60
  -3   4   4  494.25   15.60
  -3   4   4  495.05   15.40
  -3   4   4  497.25   15.60
   3   4  -4  538.65   15.50
   3   4  -4  521.95   15.60
  -2  -4   4  839.32   25.80
  -2  -4   4  904.11   25.80
  -2  -4   4  844.72   25.70
   2  -4  -4  846.52   25.70
   2  -4  -4  887.21   25.80
   2  -4  -4  848.92   25.70
  -2  -4   4  871.61   25.80
   2   4  -4  877.51   25.30
   2   4  -4  887.61   25.70
  -2   4   4  882.01   25.60
   2   4  -4  866.51   25.80
   2   4  -4  865.31   25.80
  -2   4   4  863.71   25.90
  -2   4   4  863.51   25.70
  -1  -4   4  382.56   12.00
   1  -4  -4  384.76   11.80
  -1  -4   4  385.36   12.00
  -1  -4   4  392.16   11.90
   1  -4  -4  401.16   11.80
   1  -4  -4  371.66   11.80
   1  -4  -4  387.56   11.80
   1  -4  -4  383.96   11.80
  -1  -4   4  398.36   12.00
  -1   4   4  373.56   12.10
  -1   4   4  409.26   11.70
   1   4  -4  398.76   11.90
  -1   4   4  386.16   11.80
   1   4  -4  393.56   11.90
   0  -4  -4  892.21   25.20
   0  -4   4  852.71   25.40
   0  -4   4  861.71   25.50
   0  -4  -4  832.42   25.20
   0  -4   4  870.01   25.50
   0  -4  -4  821.62   25.20
   0  -4   4  856.31   25.40
   0  -4  -4  850.91   25.20
   0   4   4  894.11   25.30
   0   4  -4  832.02   25.40
   0   4   4  867.71   25.20
   0   4  -4  860.31   25.40
   0   4   4  858.11   25.20
   0   4   4  852.51   25.00
  -1  -4  -4  114.09    3.80
   1  -4   4  105.09    4.00
   1  -4   4  110.59    3.90
  -1  -4  -4  103.29    3.80
  -1  -4  -4  106.39    3.70
  -1  -4  -4  116.09    3.50
  -1  -4  -4  111.39    3.80
   1  -4   4  107.39    4.00
  -1   4  -4  109.69    4.00
  -1   4  -4  103.29    3.80
   1   4   4  109.89    3.60
  -1   4  -4  109.49    4.00
  -2  -4  -4  113.29    4.10
   2  -4   4  112.79    4.30
  -2  -4  -4  109.69    4.00
  -2  -4  -4  114.79    3.40
  -2  -4  -4  117.99    4.10
   2  -4   4  122.29    4.30
  -2  -4  -4  114.09    4.10
   2   4   4  115.49    3.90
  -2   4  -4  112.89    3.90
  -2   4  -4  112.09    4.20
  -2   4  -4  112.59    4.40
  -3  -4  -4    1.60    0.60
   3  -4   4    2.40    0.80
  -3  -4  -4    1.50    0.60
   3  -4   4    2.20    0.70
  -3  -4  -4    2.10    0.70
  -3   4  -4    1.20    0.70
  -3   4  -4    1.50    0.40
   3   4   4    2.80    0.50
  -3   4  -4    0.90    0.70
   4  -4   4   81.39    3.70
  -4  -4  -4   84.79    3.50
  -4  -4  -4   75.79    3.40
  -4  -4  -4   75.19    3.40
  -4   4  -4   76.09    3.50
  -4   4  -4   75.59    2.70
  -4   4  -4   73.19    3.60
   4   4   4   75.39    3.10
   5  -4   4    0.60    0.90
  -5  -4  -4    0.90    0.90
  -5  -4  -4    2.00    0.90
  -5   4  -4    1.70    1.00
  -5   4  -4    1.50    0.90
   6  -4   4   46.40    3.00
  -6  -4  -4   45.70    2.90
  -6  -4  -4   43.00    2.90
  -6   4  -4   41.80    2.80
  -6   4  -4   46.80    3.20
  -7  -4  -4    5.10    1.40
  -7  -4  -4    2.20    1.20
   7  -4   4    2.70    1.20
  -7   4  -4    1.60    1.30
  -8  -4  -4    3.70    1.50
  -8  -4  -4    6.20    1.70
  -8   4  -4    7.50    1.90
  -9  -4  -4   -1.60    1.10
  -9  -4  -4   -1.10    1.00
  -9   4  -4   -1.80    1.10
  -9   4  -4   -0.40    1.30
 -10  -5   4    0.50    1.30
 -10  -5   4    0.50    1.50
 -10   5   4    3.60    1.90
  -9  -5   4    1.00    1.40
   9  -5  -4    3.80    1.80
  -9  -5   4    2.20    1.10
  -9  -5   4    3.00    1.60
  -9   5   4    2.40    1.10
  -9   5   4    5.10    1.80
   9   5  -4    5.60    1.70
  -8  -5   4    3.30    1.30
   8  -5  -4    4.10    1.40
   8  -5  -4    3.10    1.50
  -8  -5   4    5.60    1.20
   8   5  -4    3.90    1.00
   8   5  -4    2.60    1.30
  -8   5   4    4.50    1.20
  -8   5   4    5.00    1.70
   7  -5  -4   32.10    2.60
  -7  -5   4   24.50    2.50
   7  -5  -4   28.70    2.80
  -7  -5   4   30.60    2.20
  -7   5   4   28.80    2.20
   7   5  -4   30.00    2.10
   7   5  -4   29.30    2.40
   6  -5  -4    0.30    0.90
  -6  -5   4    0.90    0.90
   6  -5  -4    1.90    1.00
  -6  -5   4    2.00    0.90
   6   5  -4    1.40    0.90
  -6   5   4    1.70    0.80
   6   5  -4    1.80    0.80
  -5  -5   4   37.80    2.20
   5  -5  -4   35.80    2.30
  -5  -5   4   36.30    2.20
   5  -5  -4   31.50    2.20
  -5  -5   4   34.30    2.20
  -5  -5   4   37.90    2.30
   5  -5  -4   40.90    2.30
   5   5  -4   39.10    2.20
   5   5  -4   35.90    2.30
  -5   5   4   34.40    2.20
   5   5  -4   36.60    2.10
   4  -5  -4   74.69    3.30
   4  -5  -4   75.29    3.30
  -4  -5   4   82.69    3.40
  -4  -5   4   75.49    3.20
   4  -5  -4   76.69    3.30
  -4  -5   4   75.79    3.30
  -4  -5   4   75.79    3.30
   4   5  -4   79.99    3.20
  -4   5   4   72.79    3.30
   4   5  -4   72.99    3.20
  -4   5   4   75.89    3.20
   3  -5  -4    2.50    0.70
  -3  -5   4    3.40    0.80
   3  -5  -4    3.90    0.70
   3  -5  -4    3.90    0.80
  -3  -5   4    3.70    0.80
  -3  -5   4    3.30    0.70
  -3  -5   4    3.00    0.70
   3   5  -4    3.50    0.30
  -3   5   4    2.30    0.80
   3   5  -4    3.90    0.70
   3   5  -4    3.50    0.70
  -3   5   4    5.00    0.70
  -3   5   4    2.80    0.70
  -2  -5   4  351.66   11.20
   2  -5  -4  347.67   11.00
  -2  -5   4  343.07   11.10
   2  -5  -4  358.96   11.10
  -2  -5   4  350.56   11.10
   2  -5  -4  354.76   11.00
  -2  -5   4  359.06   11.10
   2   5  -4  350.66   10.70
  -2   5   4  360.06   11.00
   2   5  -4  357.86   11.10
   2   5  -4  363.16   11.10
   2   5  -4  367.16   11.00
  -2   5   4  374.06   10.80
  -2   5   4  351.46   11.30
   1  -5  -4  162.58    5.00
   1  -5  -4  145.49    5.00
   1  -5  -4  148.39    5.00
   1  -5  -4  152.08    5.00
  -1  -5   4  145.79    5.10
  -1  -5   4  146.19    5.20
  -1  -5   4  147.19    5.10
  -1  -5   4  147.49    5.10
   1  -5  -4  146.69    4.90
   1   5  -4  155.78    5.00
   1   5  -4  153.08    5.30
   1   5  -4  160.68    5.10
  -1   5   4  151.78    5.00
   1   5  -4  146.59    5.00
  -1   5   4  157.58    5.40
  -1   5   4  162.68    5.10
  -1   5   4  155.98    4.80
   0  -5  -4  310.17    9.60
   0  -5   4  331.27    9.90
   0  -5   4  314.27    9.90
   0  -5   4  315.57   10.00
   0  -5  -4  306.97    9.60
   0  -5  -4  309.07    9.60
   0  -5   4  312.27    9.90
   0   5  -4  307.17    9.70
   0   5  -4  315.97    9.80
   0   5  -4  311.67    9.90
   0   5   4  312.97    9.60
   0   5   4  330.77    9.60
   0   5  -4  310.87   10.00
   0   5   4  325.67    9.60
  -1  -5  -4  135.49    4.60
   1  -5   4  132.49    4.90
  -1  -5  -4  150.08    4.50
   1  -5   4  134.59    4.90
  -1  -5  -4  134.79    4.60
  -1  -5  -4  141.29    4.60
   1  -5   4  146.09    4.90
  -1  -5  -4  134.09    4.60
  -1   5  -4  142.29    4.90
   1   5   4  147.59    4.80
  -1   5  -4  138.99    4.80
  -1   5  -4  134.99    4.80
  -1   5  -4  136.29    4.90
  -2  -5  -4   39.40    1.80
   2  -5   4   38.80    2.10
  -2  -5  -4   38.60    1.90
  -2  -5  -4   37.40    1.90
  -2  -5  -4   42.80    1.40
  -2  -5  -4   40.60    1.90
   2  -5   4   41.50    2.10
  -2  -5  -4   40.90    1.40
  -2   5  -4   40.70    1.90
  -2   5  -4   41.50    2.20
   3  -5   4    4.30    1.00
  -3  -5  -4    4.50    0.80
  -3  -5  -4    4.10    0.80
   3  -5   4    5.10    1.00
  -3  -5  -4    4.60    0.80
  -3   5  -4    4.30    0.80
  -3   5  -4    4.90    1.10
  -3   5  -4    2.80    0.60
  -4  -5  -4   66.39    3.20
   4  -5   4   65.39    3.30
  -4  -5  -4   66.69    3.10
  -4  -5  -4   66.69    3.10
  -4   5  -4   62.39    3.10
  -4   5  -4   67.09    3.40
  -4   5  -4   68.89    2.50
   4   5   4   67.09    3.60
   5  -5   4   15.30    1.80
  -5  -5  -4   11.30    1.50
  -5  -5  -4   11.90    1.60
  -5   5  -4   13.30    1.60
  -5   5  -4   12.00    1.80
  -6  -5  -4    0.80    0.90
   6  -5   4   -0.20    0.80
  -6  -5  -4   -0.30    0.80
  -6   5  -4    0.00    0.90
  -7  -5  -4    0.70    1.00
   7  -5   4    0.10    0.90
  -7  -5  -4    0.50    0.90
  -7   5  -4   -0.40    1.20
  -8  -5  -4   -0.10    1.10
  -8  -5  -4   -1.60    1.00
  -8   5  -4    1.60    1.30
  -8   5  -4   -0.90    1.00
  -9  -5  -4    0.20    1.40
  -9  -5  -4   -0.40    1.20
  -9   5  -4    1.40    1.60
  -9   5  -4   -0.30    1.20
 -10  -6   4    0.40    1.30
 -10  -6   4   -2.00    1.20
 -10   6   4   -0.20    1.50
  -9  -6   4    7.40    2.00
  -9  -6   4   10.10    2.00
   9  -6  -4    8.50    1.90
   9   6  -4    8.70    1.90
  -9   6   4    9.00    2.10
  -9   6   4    9.90    1.80
  -8  -6   4    1.50    1.00
   8  -6  -4    0.50    1.20
  -8  -6   4   -1.30    0.90
   8  -6  -4    0.70    1.10
   8   6  -4   -0.30    0.70
   8   6  -4    0.60    1.00
  -8   6   4    0.10    1.20
  -8   6   4    0.30    0.90
   7  -6  -4   -0.90    0.80
  -7  -6   4    0.90    0.90
   7  -6  -4    0.10    1.00
  -7  -6   4    0.10    0.90
   7   6  -4    1.30    1.00
   7   6  -4    0.40    0.70
  -7   6   4    1.60    1.00
   6  -6  -4   -1.30    0.80
   6  -6  -4   -0.20    0.80
  -6  -6   4    0.50    0.80
  -6  -6   4    0.00    0.70
   6   6  -4   -1.10    0.60
  -6   6   4   -1.30    0.70
   6   6  -4   -0.50    0.80
  -5  -6   4   42.80    2.30
  -5  -6   4   42.70    2.40
  -5  -6   4   41.80    2.50
   5  -6  -4   42.60    2.50
   5  -6  -4   42.80    2.60
  -5  -6   4   39.20    2.40
   5   6  -4   42.30    2.30
   5   6  -4   39.40    2.40
   5   6  -4   40.60    2.40
  -5   6   4   41.60    2.50
  -5   6   4   43.10    2.30
   4  -6  -4   26.60    1.90
  -4  -6   4   30.50    1.80
  -4  -6   4   29.90    1.90
  -4  -6   4   28.60    1.80
   4  -6  -4   32.30    2.00
  -4  -6   4   34.50    1.90
   4  -6  -4   32.50    2.00
   4   6  -4   30.90    1.70
  -4   6   4   28.20    1.90
   4   6  -4   28.60    2.00
  -4   6   4   28.90    1.70
   4   6  -4   28.80    1.80
  -3  -6   4    6.80    0.90
  -3  -6   4    6.60    1.00
   3  -6  -4    5.50    0.90
   3  -6  -4    6.60    0.90
  -3  -6   4    5.80    0.90
   3  -6  -4    6.60    0.90
  -3  -6   4    6.60    1.00
   3   6  -4    7.80    0.80
  -3   6   4    5.20    1.00
   3   6  -4    5.40    0.80
   3   6  -4    7.00    0.60
  -3   6   4    8.40    0.80
   3   6  -4    5.40    1.00
  -2  -6   4  390.06   12.30
   2  -6  -4  384.26   12.20
  -2  -6   4  407.96   12.30
  -2  -6   4  407.76   12.40
   2  -6  -4  399.06   12.30
  -2  -6   4  397.56   12.50
   2  -6  -4  383.86   12.30
  -2   6   4  405.66   12.20
   2   6  -4  397.76   12.10
   2   6  -4  423.96   12.20
   2   6  -4  397.86   12.30
   2   6  -4  399.96   12.30
   2   6  -4  390.96   12.70
  -2   6   4  396.26   12.70
   1  -6  -4  569.54   18.20
  -1  -6   4  603.14   18.40
  -1  -6   4  595.34   18.40
  -1  -6   4  617.44   18.40
   1  -6  -4  638.84   18.20
   1  -6  -4  615.24   18.20
  -1  -6   4  618.34   18.70
   1  -6  -4  630.14   18.20
  -1   6   4  604.94   18.80
   1   6  -4  601.64   18.40
   1   6  -4  620.14   18.40
   1   6  -4  604.84   18.70
   1   6  -4  632.34   18.20
  -1   6   4  633.44   18.20
  -1   6   4  595.44   18.20
   0  -6  -4   52.19    1.90
   0  -6   4   51.29    2.20
   0  -6  -4   50.29    1.90
   0  -6  -4   50.39    1.90
   0  -6   4   48.00    2.40
   0  -6   4   52.69    2.30
   0  -6   4   47.20    2.20
   0  -6  -4   48.20    1.90
   0   6   4   51.69    1.90
   0   6  -4   50.79    2.20
   0   6   4   52.69    1.90
   0   6  -4   51.39    2.40
   0   6   4   51.39    1.90
   0   6  -4   47.40    2.20
   0   6  -4   48.40    2.00
   0   6  -4   47.90    2.30
  -1  -6  -4  945.91   27.90
  -1  -6  -4  948.31   28.00
   1  -6   4  967.50   28.40
   1  -6   4  956.10   28.50
  -1  -6  -4  954.90   28.00
  -1  -6  -4  951.80   28.00
   1  -6   4  931.81   28.40
  -1   6  -4  950.70   28.40
  -1   6  -4  983.40   28.20
   1   6   4  954.70   27.90
  -1   6  -4  941.91   28.40
  -1   6  -4  945.61   28.30
  -1   6  -4  944.41   28.60
   1   6   4  963.80   28.00
  -2  -6  -4  144.99    4.30
  -2  -6  -4  131.09    4.60
   2  -6   4  132.19    5.00
   2  -6   4  131.19    4.90
  -2  -6  -4  126.69    4.60
  -2  -6  -4  132.09    4.50
  -2  -6  -4  133.69    4.60
  -2   6  -4  138.49    4.80
  -2   6  -4  129.69    4.90
  -2   6  -4  133.89    4.80
  -2   6  -4  128.89    4.90
  -3  -6  -4   11.10    1.20
  -3  -6  -4   10.00    0.40
   3  -6   4   11.10    1.40
  -3  -6  -4   10.30    1.10
   3  -6   4    9.80    1.30
  -3  -6  -4    8.80    1.10
  -3  -6  -4    9.50    0.40
  -3   6  -4    9.10    1.30
  -3   6  -4    8.80    1.00
  -4  -6  -4    0.80    0.70
  -4  -6  -4    1.50    0.60
  -4  -6  -4    0.80    0.70
   4  -6   4    0.20    0.80
  -4   6  -4   -0.30    0.60
  -4   6  -4   -0.30    0.40
  -4   6  -4   -0.20    0.70
  -5  -6  -4    3.60    1.00
   5  -6   4    3.80    1.20
  -5  -6  -4    2.60    1.00
  -5   6  -4    2.80    1.10
  -6  -6  -4   16.00    2.00
   6  -6   4   13.60    2.00
  -6  -6  -4   12.50    1.70
  -6   6  -4   12.40    2.00
  -6   6  -4   14.50    2.00
  -7  -6  -4   -1.50    1.00
  -7  -6  -4    1.70    1.10
   7  -6   4    1.20    1.10
  -7   6  -4    0.60    1.10
  -7   6  -4   -1.30    1.00
  -8  -6  -4    2.30    1.40
  -8  -6  -4    1.80    1.20
  -8   6  -4    1.70    1.40
  -8   6  -4    1.90    1.50
  -9  -6  -4    8.30    2.10
  -9  -6  -4    7.50    1.90
  -9   6  -4    4.40    1.80
  -9   6  -4    7.40    2.20
 -10  -7   4    6.10    1.90
 -10  -7   4    3.60    1.60
 -10   7   4    8.10    2.30
  -9  -7   4    5.20    1.80
   9  -7  -4    3.80    1.50
  -9  -7   4    0.60    1.20
  -9   7   4    5.30    1.40
  -9   7   4    1.90    1.50
   9   7  -4   -1.40    1.00
  -8  -7   4   20.10    2.10
   8  -7  -4   15.40    2.30
  -8  -7   4   18.50    2.30
  -8   7   4   18.50    2.50
  -8   7   4   18.10    2.20
   8   7  -4   16.10    2.10
   8   7  -4   17.80    2.00
   7  -7  -4    2.80    1.20
  -7  -7   4    2.20    1.10
   7  -7  -4    5.20    1.40
  -7  -7   4    5.20    1.20
   7   7  -4    0.20    0.80
  -7   7   4    2.40    1.00
  -7   7   4    2.40    1.30
   7   7  -4    2.90    1.10
  -6  -7   4  131.89    5.40
   6  -7  -4  127.19    5.60
  -6  -7   4  128.39    5.20
   6  -7  -4  128.69    5.50
   6   7  -4  127.09    5.20
  -6   7   4  120.59    5.30
   6   7  -4  130.69    5.30
   5  -7  -4   15.60    1.80
  -5  -7   4   17.70    1.80
  -5  -7   4   16.70    1.70
   5  -7  -4   17.40    1.90
   5   7  -4   18.00    1.80
   5   7  -4   15.10    1.60
  -5   7   4   16.70    1.80
  -4  -7   4   44.60    2.50
  -4  -7   4   51.89    2.50
  -4  -7   4   49.99    2.50
   4  -7  -4   48.90    2.60
   4  -7  -4   53.39    2.60
  -4  -7   4   50.39    2.60
   4  -7  -4   50.19    2.60
   4   7  -4   43.60    2.60
  -4   7   4   55.79    2.30
   4   7  -4   56.59    2.60
  -4   7   4   51.79    2.80
   3  -7  -4    3.00    0.70
  -3  -7   4    2.30    0.70
  -3  -7   4    2.80    0.70
  -3  -7   4    4.40    0.90
   3  -7  -4    3.40    0.70
   3  -7  -4    2.50    0.70
  -3  -7   4    2.20    0.70
  -3   7   4    2.60    0.80
   3   7  -4    2.20    0.80
   3   7  -4    2.40    0.50
   3   7  -4    3.90    0.70
  -2  -7   4  383.96   11.80
  -2  -7   4  367.86   12.00
  -2  -7   4  375.96   11.70
   2  -7  -4  382.26   11.70
  -2  -7   4  380.16   11.70
   2  -7  -4  400.46   11.70
   2  -7  -4  362.06   11.70
   2   7  -4  364.66   11.60
   2   7  -4  373.96   12.20
   2   7  -4  375.06   11.70
   2   7  -4  378.46   11.70
  -2   7   4  381.16   11.60
  -2   7   4  380.66   12.20
   1  -7  -4    0.90    0.40
   1  -7  -4    0.50    0.40
  -1  -7   4    0.00    0.60
  -1  -7   4    0.30    0.50
   1  -7  -4    1.60    0.40
  -1  -7   4    0.80    0.50
   1  -7  -4    0.30    0.40
  -1  -7   4    0.50    0.40
  -1   7   4    0.90    0.40
   1   7  -4    0.30    0.60
  -1   7   4    0.50    0.30
   1   7  -4    0.60    0.50
   1   7  -4    0.50    0.40
  -1   7   4    0.70    0.60
   0  -7   4  388.46   12.30
   0  -7  -4  385.06   11.60
   0  -7   4  369.06   12.00
   0  -7   4  384.36   12.00
   0  -7   4  394.06   12.10
   0  -7  -4  371.86   11.60
   0  -7  -4  388.26   11.60
   0  -7  -4  395.06   11.60
   0   7   4  395.66   12.40
   0   7  -4  395.86   12.00
   0   7  -4  387.26   11.80
   0   7  -4  368.76   12.20
   0   7   4  410.06   11.60
   0   7   4  383.16   11.60
   0   7  -4  378.16   12.30
   0   7   4  401.66   11.60
   0   7  -4  378.46   11.90
  -1  -7  -4  120.09    4.00
   1  -7   4  118.29    4.50
  -1  -7  -4  116.29    4.00
   1  -7   4  124.29    4.70
  -1  -7  -4  123.99    4.00
   1  -7   4  130.09    4.60
  -1   7  -4  122.79    4.80
  -1   7  -4  121.59    4.40
   1   7   4  124.89    4.00
  -1   7  -4  118.79    4.50
  -1   7  -4  122.79    4.20
  -1   7  -4  116.69    4.60
   1   7   4  120.29    3.90
  -2  -7  -4  195.58    6.40
   2  -7   4  198.68    6.90
   2  -7   4  197.08    6.90
  -2  -7  -4  186.88    6.40
  -2  -7  -4  194.78    6.30
  -2  -7  -4  199.48    6.40
  -2   7  -4  192.48    6.80
  -2   7  -4  203.98    6.90
  -2   7  -4  200.68    7.10
  -2   7  -4  203.28    6.70
  -2   7  -4  207.68    6.90
  -3  -7  -4  163.38    5.70
  -3  -7  -4  171.68    5.20
  -3  -7  -4  165.58    5.80
   3  -7   4  166.58    6.20
   3  -7   4  162.08    6.20
  -3  -7  -4  174.28    5.90
  -3  -7  -4  168.48    5.70
  -3   7  -4  158.88    6.20
  -3   7  -4  167.28    5.90
  -3   7  -4  169.28    6.00
  -3   7  -4  177.38    6.50
  -4  -7  -4  101.09    4.00
  -4  -7  -4   97.09    3.90
   4  -7   4  100.09    4.40
  -4  -7  -4   90.29    3.90
  -4   7  -4  100.09    3.70
  -4   7  -4   93.99    4.50
  -4   7  -4   93.39    4.30
   5  -7   4   31.70    2.40
  -5  -7  -4   30.30    2.10
  -5  -7  -4   32.50    2.20
  -5   7  -4   31.90    2.60
  -5   7  -4   33.50    2.50
  -6  -7  -4   17.80    2.00
   6  -7   4   15.00    2.00
  -6  -7  -4   15.80    1.90
  -6   7  -4   16.20    2.10
  -6   7  -4   17.70    2.30
  -7  -7  -4    3.30    1.30
  -7  -7  -4    2.40    1.40
   7  -7   4    2.10    1.30
  -7   7  -4    2.00    1.40
  -7   7  -4    2.00    1.50
  -8  -7  -4   12.90    2.10
  -8  -7  -4   10.20    1.90
  -8   7  -4    9.30    2.10
  -8   7  -4   12.30    2.40
  -9  -7  -4    2.00    1.50
  -9  -7  -4    2.40    1.60
  -9   7  -4    2.20    1.60
  -9   7  -4    1.20    1.70
 -10  -8   4    0.10    1.40
 -10  -8   4    2.80    1.50
 -10   8   4    0.40    1.30
   9  -8  -4    2.70    1.50
  -9  -8   4    2.60    1.40
  -9  -8   4    3.40    1.50
  -9   8   4    0.80    1.40
  -9   8   4    3.00    1.30
   9   8  -4    2.40    1.30
  -8  -8   4    1.00    1.20
  -8  -8   4    1.00    1.10
   8  -8  -4    0.90    1.20
  -8   8   4   -0.80    1.10
   8   8  -4    0.00    1.00
  -8   8   4    1.00    1.10
   8   8  -4    1.50    1.00
   7  -8  -4    2.20    1.20
  -7  -8   4    1.70    1.00
   7  -8  -4    2.00    1.20
  -7  -8   4    1.90    1.10
   7   8  -4    2.50    1.10
  -7   8   4    3.00    1.20
  -7   8   4    1.90    1.10
   7   8  -4    1.30    1.00
  -6  -8   4    0.00    0.80
   6  -8  -4   -0.40    1.00
   6  -8  -4    0.60    1.00
  -6  -8   4   -0.80    0.80
  -6   8   4    1.30    0.90
   6   8  -4    0.20    0.70
   6   8  -4    0.40    0.80
  -6   8   4    0.80    1.00
  -5  -8   4   49.60    2.70
   5  -8  -4   51.19    2.90
  -5  -8   4   48.80    2.70
   5  -8  -4   54.89    2.90
   5   8  -4   50.29    2.90
   5   8  -4   50.09    2.70
  -5   8   4   49.40    3.00
  -4  -8   4    0.20    0.60
   4  -8  -4    0.30    0.60
   4  -8  -4    0.60    0.60
  -4  -8   4    0.40    0.70
  -4  -8   4    0.10    0.50
  -4  -8   4   -0.30    0.50
   4  -8  -4   -0.20    0.60
  -4   8   4    0.40    0.80
   4   8  -4   -0.60    0.60
   4   8  -4   -0.60    0.50
   3  -8  -4   -0.20    0.50
  -3  -8   4    0.30    0.60
   3  -8  -4    1.10    0.60
   3  -8  -4   -0.80    0.50
  -3  -8   4    0.20    0.50
  -3  -8   4   -0.20    0.60
  -3  -8   4   -0.20    0.50
  -3   8   4    0.30    0.70
   3   8  -4   -0.10    0.40
   3   8  -4    0.10    0.50
   3   8  -4    0.30    0.70
  -2  -8   4   19.40    1.30
  -2  -8   4   23.90    1.70
   2  -8  -4   19.00    1.30
  -2  -8   4   21.60    1.40
  -2  -8   4   19.60    1.30
   2  -8  -4   22.40    1.30
   2  -8  -4   22.00    1.30
   2   8  -4   22.00    1.80
   2   8  -4   20.90    1.30
   2   8  -4   20.70    1.30
   2   8  -4   19.10    1.30
  -2   8   4   22.00    1.80
  -1  -8   4   24.10    1.80
  -1  -8   4   22.40    1.40
   1  -8  -4   26.10    1.20
   1  -8  -4   27.00    1.30
   1  -8  -4   24.50    1.30
  -1  -8   4   26.10    1.50
   1  -8  -4   27.90    1.30
  -1  -8   4   24.90    1.50
  -1   8   4   27.80    1.20
   1   8  -4   25.00    1.80
  -1   8   4   21.70    1.80
  -1   8   4   25.80    1.20
   1   8  -4   25.20    1.40
   1   8  -4   22.70    1.50
  -1   8   4   27.10    1.20
   0  -8   4    6.60    0.90
   0  -8   4    5.60    0.90
   0  -8  -4    5.60    0.60
   0  -8  -4    6.50    0.50
   0  -8   4    6.30    1.10
   0  -8  -4    5.60    0.60
   0  -8   4    5.10    0.80
   0   8  -4    5.50    0.80
   0   8  -4    5.30    0.90
   0   8   4    4.60    1.00
   0   8   4    6.40    0.50
   0   8   4    6.50    0.50
   0   8  -4    4.50    0.90
  -1  -8  -4   54.99    2.10
  -1  -8  -4   55.39    1.90
   1  -8   4   55.99    2.60
   1  -8   4   53.39    2.70
  -1  -8  -4   55.59    1.90
  -1  -8  -4   52.29    2.10
   1  -8   4   53.69    2.50
   1   8   4   55.89    2.00
  -1   8  -4   54.79    2.50
   1   8   4   55.09    1.90
  -1   8  -4   50.19    2.50
  -1   8  -4   50.69    2.70
  -1   8  -4   53.99    2.80
   2  -8   4   42.10    2.20
   2  -8   4   39.40    2.30
  -2  -8  -4   40.50    1.80
  -2  -8  -4   42.30    1.70
  -2  -8  -4   39.10    1.80
  -2  -8  -4   43.10    1.70
  -2  -8  -4   40.30    1.70
  -2   8  -4   38.00    2.20
  -2   8  -4   40.00    2.20
  -2   8  -4   43.50    2.60
  -2   8  -4   37.90    2.00
  -2   8  -4   41.10    2.20
  -3  -8  -4   74.99    2.90
  -3  -8  -4   75.99    3.10
   3  -8   4   72.99    3.50
  -3  -8  -4   77.89    2.70
  -3  -8  -4   74.39    3.00
  -3  -8  -4   71.39    3.10
  -3   8  -4   76.99    3.80
  -3   8  -4   72.09    3.40
  -3   8  -4   74.79    3.30
  -4  -8  -4   26.90    1.70
   4  -8   4   29.10    2.20
  -4  -8  -4   33.20    2.00
  -4  -8  -4   26.40    1.90
  -4   8  -4   28.30    1.80
  -4   8  -4   24.80    2.40
  -4   8  -4   30.80    2.30
   5  -8   4   13.30    1.80
  -5  -8  -4   15.10    1.70
  -5  -8  -4   15.20    1.80
  -5   8  -4   13.80    1.90
  -5   8  -4   15.70    2.10
  -6  -8  -4   16.40    2.10
   6  -8   4   12.70    2.00
  -6  -8  -4   18.40    2.00
  -6   8  -4   13.60    2.20
  -6   8  -4   20.20    2.50
  -7  -8  -4   35.10    2.90
  -7  -8  -4   33.00    2.70
   7  -8   4   35.50    3.10
  -7   8  -4   31.10    3.30
  -7   8  -4   27.70    3.10
  -8  -8  -4    3.40    1.60
  -8  -8  -4    1.70    1.40
  -8   8  -4    5.30    1.70
  -8   8  -4    2.70    1.50
  -9  -8  -4   -0.70    1.30
  -9   8  -4   -0.80    1.40
  -9   8  -4   -0.90    1.20
 -10  -9   4    2.70    1.70
 -10   9   4    4.20    1.70
  -9  -9   4    1.20    1.20
   9  -9  -4   -1.80    1.00
  -9  -9   4    0.20    1.30
  -9   9   4    0.70    1.20
  -9   9   4   -0.10    1.20
  -8  -9   4   11.00    1.90
  -8  -9   4   13.40    1.90
  -8  -9   4   11.60    2.00
   8  -9  -4    9.10    2.00
  -8   9   4   11.80    1.90
   8   9  -4    9.80    1.60
  -8   9   4    8.30    2.00
   8   9  -4   11.50    1.80
  -7  -9   4    7.50    1.50
  -7  -9   4    7.60    1.50
   7  -9  -4    5.30    1.50
  -7   9   4    8.50    1.70
   7   9  -4    2.70    1.10
   7   9  -4    6.60    1.40
  -7   9   4    5.40    1.40
   6  -9  -4    0.40    1.00
   6  -9  -4    1.20    1.00
  -6  -9   4    2.10    0.90
  -6  -9   4    2.70    1.10
   6   9  -4    2.00    0.90
  -6   9   4    2.20    1.10
  -6   9   4    1.60    1.00
   6   9  -4    1.60    1.00
  -5  -9   4   74.09    3.50
   5  -9  -4   74.39    3.60
   5  -9  -4   74.29    3.70
  -5  -9   4   70.09    3.50
   5   9  -4   70.19    3.30
  -5   9   4   69.19    3.80
   5   9  -4   69.49    3.70
  -5   9   4   70.09    3.50
  -4  -9   4   54.19    2.60
   4  -9  -4   55.39    2.70
  -4  -9   4   52.49    2.60
   4  -9  -4   51.29    2.80
  -4  -9   4   52.49    2.70
  -4  -9   4   52.49    2.80
   4   9  -4   54.79    2.60
   4   9  -4   57.79    3.10
  -4   9   4   53.29    3.10
  -3  -9   4  127.49    4.60
   3  -9  -4  137.89    4.80
   3  -9  -4  120.49    4.70
  -3  -9   4  130.49    4.80
  -3  -9   4  121.59    5.00
  -3  -9   4  123.39    4.70
   3  -9  -4  129.09    4.70
   3   9  -4  129.49    5.30
   3   9  -4  131.29    4.50
  -3   9   4  121.79    5.30
   3   9  -4  133.39    4.60
   2  -9  -4    0.60    0.50
  -2  -9   4    0.30    0.50
  -2  -9   4    0.80    0.50
   2  -9  -4    0.30    0.40
   2  -9  -4    0.20    0.40
  -2  -9   4    0.40    0.80
  -2  -9   4    0.10    0.50
   2   9  -4    0.30    0.50
   2   9  -4    0.50    0.50
   2   9  -4    0.00    0.50
  -2   9   4    0.30    0.70
   2   9  -4   -0.60    0.70
  -1  -9   4   69.19    3.00
   1  -9  -4   71.79    2.70
  -1  -9   4   74.89    3.00
  -1  -9   4   73.29    3.40
  -1  -9   4   71.89    2.90
   1  -9  -4   73.69    2.60
   1  -9  -4   74.09    2.70
   1   9  -4   74.19    2.90
   1   9  -4   71.49    3.20
  -1   9   4   78.39    2.60
   1   9  -4   75.49    3.60
  -1   9   4   74.69    2.50
  -1   9   4   68.69    3.40
   1   9  -4   77.09    2.90
   0  -9  -4   10.80    0.70
   0  -9   4   10.60    1.40
   0  -9  -4   11.70    0.50
   0  -9   4    9.10    1.10
   0  -9   4   10.70    1.10
   0  -9   4   10.60    1.10
   0  -9  -4    9.70    0.80
   0   9  -4    9.00    1.30
   0   9   4   11.10    0.50
   0   9  -4   11.10    1.10
   0   9  -4   10.20    1.30
   0   9   4   10.30    1.40
   1  -9   4    0.90    0.60
  -1  -9  -4    1.20    0.20
   1  -9   4    1.00    0.60
  -1  -9  -4    1.40    0.20
  -1  -9  -4    1.40    0.20
  -1  -9  -4    0.80    0.30
  -1  -9  -4    0.90    0.40
   1  -9   4    1.10    0.80
  -1   9  -4    0.50    0.70
  -1   9  -4    0.40    0.70
   1   9   4    1.30    0.20
  -1   9  -4    2.00    0.60
  -1   9  -4    1.10    0.60
  -2  -9  -4   19.70    1.30
  -2  -9  -4   17.00    1.20
  -2  -9  -4   18.00    1.10
   2  -9   4   16.10    1.60
  -2  -9  -4   17.40    0.90
   2  -9   4   18.70    1.50
  -2   9  -4   15.20    1.50
  -2   9  -4   16.40    1.60
  -2   9  -4   19.40    1.50
  -2   9  -4   18.50    1.90
   2   9   4   18.10    0.90
  -3  -9  -4  243.18    8.10
  -3  -9  -4  243.68    7.90
  -3  -9  -4  240.88    7.80
  -3  -9  -4  257.87    7.80
  -3  -9  -4  254.97    8.10
   3  -9   4  244.98    8.70
  -3   9  -4  251.67    8.50
  -3   9  -4  256.37    9.10
  -3   9  -4  239.98    8.60
  -3   9  -4  238.48    8.50
  -4  -9  -4   76.89    3.20
  -4  -9  -4   75.39    3.10
  -4  -9  -4   74.49    3.40
   4  -9   4   78.39    3.90
  -4   9  -4   82.89    3.50
  -4   9  -4   74.89    4.10
  -4   9  -4   73.69    3.80
   5  -9   4  171.28    7.10
  -5  -9  -4  183.38    6.50
  -5  -9  -4  172.08    6.70
  -5   9  -4  190.18    7.60
  -5   9  -4  172.78    7.10
  -6  -9  -4   46.40    3.00
   6  -9   4   49.90    3.40
  -6  -9  -4   45.10    2.80
  -6   9  -4   41.70    3.20
  -6   9  -4   48.70    3.50
  -7  -9  -4    4.80    1.40
   7  -9   4    4.30    1.50
  -7   9  -4    2.90    1.50
  -7   9  -4    3.00    1.50
   8  -9   4    5.20    1.80
  -8  -9  -4    3.30    1.40
  -8   9  -4    5.30    1.70
  -8   9  -4    3.60    1.60
  -9 -10   4    1.30    1.30
   9 -10  -4    0.70    1.40
  -9  10   4    2.20    1.40
  -9  10   4    2.50    1.50
  -8 -10   4    5.90    1.60
   8 -10  -4    6.20    1.80
   8  10  -4    6.50    1.40
  -8  10   4    6.00    1.70
  -8  10   4    5.70    1.70
  -7 -10   4    1.30    1.10
   7 -10  -4   -0.30    1.10
  -7 -10   4    1.50    1.10
  -7  10   4   -0.60    1.00
   7  10  -4    1.80    0.90
   7  10  -4    1.10    1.00
  -7  10   4    2.30    1.20
   6 -10  -4   25.10    2.50
  -6 -10   4   25.90    2.30
  -6 -10   4   22.60    2.20
  -6  10   4   26.00    2.20
   6  10  -4   23.40    1.90
   6  10  -4   23.30    2.40
  -6  10   4   24.00    2.50
   5 -10  -4   -1.10    0.70
  -5 -10   4    0.80    0.70
  -5 -10   4   -0.30    0.90
   5  10  -4   -0.30    0.60
   5  10  -4   -0.20    0.80
  -5  10   4   -1.40    0.70
  -5  10   4   -0.30    0.70
  -4 -10   4    7.80    1.10
   4 -10  -4   11.90    1.40
  -4 -10   4   11.40    1.50
   4 -10  -4   11.90    1.50
  -4 -10   4    8.70    1.20
   4  10  -4    8.20    1.10
  -4  10   4    9.50    1.60
  -4  10   4    8.70    1.20
   4  10  -4    8.60    1.50
  -3 -10   4    0.40    0.60
  -3 -10   4    1.40    0.60
   3 -10  -4    0.20    0.60
   3 -10  -4    1.30    0.60
  -3 -10   4    0.90    0.90
   3 -10  -4    0.70    0.60
  -3 -10   4    1.20    0.60
  -3  10   4    0.30    0.80
   3  10  -4    0.40    0.50
   3  10  -4    1.30    0.60
   3  10  -4    1.10    0.90
  -2 -10   4    0.40    0.50
  -2 -10   4   -0.30    0.40
   2 -10  -4    0.30    0.50
  -2 -10   4   -0.90    0.40
   2 -10  -4    0.00    0.40
  -2 -10   4    0.80    0.80
   2 -10  -4    0.40    0.40
   2  10  -4   -0.20    0.40
   2  10  -4   -0.60    0.50
   2  10  -4    0.20    0.40
   2  10  -4   -0.60    0.60
  -2  10   4    0.60    0.80
  -1 -10   4    2.10    0.60
  -1 -10   4    0.90    0.90
   1 -10  -4    0.90    0.40
   1 -10  -4    0.60    0.40
  -1 -10   4    2.50    0.70
  -1 -10   4    1.20    0.60
  -1  10   4    2.90    1.00
  -1  10   4    2.40    0.40
   1  10  -4    2.10    0.90
  -1  10   4    1.40    0.30
  -1  10   4    1.40    0.30
   1  10  -4    1.80    0.80
   1  10  -4    2.00    0.60
   1  10  -4    1.40    0.50
   0 -10  -4   40.60    1.60
   0 -10   4   42.30    2.10
   0 -10  -4   41.30    1.70
   0 -10   4   39.30    2.50
   0 -10   4   39.60    2.10
   0 -10   4   41.10    2.00
   0  10  -4   40.70    2.50
   0  10  -4   38.70    1.90
   0  10  -4   41.40    2.40
   0  10   4   36.60    2.50
   1 -10   4    2.10    0.70
  -1 -10  -4    2.00    0.40
   1 -10   4    1.90    0.90
  -1 -10  -4    1.90    0.40
   1 -10   4    2.40    0.70
  -1  10  -4    0.90    0.80
  -1  10  -4    2.00    0.90
  -1  10  -4    2.20    0.70
  -1  10  -4    1.30    0.60
  -2 -10  -4  168.28    5.60
  -2 -10  -4  159.28    5.30
  -2 -10  -4  158.38    5.30
   2 -10   4  152.28    5.90
  -2  10  -4  153.68    5.80
  -2  10  -4  165.98    6.50
  -2  10  -4  158.98    6.20
  -2  10  -4  163.48    5.80
  -3 -10  -4    4.60    0.80
  -3 -10  -4    1.60    0.70
  -3 -10  -4    3.70    0.70
   3 -10   4    3.00    1.10
  -3  10  -4    4.90    1.00
  -3  10  -4    2.40    1.10
  -3  10  -4    5.60    1.10
  -3  10  -4    3.20    1.00
   4 -10   4   42.10    2.80
  -4 -10  -4   37.70    2.20
  -4  10  -4   40.20    3.00
  -4  10  -4   38.80    2.40
  -4  10  -4   40.40    2.70
  -5 -10  -4   32.60    2.30
   5 -10   4   39.20    3.00
  -5  10  -4   38.30    2.30
  -5  10  -4   29.60    3.10
  -5  10  -4   35.50    2.70
  -6 -10  -4    1.60    1.00
   6 -10   4    3.90    1.50
  -6  10  -4    4.70    1.60
  -6  10  -4    1.50    1.20
  -7 -10  -4   21.20    2.40
   7 -10   4   18.90    2.70
  -7  10  -4   20.60    2.80
  -7  10  -4   20.50    2.70
  -8 -10  -4    7.70    1.90
   8 -10   4    5.70    1.90
  -8  10  -4    4.50    1.80
  -8  10  -4    9.10    2.10
  -9 -11   4   -0.10    1.10
   9 -11  -4   -0.40    1.40
  -9  11   4   -1.20    1.00
  -9  11   4    3.20    1.40
  -8 -11   4    3.50    1.50
   8 -11  -4    5.30    1.60
   8  11  -4    2.30    1.20
  -8  11   4    4.40    1.60
  -8  11   4    5.60    1.70
   7 -11  -4    1.40    1.30
  -7 -11   4    2.50    1.20
  -7 -11   4    1.30    1.10
  -7  11   4    3.40    1.30
   7  11  -4   -1.20    0.70
  -7  11   4    1.70    1.20
  -6 -11   4    6.70    1.40
  -6 -11   4    9.00    1.60
   6 -11  -4    8.80    1.60
  -6  11   4    9.40    1.60
  -6  11   4    9.10    1.80
   6  11  -4   10.20    1.80
   5 -11  -4   12.70    1.70
  -5 -11   4   14.80    1.80
  -5 -11   4   11.50    1.50
  -5  11   4   13.80    1.70
  -5  11   4   14.50    2.10
   5  11  -4   14.00    1.50
   5  11  -4   15.30    2.10
   4 -11  -4    1.70    0.80
  -4 -11   4    2.70    0.80
  -4 -11   4    3.20    1.10
   4  11  -4    4.20    1.30
  -4  11   4    2.10    0.70
  -4  11   4    1.70    1.00
   4  11  -4    2.80    0.70
  -3 -11   4   65.59    2.80
   3 -11  -4   65.99    3.00
  -3 -11   4   62.99    2.90
  -3 -11   4   69.99    3.50
   3 -11  -4   63.79    3.00
  -3 -11   4   71.69    3.00
  -3  11   4   64.39    2.80
   3  11  -4   68.49    3.00
   3  11  -4   66.59    2.70
   3  11  -4   67.79    3.70
  -3  11   4   64.59    3.60
   2 -11  -4   55.09    2.60
  -2 -11   4   65.19    2.80
  -2 -11   4   59.89    2.70
  -2 -11   4   61.29    2.60
  -2 -11   4   58.49    3.20
   2 -11  -4   59.19    2.60
  -2  11   4   58.39    2.30
  -2  11   4   57.39    3.40
   2  11  -4   61.99    2.90
   2  11  -4   67.49    3.60
   2  11  -4   58.09    2.50
   2  11  -4   64.19    2.50
  -1 -11   4    5.00    1.20
  -1 -11   4    8.30    1.00
   1 -11  -4    6.80    0.80
  -1 -11   4    7.20    0.90
  -1 -11   4    7.30    1.00
   1 -11  -4    5.40    0.70
  -1  11   4    4.50    1.10
   1  11  -4    6.60    1.20
   1  11  -4    6.90    1.30
   1  11  -4    6.00    0.80
   1  11  -4    8.40    0.90
   0 -11   4   94.79    3.80
   0 -11   4   91.29    3.60
   0 -11  -4   95.59    3.20
   0 -11  -4   94.39    3.20
   0 -11   4   96.29    4.40
   0 -11   4   97.49    3.80
   0  11  -4   92.39    3.50
   0  11   4   90.49    4.40
   0  11  -4   99.69    4.50
   0  11  -4   99.09    4.30
   1 -11   4   14.30    1.40
  -1 -11  -4   12.60    0.90
   1 -11   4   11.50    1.30
   1 -11   4   13.80    1.70
  -1 -11  -4   12.30    0.90
   1 -11   4   12.90    1.80
  -1  11  -4   13.40    1.70
  -1  11  -4   13.20    1.70
  -1  11  -4   14.40    1.40
  -1  11  -4   12.40    1.20
   2 -11   4   52.79    2.80
  -2 -11  -4   51.19    2.50
  -2 -11  -4   50.49    2.10
  -2 -11  -4   51.59    2.10
   2 -11   4   48.90    3.10
  -2  11  -4   53.69    3.30
  -2  11  -4   49.90    2.60
  -2  11  -4   46.30    3.00
  -2  11  -4   49.30    2.60
  -3 -11  -4    1.70    0.60
   3 -11   4    3.70    1.10
  -3 -11  -4    3.00    0.90
  -3 -11  -4    2.30    0.70
  -3  11  -4    5.50    1.50
  -3  11  -4    3.80    1.00
  -3  11  -4    4.60    1.10
  -3  11  -4    2.20    0.90
  -4 -11  -4    1.90    0.80
   4 -11   4    0.50    1.00
  -4  11  -4    1.90    1.00
  -4  11  -4    2.20    0.90
  -4  11  -4    1.20    1.10
  -4  11  -4    1.90    1.00
   5 -11   4    0.90    1.20
  -5 -11  -4    1.00    0.80
  -5  11  -4    1.00    1.20
  -5  11  -4    0.50    1.00
  -5  11  -4   -0.30    0.80
  -6 -11  -4    4.70    1.30
   6 -11   4    2.20    1.30
  -6  11  -4    5.20    1.70
  -6  11  -4    7.90    1.80
   7 -11   4    2.00    1.40
  -7 -11  -4    2.80    1.30
  -7  11  -4    4.50    1.60
  -7  11  -4    3.70    1.70
   8 -11   4    4.60    1.80
  -8 -11  -4    4.00    1.60
  -8  11  -4    1.10    1.60
  -8  11  -4   -0.30    1.50
  -8 -12   4    5.90    1.60
   8 -12  -4    3.30    1.50
  -8  12   4    3.00    1.60
   8  12  -4    3.70    1.40
  -8  12   4    4.80    1.50
  -7 -12   4    2.20    1.20
  -7 -12   4    1.70    1.20
   7 -12  -4    0.80    1.20
   7  12  -4    1.00    1.00
  -7  12   4    2.60    1.40
  -7  12   4    1.30    1.10
   6 -12  -4    2.30    1.30
  -6 -12   4    0.30    1.10
  -6 -12   4    1.10    1.00
   6  12  -4    3.50    1.30
  -6  12   4    1.60    1.00
  -6  12   4    0.30    1.20
  -5 -12   4   -0.20    1.00
  -5 -12   4    1.80    0.90
   5 -12  -4    0.70    1.00
  -5  12   4    0.50    1.10
  -5  12   4    0.30    0.70
   5  12  -4    1.50    1.10
  -4 -12   4   -0.60    0.90
   4 -12  -4    0.60    0.80
  -4 -12   4   -0.30    0.60
   4  12  -4    0.10    0.90
  -4  12   4   -0.30    1.00
  -4  12   4    0.20    0.60
   3 -12  -4   30.30    2.00
  -3 -12   4   31.40    1.90
  -3 -12   4   30.40    2.40
   3  12  -4   32.50    2.00
   3  12  -4   32.60    2.60
  -3  12   4   32.30    2.70
  -2 -12   4   33.00    2.50
   2 -12  -4   31.70    1.80
   2 -12  -4   35.60    1.80
  -2 -12   4   31.90    1.90
  -2 -12   4   31.50    1.90
   2  12  -4   32.20    2.60
   2  12  -4   31.90    2.10
  -2  12   4   27.90    2.70
  -1 -12   4  169.58    5.90
  -1 -12   4  167.78    6.60
  -1 -12   4  170.78    5.90
   1 -12  -4  164.48    5.50
  -1 -12   4  159.28    5.80
   1 -12  -4  166.88    5.50
   1  12  -4  173.78    6.40
   1  12  -4  163.78    5.50
   1  12  -4  166.68    5.60
   1  12  -4  162.28    6.70
  -1  12   4  178.18    6.90
   0 -12   4   69.89    2.90
   0 -12   4   71.19    3.20
   0 -12   4   73.89    3.90
   0 -12   4   76.89    3.60
   0 -12  -4   71.89    2.50
   0 -12  -4   69.39    2.60
   0  12  -4   71.39    3.70
   0  12  -4   68.89    2.90
   0  12  -4   75.29    3.90
   0  12   4   77.79    3.90
   1 -12   4   27.90    2.60
  -1 -12  -4   25.80    1.20
   1 -12   4   27.30    1.70
  -1 -12  -4   25.90    1.20
   1 -12   4   26.30    1.80
  -1  12  -4   29.10    2.60
  -1  12  -4   25.60    1.70
  -1  12  -4   29.40    2.40
   2 -12   4    9.60    1.70
  -2 -12  -4    9.20    0.90
  -2 -12  -4    8.40    0.80
   2 -12   4    6.80    1.20
  -2 -12  -4    8.70    1.20
  -2  12  -4    7.00    1.50
  -2  12  -4    8.10    1.20
  -2  12  -4    9.70    1.60
  -2  12  -4    7.10    1.10
   3 -12   4   36.70    2.50
  -3 -12  -4   34.90    1.90
  -3 -12  -4   36.20    1.90
  -3  12  -4   33.60    2.30
  -3  12  -4   36.00    2.90
  -3  12  -4   34.50    2.30
  -3  12  -4   37.50    2.60
  -4 -12  -4    0.20    0.60
   4 -12   4    0.60    1.00
  -4  12  -4    0.70    0.80
  -4  12  -4    0.40    0.80
  -4  12  -4    0.80    1.10
  -4  12  -4   -0.40    0.70
  -5 -12  -4    2.90    1.00
   5 -12   4    3.20    1.30
  -5  12  -4    3.60    1.10
  -5  12  -4    3.30    1.40
  -5  12  -4    5.90    1.50
  -6 -12  -4    0.70    1.00
   6 -12   4   -1.00    1.10
  -6  12  -4    3.20    1.30
  -6  12  -4   -1.60    1.40
   7 -12   4    1.60    1.30
  -7 -12  -4   -1.20    0.90
  -7  12  -4   -0.30    1.40
  -7  12  -4    0.10    1.10
  -8 -13   4    5.10    1.50
   8 -13  -4    3.70    1.70
  -8  13   4    5.20    1.80
   8  13  -4    5.30    1.40
   7 -13  -4    2.40    1.30
  -7 -13   4    0.00    0.90
   7  13  -4   -1.70    0.80
  -7  13   4    1.00    1.40
  -6 -13   4    0.70    0.90
   6 -13  -4    0.00    0.90
  -6 -13   4   -1.20    1.00
   6  13  -4   -0.70    0.90
  -6  13   4    0.50    1.30
  -5 -13   4   -0.30    1.00
  -5 -13   4    0.40    0.90
   5 -13  -4    0.00    0.90
   5  13  -4   -0.20    0.90
  -5  13   4    1.00    1.20
   4 -13  -4    5.30    1.20
  -4 -13   4    4.90    1.00
  -4 -13   4    5.90    1.40
   4  13  -4    4.70    1.50
  -4  13   4    4.90    1.50
   3 -13  -4   15.90    1.60
  -3 -13   4   14.50    1.50
  -3 -13   4   18.10    2.10
  -3  13   4   14.40    2.10
   3  13  -4   20.60    1.90
   3  13  -4   15.20    2.10
   2 -13  -4   26.40    1.70
  -2 -13   4   23.90    2.40
   2 -13  -4   24.90    1.60
  -2 -13   4   25.00    1.70
   2  13  -4   24.90    2.60
   2  13  -4   24.70    2.00
  -2  13   4   26.90    2.70
   1 -13  -4   30.50    1.50
  -1 -13   4   32.50    2.80
   1 -13  -4   27.60    1.50
  -1 -13   4   27.80    1.80
   1  13  -4   23.10    2.50
  -1  13   4   28.40    2.70
   1  13  -4   25.40    2.30
   0 -13   4   33.00    2.70
   0 -13  -4   33.10    1.40
   0 -13   4   30.20    2.00
   0 -13  -4   34.50    1.50
   0  13  -4   31.30    2.60
   0  13   4   39.50    2.80
   0  13  -4   41.00    2.70
  -1 -13  -4   41.00    1.60
   1 -13   4   37.10    2.30
   1 -13   4   41.70    3.00
  -1 -13  -4   36.80    1.50
  -1  13  -4   40.20    2.90
  -1  13  -4   44.80    3.00
  -2 -13  -4    0.50    0.70
  -2 -13  -4    1.00    0.40
   2 -13   4    0.10    0.70
   2 -13   4    2.10    1.20
  -2 -13  -4    1.70    0.50
  -2  13  -4    0.00    0.80
  -2  13  -4    1.70    1.00
  -2  13  -4    1.40    0.70
  -2  13  -4    0.70    0.70
  -3 -13  -4    0.50    0.50
   3 -13   4    2.10    1.00
  -3 -13  -4    0.00    0.50
  -3  13  -4    0.60    0.70
  -3  13  -4    1.10    1.10
  -3  13  -4    0.00    0.70
  -3  13  -4    1.00    1.00
  -4 -13  -4   11.00    1.30
   4 -13   4   10.10    1.70
  -4  13  -4   12.50    1.80
  -4  13  -4   13.10    2.40
  -4  13  -4   12.60    1.70
  -4  13  -4   15.20    1.80
  -5 -13  -4   23.50    2.00
   5 -13   4   23.30    2.70
  -5  13  -4   24.70    3.10
  -5  13  -4   27.10    2.70
  -5  13  -4   24.30    2.50
  -6 -13  -4    0.90    1.00
   6 -13   4   -0.10    1.10
  -6  13  -4    1.00    1.00
  -6  13  -4   -1.80    0.90
  -6  13  -4    0.60    1.30
  -7 -13  -4    5.80    1.50
   7 -13   4    3.80    1.80
  -7  13  -4    7.40    1.80
  -7  13  -4   -0.30    1.30
  -7 -14   4   10.30    1.70
   7 -14  -4   10.50    2.10
  -7  14   4   11.50    2.40
   7  14  -4    9.80    2.00
   6 -14  -4    9.40    1.80
  -6 -14   4   12.40    1.70
  -6 -14   4   11.10    2.00
   6  14  -4    9.50    2.00
  -6  14   4   10.10    2.10
   5 -14  -4    0.20    0.90
  -5 -14   4    4.80    1.40
  -5 -14   4    2.20    1.00
  -5  14   4    3.40    1.50
   5  14  -4    4.10    1.40
   4 -14  -4   25.60    2.10
  -4 -14   4   26.70    2.00
  -4 -14   4   25.10    2.60
   4  14  -4   21.10    2.70
  -4  14   4   21.80    2.80
  -3 -14   4   57.29    2.90
  -3 -14   4   64.29    3.70
   3 -14  -4   56.29    3.00
  -3  14   4   61.49    4.00
   3  14  -4   67.09    4.00
   3  14  -4   61.39    3.20
  -2 -14   4   18.90    2.30
  -2 -14   4   22.10    1.70
   2 -14  -4   20.90    1.50
   2  14  -4   25.90    2.10
   2  14  -4   15.70    2.20
  -2  14   4   24.20    2.70
   1 -14  -4    1.30    0.50
   1 -14  -4    1.00    0.50
  -1 -14   4    1.40    0.70
  -1 -14   4   -0.20    1.00
  -1  14   4    1.50    1.10
   1  14  -4    0.60    0.90
   1  14  -4    0.50    1.10
   0 -14  -4   -0.20    0.30
   0 -14   4    0.40    0.60
   0 -14   4    0.10    1.00
   0 -14  -4    0.10    0.30
   0  14  -4    1.40    1.10
   0  14   4   -1.00    0.90
   0  14  -4    0.90    0.80
   1 -14   4    8.00    1.30
  -1 -14  -4    7.80    0.60
   1 -14   4   10.60    1.80
  -1 -14  -4    8.00    0.60
  -1  14  -4    6.40    1.60
  -1  14  -4    7.50    1.60
   2 -14   4   21.10    2.60
  -2 -14  -4   23.30    1.20
   2 -14   4   25.10    2.00
  -2 -14  -4   24.00    1.20
  -2 -14  -4   24.70    2.00
  -2  14  -4   21.40    2.70
  -2  14  -4   23.70    2.50
  -3 -14  -4   12.80    1.10
   3 -14   4   11.10    1.70
   3 -14   4   15.80    2.30
  -3  14  -4   11.60    2.00
  -3  14  -4   14.00    2.00
   4 -14   4    0.40    1.00
  -4 -14  -4    0.50    0.70
  -4  14  -4    1.30    1.30
  -4  14  -4    1.20    1.20
   5 -14   4    6.00    1.60
  -5 -14  -4    8.40    1.30
  -5  14  -4    4.60    1.70
   6 -14   4    0.80    1.20
  -6 -14  -4    2.00    1.10
  -6  14  -4    0.20    1.30
  -7 -15   4    9.30    1.70
   7 -15  -4    6.00    1.80
   7  15  -4   10.30    2.00
  -7  15   4   10.30    2.30
  -6 -15   4    2.70    1.10
   6 -15  -4    1.90    1.20
  -6  15   4    0.50    1.40
   6  15  -4    1.70    1.30
  -5 -15   4    8.80    1.80
  -5 -15   4    7.70    1.40
   5 -15  -4    7.50    1.50
   5  15  -4   10.10    2.10
  -5  15   4    8.30    2.00
   4 -15  -4    0.00    0.80
  -4 -15   4    1.40    1.20
  -4 -15   4    0.70    0.80
   4  15  -4    0.40    1.10
  -4  15   4   -0.90    1.00
   3 -15  -4    8.40    1.30
  -3 -15   4   11.60    1.40
  -3 -15   4    7.10    1.80
   3  15  -4    7.10    1.80
  -3  15   4   14.70    2.40
  -2 -15   4    1.10    1.20
  -2 -15   4    0.90    0.70
   2 -15  -4    0.60    0.60
  -2  15   4    2.10    1.20
   2  15  -4    1.70    0.90
   2  15  -4    1.50    1.20
  -1 -15   4   52.79    3.60
  -1 -15   4   50.19    2.60
   1 -15  -4   51.19    2.20
   1 -15  -4   51.29    2.10
  -1  15   4   50.49    3.60
   1  15  -4   54.99    3.30
   1  15  -4   53.69    3.70
   0 -15   4   18.10    2.40
   0 -15   4   23.90    1.80
   0 -15  -4   19.80    1.00
   0 -15  -4   19.70    1.00
   0  15   4   18.80    2.40
   0  15  -4   23.10    2.70
   0  15  -4   23.30    2.50
   1 -15   4    2.60    0.90
  -1 -15  -4    2.50    1.10
   1 -15   4    1.90    1.40
  -1  15  -4    1.60    1.10
  -1  15  -4    2.20    1.20
  -2 -15  -4   18.50    0.90
   2 -15   4   16.70    2.40
   2 -15   4   20.60    2.10
  -2 -15  -4   17.60    0.90
  -2  15  -4   19.70    2.50
  -2  15  -4   19.40    2.60
   3 -15   4    3.80    1.30
   3 -15   4    2.70    1.50
  -3 -15  -4    4.50    0.80
  -3  15  -4    2.80    1.50
  -3  15  -4    5.30    1.50
   4 -15   4    2.50    1.50
   4 -15   4    1.20    1.10
  -4 -15  -4    1.50    0.80
  -4  15  -4    0.60    1.00
  -4  15  -4    1.30    1.30
  -5 -15  -4    1.50    0.90
   5 -15   4   -0.90    1.00
  -5  15  -4    1.40    1.50
  -6 -15  -4    0.70    0.90
   6 -15   4    2.30    1.40
  -6  15  -4    2.70    1.70
   6 -16  -4    3.30    1.40
  -6 -16   4    1.70    1.10
  -6  16   4   -0.50    1.30
   6  16  -4    1.00    1.30
   5 -16  -4    0.90    1.10
  -5 -16   4    1.30    1.40
  -5 -16   4    2.50    1.00
  -5  16   4    2.60    1.50
   5  16  -4    1.30    1.20
   4 -16  -4    7.60    1.40
  -4 -16   4    3.40    1.00
  -4 -16   4    5.90    1.80
  -4  16   4    6.00    1.90
   4  16  -4    5.40    1.70
   3 -16  -4    6.50    1.20
  -3 -16   4    5.80    1.10
  -3 -16   4    9.00    1.80
   3  16  -4    5.10    1.60
  -3  16   4    7.50    2.00
   2 -16  -4    0.30    0.60
  -2 -16   4   -0.60    1.10
  -2 -16   4    1.40    0.70
  -2  16   4    1.10    1.20
   2  16  -4    0.10    1.10
   2  16  -4    0.90    1.00
  -1 -16   4   16.10    2.40
  -1 -16   4   18.20    1.70
   1 -16  -4   16.30    1.10
   1 -16  -4   15.90    1.10
   1  16  -4   18.30    2.50
   1  16  -4   16.90    2.10
  -1  16   4   18.60    2.60
   0 -16   4   -0.50    1.20
   0 -16   4    0.90    0.80
   0  16   4    2.70    1.40
   0  16  -4   -0.20    1.00
   0  16  -4   -0.70    0.80
  -1 -16  -4   -0.70    1.00
   1 -16   4   -0.30    0.80
   1 -16   4    0.50    1.20
  -1  16  -4    1.30    1.10
  -1  16  -4    0.70    1.10
   2 -16   4    9.90    2.10
   2 -16   4    7.10    1.40
  -2  16  -4    7.30    1.80
  -2  16  -4   11.80    2.10
   3 -16   4   -0.40    0.90
  -3 -16  -4    0.40    0.40
   3 -16   4    0.30    1.40
  -3  16  -4   -0.10    1.10
  -3  16  -4   -1.20    1.00
   4 -16   4    1.20    1.40
   4 -16   4    1.20    1.10
  -4 -16  -4   -0.50    0.50
  -4  16  -4    0.40    1.20
  -4  16  -4    0.10    1.00
   5 -16   4    1.10    1.40
  -5 -16  -4   -0.70    0.60
   5 -16   4   -0.60    1.00
  -5  16  -4   -0.40    1.20
   5 -17  -4    6.60    1.60
  -5 -17   4    7.60    2.00
  -5 -17   4    8.00    1.40
  -5  17   4    8.60    2.30
   5  17  -4    8.00    2.10
  -4 -17   4   -2.20    1.10
   4 -17  -4   -2.10    0.70
  -4 -17   4    0.30    0.80
  -4  17   4   -1.40    1.10
   4  17  -4   -0.90    1.10
  -3 -17   4   26.90    3.00
   3 -17  -4   24.30    2.00
  -3 -17   4   27.70    2.00
   3  17  -4   31.80    3.50
  -3  17   4   27.10    3.20
   2 -17  -4   11.70    1.30
  -2 -17   4   12.20    2.20
  -2 -17   4   12.10    1.40
   2  17  -4    9.60    2.10
  -2  17   4   13.70    2.40
   2  17  -4   14.30    2.30
   1 -17  -4   56.39    2.30
  -1 -17   4   55.29    2.90
  -1 -17   4   57.69    4.00
   1  17  -4   57.89    3.70
   1  17  -4   63.89    4.30
  -1  17   4   61.29    4.20
   0 -17   4   -1.50    1.30
   0 -17   4    0.10    0.80
   0  17  -4    1.10    1.20
   0  17  -4    0.10    0.90
   0  17   4   -0.50    1.00
   1 -17   4    0.70    0.90
   1 -17   4    0.30    1.40
  -1  17  -4   -1.10    1.20
  -1  17  -4    1.00    1.10
   2 -17   4   -0.80    0.80
   2 -17   4    1.60    1.50
  -2  17  -4    1.90    1.40
  -2  17  -4   -0.10    1.10
   3 -17   4    4.10    1.70
   3 -17   4    2.50    1.20
  -3  17  -4    6.60    1.70
  -3  17  -4    1.80    1.50
  -4 -17  -4    0.90    0.50
   4 -17   4   -0.10    1.00
   4 -17   4   -0.10    1.40
  -4  17  -4    0.80    1.30
  -4  17  -4   -0.40    1.20
   3 -18  -4    0.60    0.80
  -3 -18   4    1.90    0.90
  -3 -18   4    2.20    1.60
  -3  18   4    0.70    1.40
   3  18  -4    0.50    1.20
  -2 -18   4    1.30    0.80
   2 -18  -4    1.20    0.60
  -2 -18   4    0.20    1.50
  -2  18   4   -0.10    1.20
   2  18  -4    2.20    1.40
  -1 -18   4    7.10    2.00
  -1 -18   4    5.20    1.10
   1 -18  -4    6.00    0.60
  -1  18   4    8.40    2.00
   1  18  -4    4.40    1.70
   1  18  -4    4.90    1.50
   0 -18   4    5.40    1.10
   0 -18   4    5.50    1.90
   0 -18  -4    5.10    1.50
   0  18  -4    2.10    1.30
   0  18  -4    4.20    1.60
   1 -18   4    2.50    1.70
   1 -18   4    2.80    1.10
  -1  18  -4    1.30    1.30
  -1  18  -4    2.70    1.30
   2 -18   4    2.10    1.60
   2 -18   4    1.80    1.00
  -2  18  -4    2.10    1.30
  -2  18  -4    0.90    1.20
 -11   0   5    1.80    1.90
  10   0  -5   -1.10    1.30
 -10   0   5   -2.40    1.40
   9   0  -5    3.00    1.60
  -8   0   5    0.90    1.00
   8   0  -5    2.10    1.30
  -8   0   5   -0.10    0.80
  -7   0   5    0.50    0.40
  -7   0   5    0.90    0.80
  -7   0   5    0.20    0.80
   7   0  -5   -1.40    0.70
   7   0  -5   -0.80    0.80
  -6   0   5   -0.10    0.40
  -6   0   5   -0.40    0.70
   6   0  -5   -1.10    0.70
   6   0  -5    0.20    0.70
  -6   0   5   -0.20    0.70
  -5   0   5  212.68    7.80
  -5   0   5  223.08    7.80
  -5   0   5  223.08    7.60
   5   0  -5  226.78    7.80
   5   0  -5  217.68    7.80
  -5   0   5  223.28    6.90
  -4   0   5    0.10    0.30
  -4   0   5   -0.30    0.50
   4   0  -5   -0.80    0.50
   4   0  -5   -0.50    0.50
  -4   0   5    0.10    0.60
   4   0  -5   -0.10    0.30
  -4   0   5    0.50    0.60
  -3   0   5 1425.56   41.70
   3   0  -5 1416.16   41.70
  -3   0   5 1407.56   41.50
  -3   0   5 1380.16   41.50
   3   0  -5 1367.66   41.60
   3   0  -5 1513.95   41.10
   3   0  -5 1356.66   41.60
   2   0  -5   -0.10    0.40
   2   0  -5    0.30    0.50
  -2   0   5   -0.40    0.30
   2   0  -5    0.40    0.40
  -2   0   5    0.50    0.50
   2   0  -5   -0.30    0.30
   2   0  -5    0.50    0.50
  -2   0   5    0.00    0.50
   1   0  -5    1.00    0.40
  -1   0   5    1.50    0.50
  -1   0   5    0.40    0.50
  -1   0   5    1.10    0.50
   1   0  -5    1.20    0.50
   1   0  -5    1.10    0.50
  -1   0   5    0.40    0.40
   0   0  -5   -0.20    0.50
   0   0   5   -0.40    0.40
   0   0   5   -0.20    0.40
   0   0  -5   -0.50    0.30
   0   0  -5   -0.80    0.40
   0   0  -5   -0.90    0.30
   0   0  -5   -0.40    0.50
   0   0   5   -0.20    0.30
  -1   0  -5   95.79    3.60
  -1   0  -5   92.29    3.60
   1   0   5   95.79    3.50
  -1   0  -5   94.29    3.20
  -1   0  -5   92.09    3.60
  -1   0  -5   91.99    3.60
   1   0   5   97.89    3.20
   2   0   5   -0.40    0.20
   2   0   5    0.80    0.50
  -2   0  -5    0.10    0.60
  -2   0  -5    0.30    0.50
  -2   0  -5    0.00    0.50
  -2   0  -5    0.10    0.60
   3   0   5   10.10    1.20
  -3   0  -5    8.00    1.20
  -3   0  -5    8.70    1.20
   3   0   5    9.00    0.70
  -4   0  -5    0.50    0.80
   4   0   5   -0.30    0.60
   4   0   5   -0.40    0.30
  -4   0  -5    0.50    0.70
   5   0   5    0.50    0.70
   5   0   5    0.30    0.40
  -5   0  -5    0.20    0.80
  -5   0  -5    1.80    1.00
  -6   0  -5   -0.20    1.00
  -6   0  -5    0.60    0.90
  -7   0  -5    4.80    1.40
  -7   0  -5    0.90    1.20
  -8   0  -5   -0.40    1.00
  -8   0  -5   -0.40    1.20
  -9   0  -5    0.30    1.60
 -11  -1   5    1.40    1.80
 -11   1   5    4.80    2.00
  10  -1  -5    1.30    1.50
 -10  -1   5    0.50    1.60
  10   1  -5    2.10    1.70
 -10   1   5    2.80    1.80
  -9  -1   5    7.60    1.70
   9  -1  -5    7.30    2.00
   9   1  -5   10.90    2.20
  -8  -1   5    0.60    1.00
   8  -1  -5    1.20    1.30
  -8  -1   5    1.50    1.00
   8   1  -5    3.30    1.40
  -8   1   5    1.50    1.10
  -7  -1   5   13.70    1.80
   7  -1  -5   12.40    1.80
  -7  -1   5   10.80    1.60
   7  -1  -5    8.10    1.60
   7   1  -5    9.00    1.60
  -7   1   5   11.90    1.10
  -7   1   5   12.90    1.80
  -7   1   5   11.60    1.60
   7   1  -5   12.60    1.80
  -6  -1   5    7.20    1.30
  -6  -1   5    8.20    0.70
   6  -1  -5    8.40    1.40
   6  -1  -5    6.80    1.40
  -6  -1   5    8.40    1.30
  -6   1   5    6.70    1.20
   6   1  -5    5.40    1.20
  -6   1   5    8.60    0.90
   6   1  -5    6.70    1.30
  -6   1   5    7.10    1.30
  -5  -1   5    8.10    1.20
  -5  -1   5    7.90    0.50
   5  -1  -5    8.20    1.30
  -5  -1   5    8.50    1.20
  -5  -1   5    7.10    1.20
   5  -1  -5    7.10    1.20
  -5   1   5    6.70    1.20
  -5   1   5    9.60    1.20
   5   1  -5    8.10    1.20
  -5   1   5    7.90    1.20
   5   1  -5    5.40    1.10
  -5   1   5    6.20    0.70
  -4  -1   5   38.40    2.10
  -4  -1   5   39.80    2.20
   4  -1  -5   36.80    2.20
  -4  -1   5   40.80    2.20
   4  -1  -5   38.10    2.20
  -4   1   5   36.90    2.10
   4   1  -5   38.40    2.20
  -4   1   5   41.60    1.80
  -4   1   5   40.00    2.20
   4   1  -5   46.50    2.30
  -4   1   5   41.20    2.10
  -3  -1   5    0.60    0.60
   3  -1  -5    1.00    0.50
   3  -1  -5    1.20    0.60
   3  -1  -5    0.00    0.50
  -3  -1   5    0.10    0.50
  -3  -1   5    0.20    0.50
  -3  -1   5    1.10    0.60
   3  -1  -5    1.00    0.50
   3   1  -5    0.60    0.20
  -3   1   5    0.20    0.30
   3   1  -5    1.10    0.60
  -3   1   5    1.00    0.60
   3   1  -5    0.90    0.50
   3   1  -5    0.20    0.60
  -3   1   5    1.30    0.60
  -3   1   5    0.60    0.40
  -2  -1   5 1067.59   29.40
  -2  -1   5  975.40   29.30
   2  -1  -5  967.90   29.20
   2  -1  -5  988.00   29.20
   2  -1  -5  947.51   29.20
  -2  -1   5  973.80   29.10
  -2  -1   5  969.90   29.20
   2  -1  -5  959.70   29.20
  -2   1   5 1005.90   29.20
   2   1  -5  984.70   29.30
   2   1  -5  972.40   29.20
  -2   1   5  970.80   29.20
  -2   1   5 1004.00   29.30
   2   1  -5 1011.90   29.30
  -1  -1   5   91.69    3.40
  -1  -1   5   95.59    3.40
   1  -1  -5   89.89    3.40
   1  -1  -5   99.69    3.50
  -1  -1   5   93.99    3.50
  -1  -1   5   89.09    3.50
   1  -1  -5   90.19    3.40
  -1   1   5   91.09    3.40
   1   1  -5   95.49    3.50
   1   1  -5   92.79    3.50
  -1   1   5   94.19    3.30
   1   1  -5   93.19    3.50
  -1   1   5   99.09    3.50
   0  -1   5  577.44   17.50
   0  -1  -5  562.44   17.50
   0  -1   5  601.04   17.60
   0  -1  -5  579.24   17.50
   0  -1   5  561.14   17.60
   0  -1  -5  616.14   17.50
   0  -1  -5  596.64   17.20
   0  -1  -5  570.04   17.50
   0  -1   5  566.44   17.30
   0   1  -5  558.24   17.50
   0   1  -5  589.74   17.60
   0   1   5  587.14   17.50
   0   1   5  577.74   17.20
   0   1   5  574.44   17.40
   0   1  -5  594.14   17.60
   0   1  -5  588.24   17.60
  -1  -1  -5  342.87   10.60
  -1  -1  -5  342.47   10.10
   1  -1   5  331.27   10.30
  -1  -1  -5  342.07   10.60
  -1  -1  -5  318.47   10.60
  -1  -1  -5  349.37   10.70
   1  -1   5  341.07   10.70
  -1   1  -5  334.37   10.70
  -1   1  -5  334.47   10.70
   1   1   5  338.37   10.60
  -1   1  -5  342.47   10.80
  -1   1  -5  341.07   10.70
   1   1   5  350.76   10.10
  -2  -1  -5    0.30    0.60
  -2  -1  -5   -0.10    0.50
  -2  -1  -5   -0.50    0.50
   2  -1   5    0.20    0.50
   2  -1   5   -0.10    0.30
  -2  -1  -5   -0.60    0.60
  -2   1  -5   -0.70    0.50
   2   1   5    0.20    0.20
   2   1   5    0.20    0.50
  -2   1  -5   -0.60    0.50
  -2   1  -5    0.30    0.60
   3  -1   5  433.46   13.50
  -3  -1  -5  452.05   13.40
  -3  -1  -5  450.65   14.20
  -3  -1  -5  454.15   14.30
   3  -1   5  460.55   14.20
  -3  -1  -5  484.85   14.30
   3   1   5  447.96   14.10
  -3   1  -5  452.35   14.40
  -3   1  -5  421.56   14.20
   3   1   5  446.66   13.10
  -4  -1  -5   36.60    2.60
  -4  -1  -5   36.80    2.30
   4  -1   5   35.60    1.60
  -4  -1  -5   35.30    1.20
   4  -1   5   34.60    2.20
  -4  -1  -5   32.10    2.30
   4   1   5   36.20    1.20
  -4   1  -5   36.80    2.50
   4   1   5   38.40    2.20
  -4   1  -5   36.00    2.30
   4   1   5   35.30    1.20
   5  -1   5   31.60    2.20
  -5  -1  -5   31.60    2.40
  -5  -1  -5   31.70    2.40
  -5   1  -5   35.60    2.40
   5   1   5   27.90    2.00
  -5   1  -5   29.90    2.40
   5   1   5   30.10    1.10
   6  -1   5    1.50    1.10
  -6  -1  -5    1.90    1.00
  -6  -1  -5    3.20    1.30
  -6   1  -5    2.00    1.10
  -6   1  -5    2.50    1.20
  -7  -1  -5   -0.40    1.00
  -7  -1  -5    0.80    1.20
  -7   1  -5    1.00    1.30
  -7   1  -5    2.00    1.20
  -8  -1  -5   11.00    2.20
  -8  -1  -5    6.30    1.60
  -8   1  -5   10.00    2.20
  -9  -1  -5    0.90    1.50
  -9   1  -5    3.40    1.80
 -11  -2   5   -1.50    1.40
 -11   2   5    0.40    1.60
  10  -2  -5   13.80    2.70
 -10  -2   5   17.30    2.90
 -10   2   5   14.80    2.70
  10   2  -5   14.80    2.60
  -9  -2   5    1.50    1.30
  -9  -2   5    2.80    1.20
   9  -2  -5    1.90    1.50
   9   2  -5    2.90    1.60
   8  -2  -5   27.50    2.90
  -8  -2   5   29.30    2.30
   8  -2  -5   27.90    2.80
  -8  -2   5   35.80    2.80
   8   2  -5   24.50    2.70
  -7  -2   5    0.90    1.10
   7  -2  -5    1.40    1.00
  -7  -2   5    0.60    0.90
   7  -2  -5    1.50    1.10
  -7   2   5    2.40    1.00
   7   2  -5    0.90    1.10
  -7   2   5    2.10    0.70
  -6  -2   5   10.60    1.40
  -6  -2   5   13.30    1.70
   6  -2  -5   13.90    1.70
   6  -2  -5   12.60    1.70
   6   2  -5   11.30    1.50
  -6   2   5   13.00    1.20
  -6   2   5    8.90    1.40
   6   2  -5   11.10    1.60
  -6   2   5   14.90    1.70
   5  -2  -5   -0.10    0.70
   5  -2  -5    0.30    0.70
  -5  -2   5    1.10    0.70
  -5  -2   5   -0.20    0.70
  -5  -2   5    0.60    0.70
  -5   2   5    1.30    0.70
   5   2  -5    0.20    0.70
   5   2  -5    0.20    0.70
  -5   2   5    1.10    0.50
  -5   2   5    0.60    0.70
  -5   2   5    0.50    0.70
   4  -2  -5    0.50    0.50
  -4  -2   5    1.00    0.60
  -4  -2   5    0.80    0.70
   4  -2  -5    1.60    0.70
  -4  -2   5    0.40    0.60
  -4  -2   5    0.10    0.60
   4  -2  -5    0.30    0.60
  -4   2   5    0.90    0.70
  -4   2   5    0.60    0.40
  -4   2   5    0.20    0.50
   4   2  -5    0.20    0.50
  -4   2   5    1.10    0.70
   4   2  -5    0.30    0.60
  -3  -2   5   50.59    2.50
  -3  -2   5   52.19    2.50
   3  -2  -5   52.59    2.50
  -3  -2   5   55.29    2.50
   3  -2  -5   51.79    2.40
   3  -2  -5   57.29    2.50
  -3  -2   5   54.39    2.40
  -3   2   5   52.59    2.40
  -3   2   5   49.70    2.30
   3   2  -5   53.19    2.40
   3   2  -5   54.09    2.50
   3   2  -5   54.59    1.70
   3   2  -5   51.29    2.50
  -3   2   5   51.49    2.40
  -3   2   5   51.99    2.20
  -2  -2   5  129.79    4.70
   2  -2  -5  130.89    4.50
   2  -2  -5  118.89    4.50
   2  -2  -5  125.69    4.60
   2  -2  -5  127.39    4.60
  -2  -2   5  126.49    4.50
  -2  -2   5  137.29    4.60
  -2  -2   5  135.99    4.70
   2   2  -5  135.59    4.60
   2   2  -5  128.99    4.60
  -2   2   5  129.29    4.60
   2   2  -5  130.39    4.60
  -2   2   5  128.59    4.50
  -2   2   5  125.79    4.50
  -1  -2   5   21.00    1.40
   1  -2  -5   23.80    1.40
  -1  -2   5   25.90    1.40
  -1  -2   5   23.00    1.30
   1  -2  -5   22.40    1.30
  -1  -2   5   21.80    1.30
   1  -2  -5   23.20    1.30
   1  -2  -5   23.90    1.40
   1   2  -5   23.90    1.40
  -1   2   5   21.50    1.30
   1   2  -5   23.20    1.40
  -1   2   5   24.10    1.30
   0  -2   5   26.90    1.40
   0  -2  -5   25.90    1.50
   0  -2  -5   26.10    1.40
   0  -2  -5   27.80    1.50
   0  -2  -5   24.40    1.20
   0  -2   5   24.90    1.50
   0  -2   5   25.20    1.50
   0  -2   5   26.20    1.50
   0   2   5   25.20    1.40
   0   2  -5   25.50    1.50
   0   2  -5   26.80    1.50
   0   2   5   26.80    1.20
   0   2  -5   26.90    1.50
  -1  -2  -5   42.80    1.50
  -1  -2  -5   39.90    2.00
  -1  -2  -5   44.10    2.00
   1  -2   5   43.10    2.10
  -1  -2  -5   46.30    2.10
   1  -2   5   42.70    1.80
   1  -2   5   40.40    2.00
  -1  -2  -5   42.60    2.00
   1   2   5   40.30    1.50
  -1   2  -5   42.00    2.10
  -1   2  -5   42.60    2.10
  -1   2  -5   42.90    2.10
   2  -2   5   -0.30    0.40
  -2  -2  -5    1.00    0.60
  -2  -2  -5    0.70    0.50
  -2  -2  -5    0.50    0.50
   2  -2   5    0.30    0.40
  -2  -2  -5    0.70    0.50
  -2   2  -5    0.30    0.60
  -2   2  -5    0.50    0.50
   2   2   5   -0.10    0.10
   2   2   5    0.50    0.20
  -2   2  -5    0.20    0.60
   3  -2   5    5.00    1.00
   3  -2   5    3.30    0.60
  -3  -2  -5    2.90    0.80
  -3  -2  -5    4.00    0.90
  -3  -2  -5    6.20    1.10
  -3   2  -5    5.00    0.50
  -3   2  -5    4.30    0.90
  -3   2  -5    5.00    1.10
  -4  -2  -5   19.20    1.90
  -4  -2  -5   19.10    0.90
  -4  -2  -5   19.60    1.70
   4  -2   5   19.30    1.70
  -4  -2  -5   22.00    1.70
  -4   2  -5   20.10    1.70
  -4   2  -5   17.20    1.90
   4   2   5   15.50    1.40
   5  -2   5   28.70    2.20
  -5  -2  -5   26.50    2.20
  -5  -2  -5   29.90    2.20
  -5   2  -5   28.60    2.40
   5   2   5   28.00    2.40
  -5   2  -5   30.60    2.30
  -6  -2  -5   16.40    2.00
   6  -2   5   15.70    2.00
  -6  -2  -5   15.10    2.00
  -6   2  -5   14.20    1.90
  -6   2  -5   20.30    2.40
  -7  -2  -5    2.50    1.30
  -7  -2  -5    1.20    1.30
  -7   2  -5    2.20    1.20
  -7   2  -5    0.80    1.30
  -8  -2  -5    7.70    1.90
  -8  -2  -5    3.80    1.60
  -8   2  -5    9.70    2.20
  -9  -2  -5    0.70    2.40
  -9  -2  -5    2.50    1.70
  -9   2  -5    1.60    1.80
 -11  -3   5    3.00    1.90
 -11   3   5    3.50    2.00
  10  -3  -5    1.30    1.80
 -10  -3   5    4.10    1.90
 -10   3   5    0.50    1.40
  10   3  -5    1.00    1.40
   9  -3  -5    5.40    1.90
  -9  -3   5    9.40    1.60
  -9  -3   5    8.20    1.80
   9   3  -5    4.90    1.80
   8  -3  -5    0.30    0.90
  -8  -3   5   -0.10    0.80
   8  -3  -5    0.00    1.20
  -8  -3   5   -0.90    0.80
  -8   3   5    0.60    0.70
   8   3  -5    3.70    1.40
   7  -3  -5   20.10    2.30
  -7  -3   5   22.70    2.40
  -7  -3   5   22.80    2.10
   7  -3  -5   26.80    2.60
  -7   3   5   25.10    1.80
   7   3  -5   20.90    2.30
  -7   3   5   24.70    2.80
  -6  -3   5   17.90    1.90
   6  -3  -5   18.70    2.10
  -6  -3   5   20.20    1.90
   6  -3  -5   19.60    2.10
  -6   3   5   21.20    1.80
   6   3  -5   23.30    1.80
   6   3  -5   17.40    1.90
  -6   3   5   20.50    1.60
  -5  -3   5   38.90    2.30
  -5  -3   5   35.50    2.20
   5  -3  -5   33.80    2.20
   5  -3  -5   35.00    2.30
  -5  -3   5   36.60    2.20
  -5  -3   5   33.90    2.20
  -5   3   5   31.70    2.30
  -5   3   5   35.70    1.90
   5   3  -5   33.80    2.10
   5   3  -5   34.10    2.20
  -5   3   5   33.70    2.10
  -4  -3   5   27.10    1.80
   4  -3  -5   24.30    1.80
  -4  -3   5   27.70    1.80
   4  -3  -5   30.00    1.80
  -4  -3   5   25.30    1.80
   4  -3  -5   24.70    1.80
  -4  -3   5   27.20    1.80
   4   3  -5   25.20    1.70
  -4   3   5   20.20    1.60
   4   3  -5   27.00    1.80
  -4   3   5   30.30    1.60
  -4   3   5   27.10    1.70
  -3  -3   5   37.20    1.90
  -3  -3   5   32.40    1.80
  -3  -3   5   35.90    1.90
   3  -3  -5   35.90    1.90
   3  -3  -5   33.60    1.90
  -3  -3   5   38.20    2.00
   3  -3  -5   33.70    1.90
   3   3  -5   35.80    1.90
   3   3  -5   36.30    1.90
  -3   3   5   31.80    1.70
  -3   3   5   31.90    1.80
  -3   3   5   36.20    2.00
   3   3  -5   39.30    2.00
  -3   3   5   34.40    1.90
   2  -3  -5  526.85   16.20
  -2  -3   5  545.55   16.30
  -2  -3   5  516.75   16.10
   2  -3  -5  528.95   16.20
  -2  -3   5  525.45   16.20
  -2  -3   5  526.75   16.20
   2  -3  -5  534.75   16.20
   2  -3  -5  540.95   16.20
  -2   3   5  531.95   16.20
   2   3  -5  529.55   16.20
  -2   3   5  543.85   16.10
  -2   3   5  524.95   16.10
   2   3  -5  524.55   16.20
   2   3  -5  536.65   16.20
  -1  -3   5  250.37    8.00
  -1  -3   5  249.58    7.90
   1  -3  -5  242.48    7.80
   1  -3  -5  244.68    7.80
   1  -3  -5  232.38    7.80
  -1  -3   5  249.18    7.90
  -1  -3   5  240.58    8.00
   1  -3  -5  246.98    7.90
  -1   3   5  252.67    7.70
  -1   3   5  248.58    7.80
   1   3  -5  247.18    7.90
   1   3  -5  250.47    7.90
  -1   3   5  243.58    7.80
   0  -3   5 1408.86   40.90
   0  -3  -5 1361.86   40.70
   0  -3  -5 1389.56   40.60
   0  -3   5 1374.96   40.80
   0  -3   5 1418.86   40.70
   0  -3   5 1403.56   40.90
   0  -3  -5 1380.16   40.40
   0  -3  -5 1351.46   40.60
   0   3  -5 1352.86   40.80
   0   3   5 1385.36   40.50
   0   3   5 1374.36   40.70
   0   3   5 1365.96   40.40
   0   3  -5 1441.66   40.90
   0   3  -5 1423.96   40.90
  -1  -3  -5  269.47    8.40
   1  -3   5  245.78    8.50
  -1  -3  -5  259.87    8.50
  -1  -3  -5  269.77    7.90
  -1  -3  -5  263.47    8.40
   1  -3   5  274.47    8.70
  -1  -3  -5  271.87    8.50
   1   3   5  265.87    8.30
  -1   3  -5  257.27    8.60
  -1   3  -5  269.37    8.60
  -1   3  -5  264.17    8.60
   2  -3   5  637.34   19.50
  -2  -3  -5  674.23   19.80
   2  -3   5  633.54   19.90
  -2  -3  -5  632.54   19.70
  -2  -3  -5  663.53   19.80
  -2  -3  -5  639.94   19.80
   2  -3   5  689.63   20.30
  -2   3  -5  636.54   19.90
  -2   3  -5  628.14   19.40
  -2   3  -5  652.63   19.90
   2   3   5  672.43   19.60
  -2   3  -5  656.83   20.00
  -3  -3  -5  331.27   11.10
  -3  -3  -5  336.37   11.10
   3  -3   5  345.67   11.20
  -3  -3  -5  345.27   11.10
   3  -3   5  348.77   10.70
  -3   3  -5  338.17   11.20
   3   3   5  351.16   10.80
  -3   3  -5  340.37   10.40
  -3   3  -5  338.47   11.40
  -4  -3  -5    9.10    1.30
   4  -3   5    9.00    1.30
  -4  -3  -5    7.70    1.20
  -4  -3  -5   10.40    1.40
  -4   3  -5    8.70    0.60
  -4   3  -5    8.60    1.40
  -4   3  -5    8.10    1.30
   4   3   5    9.50    1.10
   5  -3   5    2.20    1.00
  -5  -3  -5    1.20    1.00
  -5  -3  -5    1.60    0.90
  -5   3  -5    2.20    0.90
  -5   3  -5    2.20    1.10
   6  -3   5   43.40    3.00
  -6  -3  -5   45.50    3.00
  -6  -3  -5   44.70    3.10
  -6   3  -5   45.30    3.00
  -6   3  -5   49.80    3.30
  -7  -3  -5   -0.10    1.00
  -7  -3  -5   -1.00    1.10
  -7   3  -5   -1.40    1.00
  -8  -3  -5    2.20    1.30
  -8  -3  -5    1.00    1.40
  -8   3  -5    0.20    1.40
  -9  -3  -5    0.70    1.50
  -9  -3  -5   -0.50    1.20
  -9   3  -5    1.00    1.50
 -11  -4   5    2.80    1.70
 -11   4   5    2.00    1.80
 -10  -4   5   -1.50    1.30
 -10  -4   5   -0.60    1.10
 -10   4   5    1.50    1.60
  10   4  -5    1.40    1.60
  -9  -4   5    0.80    1.20
  -9  -4   5   -0.20    0.90
   9  -4  -5    0.70    1.40
   9   4  -5    1.20    1.30
  -9   4   5   -1.10    1.30
   8  -4  -5    5.30    1.60
   8  -4  -5    3.80    1.40
  -8  -4   5    3.70    1.20
  -8  -4   5    4.00    1.40
   8   4  -5    3.40    1.00
   8   4  -5    4.90    1.50
  -8   4   5    2.90    0.90
   7  -4  -5   18.20    2.20
  -7  -4   5   18.10    2.10
  -7  -4   5   15.30    1.80
   7  -4  -5   20.90    2.30
  -7   4   5   17.90    1.70
   7   4  -5   15.50    2.00
   6  -4  -5    0.40    0.90
  -6  -4   5   -0.10    0.70
   6  -4  -5    0.10    0.80
  -6  -4   5    2.00    0.90
  -6   4   5    0.40    0.60
  -6   4   5    0.70    0.70
   6   4  -5   -0.50    0.70
  -5  -4   5  269.57    9.30
   5  -4  -5  268.97    9.40
  -5  -4   5  286.87    9.40
   5  -4  -5  278.07    9.40
  -5  -4   5  262.77    9.10
  -5  -4   5  267.57    9.30
   5  -4  -5  262.87    9.40
  -5   4   5  276.77    9.10
   5   4  -5  269.27    9.30
  -5   4   5  282.47    9.20
  -4  -4   5  339.97   11.30
   4  -4  -5  335.77   11.40
  -4  -4   5  349.67   11.30
   4  -4  -5  383.86   11.50
   4  -4  -5  356.66   11.50
  -4  -4   5  339.77   11.30
  -4  -4   5  364.26   11.40
   4   4  -5  344.47   11.30
  -4   4   5  342.87   11.40
  -4   4   5  353.76   11.20
   3  -4  -5  825.12   25.30
  -3  -4   5  816.82   25.20
  -3  -4   5  838.62   25.20
  -3  -4   5  826.02   25.20
   3  -4  -5  850.31   25.30
   3  -4  -5  846.92   25.20
  -3  -4   5  872.31   25.30
   3   4  -5  834.72   25.20
  -3   4   5  821.42   25.10
  -3   4   5  840.12   25.20
  -3   4   5  846.82   25.20
   3   4  -5  861.11   25.20
  -2  -4   5  330.37   10.40
  -2  -4   5  319.17   10.40
   2  -4  -5  331.27   10.40
   2  -4  -5  336.87   10.40
   2  -4  -5  329.87   10.40
   2  -4  -5  327.87   10.30
  -2  -4   5  331.67   10.50
  -2  -4   5  337.97   10.50
  -2   4   5  323.47   10.50
  -2   4   5  331.17   10.40
   2   4  -5  322.07    9.90
   2   4  -5  336.97   10.50
  -2   4   5  330.77   10.20
   2   4  -5  329.97   10.40
  -1  -4   5  162.68    5.50
  -1  -4   5  159.28    5.60
   1  -4  -5  159.78    5.40
  -1  -4   5  163.48    5.50
   1  -4  -5  168.28    5.40
  -1  -4   5  161.18    5.60
   1  -4  -5  168.58    5.50
   1  -4  -5  157.38    5.40
   1   4  -5  163.18    5.50
  -1   4   5  163.58    5.30
  -1   4   5  160.08    5.40
   0  -4   5   15.60    1.20
   0  -4  -5   17.70    1.10
   0  -4   5   17.50    1.30
   0  -4  -5   16.00    1.10
   0  -4   5   18.00    1.20
   0  -4   5   17.10    1.30
   0  -4  -5   16.80    1.10
   0   4   5   17.80    0.90
   0   4  -5   17.80    1.30
   0   4   5   16.40    1.10
   0   4  -5   15.80    1.20
  -1  -4  -5  302.07    8.90
  -1  -4  -5  299.97    9.30
   1  -4   5  291.97    9.40
   1  -4   5  300.27    9.50
  -1  -4  -5  293.87    9.30
   1  -4   5  289.37    9.50
  -1  -4  -5  292.77    9.30
  -1  -4  -5  295.17    9.30
  -1   4  -5  293.57    9.50
   1   4   5  305.27    9.10
  -1   4  -5  285.67    9.60
  -1   4  -5  300.17    9.50
  -2  -4  -5  210.78    7.20
  -2  -4  -5  208.98    7.20
   2  -4   5  209.78    7.40
   2  -4   5  236.48    7.60
  -2  -4  -5  211.18    7.20
   2  -4   5  221.38    7.20
  -2  -4  -5  222.68    7.20
  -2   4  -5  211.18    7.00
  -2   4  -5  221.48    7.40
  -2   4  -5  222.68    7.50
   2   4   5  220.08    7.00
  -2   4  -5  219.38    7.50
   3  -4   5    0.80    0.60
  -3  -4  -5    1.40    0.60
   3  -4   5    1.40    0.80
  -3  -4  -5    0.90    0.60
  -3  -4  -5    0.50    0.70
  -3   4  -5    1.50    0.80
   3   4   5    1.60    0.60
  -3   4  -5   -0.40    0.50
  -3   4  -5    0.40    0.40
  -4  -4  -5  231.88    8.10
  -4  -4  -5  217.08    8.00
   4  -4   5  229.78    8.20
  -4  -4  -5  224.98    8.00
  -4   4  -5  235.08    7.10
  -4   4  -5  226.28    8.10
  -4   4  -5  229.28    8.40
   4   4   5  237.08    7.70
  -5  -4  -5   19.40    2.10
  -5  -4  -5   20.40    2.10
   5  -4   5   18.80    2.10
  -5   4  -5   20.40    2.10
  -5   4  -5   21.10    2.30
   6  -4   5    2.40    1.10
  -6  -4  -5    1.50    1.10
  -6  -4  -5    3.50    1.20
  -6   4  -5    3.00    1.30
  -7  -4  -5    2.30    1.30
  -7  -4  -5    1.00    1.20
  -7   4  -5    1.00    1.30
  -8  -4  -5    7.90    2.00
  -8  -4  -5    5.70    1.80
  -8   4  -5    9.10    2.10
  -9  -4  -5    4.90    1.70
  -9  -4  -5    5.40    2.00
  -9   4  -5    4.40    2.00
  -9   4  -5    1.70    1.60
 -10  -5   5   -0.70    1.20
 -10  -5   5   -2.30    1.40
 -10   5   5   -0.40    1.40
  10   5  -5    1.40    1.50
   9  -5  -5    1.50    1.40
  -9  -5   5    0.30    0.90
  -9  -5   5    0.60    1.20
   9  -5  -5   -1.20    1.40
   9   5  -5    1.50    1.30
  -9   5   5   -1.10    1.20
   8  -5  -5    0.90    1.00
   8  -5  -5    1.50    1.30
  -8  -5   5    0.20    1.00
  -8  -5   5    0.90    1.00
  -8   5   5    0.20    0.80
   8   5  -5    0.60    1.20
   8   5  -5   -0.20    0.80
  -7  -5   5   18.50    2.00
   7  -5  -5   17.90    2.20
   7  -5  -5   14.50    2.10
  -7  -5   5   19.80    2.30
   7   5  -5   18.90    2.10
   7   5  -5   18.50    1.90
  -7   5   5   20.20    1.90
   6  -5  -5   15.80    1.90
  -6  -5   5   14.60    1.80
   6  -5  -5   16.60    1.90
  -6  -5   5   14.20    1.60
   6   5  -5   12.70    1.70
  -6   5   5   15.00    1.60
  -5  -5   5   12.00    1.50
   5  -5  -5   13.90    1.60
  -5  -5   5   11.70    1.50
  -5  -5   5   14.00    1.60
  -5  -5   5   12.80    1.50
   5  -5  -5   13.80    1.70
   5  -5  -5   16.20    2.10
  -5   5   5   12.20    1.40
   5   5  -5   11.60    1.50
   5   5  -5   11.70    1.30
  -4  -5   5   82.49    3.50
  -4  -5   5   79.39    3.50
  -4  -5   5   88.49    3.70
   4  -5  -5   77.89    3.60
   4  -5  -5   89.59    3.60
  -4  -5   5   77.49    3.60
   4  -5  -5   83.79    3.60
   4   5  -5   88.29    3.50
  -4   5   5   83.39    3.60
  -4   5   5   91.79    3.50
   4   5  -5   81.29    3.50
  -4   5   5   78.49    3.50
  -3  -5   5  272.67    9.00
   3  -5  -5  278.27    9.00
  -3  -5   5  274.77    8.90
  -3  -5   5  291.17    9.10
   3  -5  -5  263.17    8.90
   3  -5  -5  271.37    9.00
  -3  -5   5  271.87    9.00
   3   5  -5  271.27    8.10
   3   5  -5  268.07    8.80
  -3   5   5  276.37    8.70
   3   5  -5  273.27    8.90
  -3   5   5  270.17    9.00
   3   5  -5  271.97    8.90
  -3   5   5  273.37    8.90
   2  -5  -5   10.80    1.00
  -2  -5   5    8.20    1.00
  -2  -5   5   11.60    1.20
  -2  -5   5    9.20    1.00
  -2  -5   5   10.10    1.00
   2  -5  -5   11.50    1.10
   2  -5  -5    9.40    1.00
   2   5  -5   10.20    1.10
   2   5  -5   10.70    0.80
   2   5  -5   11.60    1.00
  -2   5   5   12.30    0.80
   2   5  -5   10.70    1.10
  -2   5   5    8.70    1.10
  -2   5   5   10.50    1.00
  -1  -5   5    0.20    0.40
   1  -5  -5    0.10    0.40
  -1  -5   5   -0.10    0.40
   1  -5  -5   -0.10    0.30
  -1  -5   5    0.10    0.40
   1  -5  -5    0.40    0.40
   1  -5  -5    0.10    0.40
  -1  -5   5    0.20    0.40
   1   5  -5    0.60    0.40
  -1   5   5   -0.30    0.50
  -1   5   5    0.10    0.20
   1   5  -5   -0.10    0.40
  -1   5   5    0.10    0.30
   0  -5   5   37.80    1.90
   0  -5   5   39.30    1.90
   0  -5   5   35.20    1.90
   0  -5   5   37.70    2.00
   0  -5  -5   38.80    1.70
   0  -5  -5   37.60    1.70
   0  -5  -5   37.30    1.70
   0   5   5   36.00    1.70
   0   5  -5   33.90    1.90
   0   5  -5   38.30    1.90
   0   5  -5   37.40    1.90
   0   5  -5   33.00    1.70
   1  -5   5   56.39    2.60
  -1  -5  -5   57.19    2.40
  -1  -5  -5   53.59    2.40
  -1  -5  -5   63.49    2.20
   1  -5   5   59.69    2.70
   1  -5   5   59.59    2.70
  -1  -5  -5   60.59    2.40
  -1  -5  -5   56.29    2.40
   1   5   5   60.59    2.40
  -1   5  -5   57.29    2.60
  -1   5  -5   57.69    2.70
  -1   5  -5   57.59    2.50
   2  -5   5    1.80    0.70
  -2  -5  -5    2.90    0.30
   2  -5   5    3.10    0.80
  -2  -5  -5    2.90    0.70
  -2  -5  -5    2.30    0.60
  -2  -5  -5    1.60    0.50
  -2  -5  -5    1.50    0.60
   2  -5   5    2.20    0.70
  -2   5  -5    1.90    0.80
  -2   5  -5    2.10    0.60
  -2   5  -5    1.40    0.50
  -2   5  -5    3.40    0.90
   3  -5   5  140.99    5.30
   3  -5   5  134.19    5.20
  -3  -5  -5  126.99    5.00
  -3  -5  -5  129.89    5.00
  -3  -5  -5  132.69    4.90
  -3  -5  -5  143.99    5.00
  -3   5  -5  127.99    5.10
  -3   5  -5  134.19    4.60
  -3   5  -5  132.39    5.30
  -4  -5  -5   16.80    1.80
   4  -5   5   17.40    1.90
  -4  -5  -5   18.10    1.80
  -4  -5  -5   16.70    1.70
  -4   5  -5   19.50    1.20
  -4   5  -5   18.50    1.90
  -4   5  -5   17.30    1.90
  -5  -5  -5   68.19    3.60
  -5  -5  -5   69.69    3.50
   5  -5   5   67.49    3.70
  -5   5  -5   68.59    3.80
  -5   5  -5   76.89    4.00
   6  -5   5   11.90    1.80
  -6  -5  -5    8.10    1.60
  -6  -5  -5    9.50    1.70
  -6   5  -5    9.50    1.80
  -7  -5  -5   -0.50    0.90
   7  -5   5    0.60    1.10
  -7  -5  -5   -0.30    1.00
  -7   5  -5    0.80    1.30
  -8  -5  -5    0.90    1.40
  -8  -5  -5    0.20    1.10
  -8   5  -5   -0.20    1.40
  -8   5  -5    1.50    1.30
  -9  -5  -5   -0.30    1.30
  -9  -5  -5    2.30    1.50
  -9   5  -5    2.60    1.80
  -9   5  -5    0.30    1.20
 -10  -6   5   -1.70    1.10
 -10  -6   5    0.20    1.40
  10   6  -5   -1.00    1.30
 -10   6   5   -1.60    1.10
   9  -6  -5    2.40    1.50
  -9  -6   5    3.50    1.20
   9  -6  -5   -0.20    1.20
  -9  -6   5    3.10    1.40
  -9   6   5    1.80    1.20
  -9   6   5    1.20    1.50
   9   6  -5    2.30    1.30
   8  -6  -5   48.50    3.60
   8  -6  -5   54.89    3.60
  -8  -6   5   53.39    3.60
  -8  -6   5   46.40    3.10
  -8   6   5   50.59    3.10
   8   6  -5   52.89    3.10
   8   6  -5   52.69    3.50
  -7  -6   5   -0.40    0.90
   7  -6  -5    0.20    1.00
  -7  -6   5    0.20    0.90
   7  -6  -5    1.60    1.20
   7   6  -5   -0.90    0.70
   7   6  -5    0.40    0.90
  -7   6   5   -0.60    0.70
   6  -6  -5  118.59    5.30
  -6  -6   5  124.79    5.20
  -6  -6   5  119.39    4.90
   6  -6  -5  122.19    5.30
   6   6  -5  116.29    5.10
   6   6  -5  125.39    5.10
  -6   6   5  122.69    5.10
   5  -6  -5    1.00    0.90
  -5  -6   5    0.60    0.80
   5  -6  -5    1.30    0.90
  -5  -6   5    0.00    0.70
  -5  -6   5    1.30    0.90
  -5   6   5    0.00    1.00
   5   6  -5    0.60    0.80
   5   6  -5    0.30    0.70
  -5   6   5    0.30    0.70
   4  -6  -5   -0.60    0.60
   4  -6  -5    0.10    0.50
   4  -6  -5    0.90    0.70
  -4  -6   5   -0.30    0.60
  -4  -6   5    0.40    0.70
  -4  -6   5    0.00    0.60
  -4  -6   5    0.10    0.50
   4   6  -5   -0.30    0.40
  -4   6   5   -0.40    0.40
   4   6  -5   -0.20    0.60
  -4   6   5   -0.50    0.60
   4   6  -5   -0.70    0.50
  -3  -6   5   83.09    3.50
   3  -6  -5   81.49    3.50
  -3  -6   5   81.19    3.50
  -3  -6   5   85.59    3.50
   3  -6  -5   83.89    3.50
  -3  -6   5   78.89    3.40
   3  -6  -5   83.69    3.40
   3   6  -5   83.29    2.80
  -3   6   5   91.09    3.20
   3   6  -5   85.69    3.40
   3   6  -5   88.99    3.30
   3   6  -5   82.39    3.40
  -3   6   5   86.09    3.70
  -3   6   5   86.19    3.40
  -2  -6   5   -0.50    0.40
  -2  -6   5    1.00    0.60
  -2  -6   5    0.60    0.60
  -2  -6   5   -0.80    0.40
   2  -6  -5    0.10    0.50
   2  -6  -5   -0.30    0.40
   2  -6  -5    0.20    0.40
   2   6  -5    1.00    0.50
   2   6  -5   -0.30    0.30
   2   6  -5    0.20    0.40
  -2   6   5    0.00    0.50
   2   6  -5    0.20    0.60
   2   6  -5    0.10    0.50
  -2   6   5    0.30    0.40
   1  -6  -5   47.20    2.10
  -1  -6   5   47.80    2.20
  -1  -6   5   46.00    2.40
  -1  -6   5   49.70    2.30
   1  -6  -5   48.40    2.10
   1  -6  -5   48.90    2.10
  -1  -6   5   51.29    2.30
   1  -6  -5   49.60    2.10
  -1   6   5   47.80    2.50
  -1   6   5   48.20    2.00
   1   6  -5   50.99    2.10
   1   6  -5   47.20    2.20
   1   6  -5   50.69    2.50
   1   6  -5   48.10    2.20
   0  -6   5   18.40    1.40
   0  -6   5   20.70    1.40
   0  -6   5   20.90    1.50
   0  -6  -5   17.90    1.20
   0  -6  -5   20.30    1.10
   0  -6  -5   19.90    1.10
   0  -6  -5   19.50    1.10
   0  -6   5   19.50    1.50
   0   6  -5   19.30    1.40
   0   6  -5   17.40    1.40
   0   6  -5   18.60    1.40
   0   6   5   19.60    1.10
   0   6  -5   21.10    1.30
   0   6  -5   17.10    1.30
   1  -6   5    0.20    0.50
   1  -6   5    0.50    0.60
  -1  -6  -5    1.00    0.50
   1  -6   5    0.00    0.50
  -1  -6  -5    0.50    0.40
  -1  -6  -5    0.50    0.40
  -1   6  -5    0.30    0.60
  -1   6  -5    0.70    0.70
  -1   6  -5    1.80    0.60
   1   6   5    1.30    0.50
  -1   6  -5    0.60    0.50
   2  -6   5  398.16   12.20
   2  -6   5  374.16   12.20
  -2  -6  -5  376.46   11.80
  -2  -6  -5  368.56   11.80
  -2  -6  -5  375.56   11.80
   2  -6   5  366.76   12.00
  -2  -6  -5  367.06   11.70
  -2  -6  -5  402.16   11.20
  -2   6  -5  379.86   11.90
  -2   6  -5  364.06   12.10
  -2   6  -5  371.56   12.20
  -3  -6  -5    5.00    0.90
   3  -6   5    5.90    1.20
  -3  -6  -5    6.10    0.90
   3  -6   5    7.70    1.20
  -3  -6  -5    6.10    1.00
  -3  -6  -5    5.40    0.90
  -3   6  -5    4.80    1.00
  -3   6  -5    5.60    1.20
  -3   6  -5    6.50    0.90
  -4  -6  -5   86.69    3.80
  -4  -6  -5   90.59    3.90
   4  -6   5   85.39    4.10
  -4   6  -5   90.49    3.40
  -4   6  -5   89.49    4.30
  -4   6  -5   97.49    4.10
  -5  -6  -5    3.90    1.10
  -5  -6  -5    1.70    0.90
   5  -6   5    3.10    1.10
  -5   6  -5    2.30    1.10
  -6  -6  -5   16.80    2.00
   6  -6   5   17.40    2.20
  -6  -6  -5   13.70    2.00
  -6   6  -5   17.10    2.40
  -7  -6  -5    9.00    1.70
   7  -6   5    9.50    1.90
  -7  -6  -5    6.70    1.70
  -7   6  -5    6.70    1.90
  -7   6  -5    5.40    1.80
  -8  -6  -5    7.50    1.90
  -8  -6  -5    3.90    1.50
  -8   6  -5    3.10    1.80
  -8   6  -5    6.50    1.80
  -9  -6  -5    0.70    1.30
  -9  -6  -5   -0.20    1.60
  -9   6  -5    3.60    1.80
  -9   6  -5    1.30    1.40
 -10  -7   5   -0.60    1.30
 -10  -7   5    0.30    1.70
 -10   7   5    2.40    1.80
  10   7  -5    2.70    1.60
   9  -7  -5   13.00    2.40
  -9  -7   5   14.70    2.00
  -9  -7   5   14.40    2.30
  -9   7   5   16.70    2.10
  -9   7   5   13.50    2.50
   9   7  -5   12.90    2.20
  -8  -7   5    2.90    1.20
  -8  -7   5    3.40    1.40
   8  -7  -5    3.20    1.40
   8  -7  -5    2.70    1.40
   8   7  -5    5.30    1.30
   8   7  -5    3.70    1.30
  -8   7   5    5.50    1.30
  -8   7   5    3.20    1.50
  -7  -7   5    1.70    1.10
   7  -7  -5   -1.00    1.00
   7  -7  -5    0.40    1.00
  -7  -7   5   -0.10    0.90
   7   7  -5    0.90    0.90
   7   7  -5    0.80    0.90
  -7   7   5    0.90    0.90
  -6  -7   5    1.00    0.90
   6  -7  -5   -0.40    0.80
   6  -7  -5    2.10    1.10
  -6  -7   5    2.60    1.00
  -6   7   5    0.40    0.80
   6   7  -5    1.50    0.90
   6   7  -5   -0.10    0.70
  -5  -7   5    4.00    1.00
   5  -7  -5    3.50    1.00
  -5  -7   5    5.40    1.20
  -5  -7   5    4.70    1.10
   5  -7  -5    4.40    1.10
  -5   7   5    4.80    1.20
   5   7  -5    5.40    1.00
   5   7  -5    3.80    1.10
  -4  -7   5    2.40    0.90
  -4  -7   5    0.90    0.60
  -4  -7   5    2.40    0.80
   4  -7  -5    3.00    0.80
   4  -7  -5    2.90    0.90
   4  -7  -5    1.60    0.80
  -4  -7   5    2.70    0.80
  -4   7   5    1.80    0.80
   4   7  -5    2.60    0.90
   4   7  -5    2.40    0.70
  -4   7   5    2.70    0.60
  -3  -7   5    0.90    0.70
   3  -7  -5    1.20    0.60
   3  -7  -5    1.20    0.60
   3  -7  -5    0.60    0.50
  -3  -7   5    1.30    0.60
  -3  -7   5    1.20    0.60
  -3  -7   5    1.80    0.70
   3   7  -5    1.20    0.60
   3   7  -5    0.40    0.70
   3   7  -5    1.20    0.60
  -3   7   5    0.30    0.50
   3   7  -5    2.00    0.40
  -3   7   5    0.30    0.70
  -2  -7   5   -0.50    0.50
  -2  -7   5   -1.20    0.50
  -2  -7   5   -0.10    0.40
  -2  -7   5   -0.30    0.40
   2  -7  -5    0.00    0.50
   2  -7  -5    0.10    0.40
   2  -7  -5    0.20    0.50
   2   7  -5   -0.30    0.40
   2   7  -5    0.20    0.40
   2   7  -5    1.30    0.70
   2   7  -5    1.40    0.50
  -2   7   5   -0.90    0.50
  -2   7   5    0.00    0.40
   2   7  -5    0.40    0.40
  -1  -7   5   36.10    1.90
   1  -7  -5   38.00    1.80
   1  -7  -5   37.80    1.70
   1  -7  -5   39.00    1.70
   1  -7  -5   37.90    1.80
  -1  -7   5   35.90    2.00
  -1  -7   5   36.80    2.10
  -1  -7   5   38.20    2.00
   1   7  -5   37.70    2.00
  -1   7   5   37.70    1.70
   1   7  -5   38.10    1.80
   1   7  -5   40.80    2.00
  -1   7   5   37.90    2.20
   1   7  -5   40.60    2.30
   0  -7  -5   11.80    0.90
   0  -7  -5   11.80    0.90
   0  -7   5   10.90    1.20
   0  -7   5   11.60    1.40
   0  -7   5   12.10    1.20
   0  -7  -5   12.30    0.90
   0  -7  -5   11.60    1.00
   0  -7   5   14.20    1.30
   0   7  -5   11.50    1.20
   0   7  -5   10.70    1.20
   0   7  -5   14.40    1.00
   0   7  -5   13.10    1.30
   0   7  -5   12.60    1.30
   0   7   5   13.90    0.90
  -1  -7  -5   67.19    2.70
   1  -7   5   65.29    3.00
   1  -7   5   77.09    3.20
   1  -7   5   67.59    3.20
  -1  -7  -5   66.29    2.60
  -1  -7  -5   67.29    2.70
  -1   7  -5   68.89    2.80
  -1   7  -5   69.39    3.10
  -1   7  -5   73.89    3.10
  -1   7  -5   72.99    3.10
  -1   7  -5   65.89    3.20
   1   7   5   68.19    2.60
  -2  -7  -5   87.29    3.40
   2  -7   5   84.39    3.80
   2  -7   5   80.59    3.70
  -2  -7  -5   86.29    3.30
   2  -7   5   93.59    3.80
  -2  -7  -5   84.79    3.30
  -2  -7  -5   95.69    3.00
  -2  -7  -5   89.79    3.40
  -2   7  -5   86.69    3.60
  -2   7  -5   93.99    4.00
  -2   7  -5   82.69    3.60
  -2   7  -5   81.39    3.60
  -2   7  -5   82.19    3.80
  -3  -7  -5   25.70    1.60
  -3  -7  -5   24.90    1.70
   3  -7   5   26.50    1.90
  -3  -7  -5   25.00    1.60
  -3  -7  -5   26.40    1.70
  -3   7  -5   25.80    1.70
  -3   7  -5   22.10    1.90
  -3   7  -5   25.90    1.90
  -3   7  -5   21.90    1.60
  -3   7  -5   26.80    2.10
  -4  -7  -5    3.20    0.90
   4  -7   5    5.90    1.20
  -4  -7  -5    2.90    0.80
  -4  -7  -5    3.70    0.90
  -4   7  -5    3.90    0.70
  -4   7  -5    4.80    1.30
  -4   7  -5    3.20    1.10
   5  -7   5   -0.80    0.70
  -5  -7  -5    0.90    0.80
  -5  -7  -5    1.20    0.90
  -5   7  -5    0.50    1.10
  -5   7  -5    0.20    0.90
  -6  -7  -5    1.20    1.00
  -6  -7  -5    3.80    1.30
   6  -7   5    0.00    1.10
  -6   7  -5    2.80    1.30
  -6   7  -5    2.00    1.30
  -7  -7  -5    7.70    1.80
  -7  -7  -5    6.80    1.60
   7  -7   5    7.80    1.80
  -7   7  -5    5.50    1.90
  -7   7  -5    8.10    1.90
  -8  -7  -5   -0.50    1.30
  -8  -7  -5    1.00    1.20
  -8   7  -5    2.90    1.50
  -8   7  -5   -0.60    1.40
  -9  -7  -5    1.90    1.70
  -9  -7  -5    5.00    1.80
  -9   7  -5    1.50    1.80
  -9   7  -5   -0.40    1.60
 -10  -8   5   -0.40    1.40
 -10  -8   5    0.00    1.60
 -10   8   5    0.60    1.40
  -9  -8   5    2.20    1.40
   9  -8  -5    0.00    1.30
   9   8  -5    1.00    1.20
  -9   8   5    3.30    1.50
  -9   8   5    1.20    1.10
   8  -8  -5    1.40    1.40
  -8  -8   5    1.30    1.10
  -8  -8   5    0.10    1.00
   8  -8  -5   -1.00    1.20
  -8   8   5    1.10    1.30
  -8   8   5   -0.70    0.90
   8   8  -5    0.10    0.90
   8   8  -5    0.70    1.10
   7  -8  -5    7.30    1.60
  -7  -8   5    6.80    1.50
   7  -8  -5   10.20    1.90
  -7  -8   5   11.90    1.80
   7   8  -5    9.70    1.60
  -7   8   5    8.40    1.60
   7   8  -5    8.50    1.50
   6  -8  -5    0.50    1.00
   6  -8  -5    0.10    0.90
  -6  -8   5   -1.30    0.80
  -6  -8   5    0.00    0.90
   6   8  -5   -1.10    0.80
  -6   8   5    0.30    0.80
   6   8  -5   -0.20    0.70
   5  -8  -5   69.69    3.60
  -5  -8   5   67.29    3.40
  -5  -8   5   71.29    3.40
  -5  -8   5   70.29    3.50
   5  -8  -5   72.39    3.50
  -5   8   5   73.89    3.70
   5   8  -5   74.09    3.70
   5   8  -5   71.59    3.40
  -4  -8   5    0.70    0.80
   4  -8  -5    2.00    0.80
  -4  -8   5    1.40    0.70
  -4  -8   5    1.10    0.70
   4  -8  -5    0.00    0.70
  -4  -8   5    0.50    0.70
   4  -8  -5    0.30    0.70
   4   8  -5   -0.30    0.60
   4   8  -5    0.50    0.80
  -4   8   5    1.20    0.80
   3  -8  -5  176.98    6.20
  -3  -8   5  187.18    6.40
   3  -8  -5  183.38    6.30
  -3  -8   5  179.88    6.30
  -3  -8   5  176.78    6.60
  -3  -8   5  176.78    6.30
   3  -8  -5  176.28    6.30
   3   8  -5  181.48    6.30
   3   8  -5  179.68    5.90
  -3   8   5  181.18    6.80
   3   8  -5  182.38    6.80
   3   8  -5  179.88    6.20
   2  -8  -5   88.19    3.50
   2  -8  -5   93.09    3.40
  -2  -8   5   93.49    3.70
  -2  -8   5   88.39    3.60
  -2  -8   5   92.39    3.90
  -2  -8   5   85.29    3.60
   2  -8  -5   94.39    3.50
   2   8  -5   89.19    4.00
   2   8  -5   88.39    3.50
   2   8  -5   90.49    3.50
  -2   8   5   90.89    4.00
  -2   8   5   84.59    3.30
   2   8  -5   89.59    3.40
   1  -8  -5  340.27   10.40
   1  -8  -5  318.87   10.50
  -1  -8   5  327.67   11.00
  -1  -8   5  335.67   10.80
  -1  -8   5  340.97   10.80
  -1  -8   5  350.76   10.80
   1  -8  -5  350.96   10.50
   1   8  -5  336.87   10.80
  -1   8   5  344.37   11.30
   1   8  -5  335.97   10.70
  -1   8   5  341.27   10.40
   1   8  -5  328.87   11.20
   0  -8   5  138.59    5.20
   0  -8  -5  143.59    4.80
   0  -8  -5  150.38    4.80
   0  -8  -5  149.49    4.80
   0  -8   5  141.39    5.30
   0  -8  -5  149.19    4.90
   0  -8   5  141.69    5.20
   0  -8   5  155.18    5.60
   0   8   5  144.89    4.70
   0   8  -5  145.29    5.20
   0   8  -5  137.69    5.40
   0   8   5  151.48    4.80
   0   8  -5  147.89    5.60
   1  -8   5   56.49    3.00
  -1  -8  -5   61.49    2.30
  -1  -8  -5   59.39    2.40
   1  -8   5   59.59    2.80
   1  -8   5   63.49    2.90
  -1  -8  -5   60.49    2.40
  -1   8  -5   63.69    3.00
   1   8   5   61.49    2.30
  -1   8  -5   59.09    3.00
  -1   8  -5   60.09    2.60
  -1   8  -5   61.19    2.80
  -1   8  -5   58.79    2.80
   2  -8   5   26.70    1.90
  -2  -8  -5   27.70    1.60
   2  -8   5   28.50    2.10
   2  -8   5   28.20    1.90
  -2  -8  -5   25.20    1.40
  -2  -8  -5   26.00    1.60
  -2  -8  -5   24.50    1.40
   2   8   5   27.10    1.40
  -2   8  -5   27.10    2.10
  -2   8  -5   26.10    1.80
  -2   8  -5   27.40    1.70
  -2   8  -5   24.00    1.80
  -2   8  -5   28.40    1.90
  -3  -8  -5   -0.50    0.40
  -3  -8  -5   -0.40    0.50
  -3  -8  -5    0.30    0.30
   3  -8   5   -0.70    0.60
  -3  -8  -5   -0.50    0.50
  -3  -8  -5   -0.40    0.50
  -3   8  -5    0.60    0.60
  -3   8  -5   -0.40    0.70
  -3   8  -5   -0.90    0.70
  -3   8  -5    0.60    0.80
   4  -8   5   26.40    2.20
  -4  -8  -5   22.50    1.70
  -4  -8  -5   27.40    1.70
  -4  -8  -5   25.60    1.90
  -4   8  -5   28.30    2.60
  -4   8  -5   23.20    1.70
  -4   8  -5   26.30    2.60
   5  -8   5    0.60    1.10
  -5  -8  -5   -0.50    0.80
  -5  -8  -5   -0.70    0.70
  -5   8  -5    1.10    1.20
  -5   8  -5    1.20    1.20
  -6  -8  -5    0.50    0.90
   6  -8   5    2.00    1.20
  -6  -8  -5   -0.50    0.90
  -6   8  -5    1.50    1.30
  -6   8  -5    0.60    1.10
   7  -8   5    6.90    1.90
  -7  -8  -5    4.50    1.50
  -7  -8  -5    5.70    1.50
  -7   8  -5    1.00    1.30
  -7   8  -5    9.10    2.00
  -8  -8  -5    1.90    1.40
  -8   8  -5    3.50    1.70
  -8   8  -5    2.80    1.60
   9  -9  -5    0.40    1.20
  -9  -9   5   -2.90    1.10
  -9  -9   5   -0.60    1.20
  -9   9   5    0.20    1.00
   9   9  -5    1.50    1.20
  -9   9   5    0.10    1.20
  -8  -9   5    0.00    1.10
   8  -9  -5   -0.10    1.20
  -8  -9   5    0.40    1.20
  -8   9   5    0.60    1.10
   8   9  -5   -0.10    1.00
   8   9  -5    0.90    1.00
  -8   9   5    1.30    1.20
  -7  -9   5    3.60    1.30
   7  -9  -5    0.10    1.00
   7  -9  -5    0.60    1.00
  -7  -9   5    1.00    1.00
   7   9  -5   -0.60    0.80
   7   9  -5   -0.70    0.80
  -7   9   5   -0.20    0.90
  -7   9   5   -0.30    1.00
   6  -9  -5   13.20    1.80
  -6  -9   5   13.10    1.70
  -6  -9   5   11.90    1.60
   6  -9  -5   14.10    1.90
   6   9  -5   14.40    1.90
   6   9  -5   14.30    1.80
  -6   9   5   16.50    2.10
   5  -9  -5    8.10    1.40
  -5  -9   5    6.70    1.20
  -5  -9   5    8.30    1.40
   5  -9  -5    6.20    1.30
  -5  -9   5    7.60    1.30
  -5   9   5    9.30    1.60
   5   9  -5    8.10    1.40
   5   9  -5    7.80    1.20
  -4  -9   5  240.28    8.10
  -4  -9   5  226.88    8.00
   4  -9  -5  229.68    8.00
   4  -9  -5  229.68    8.20
  -4  -9   5  240.58    8.30
   4   9  -5  223.08    7.90
  -4   9   5  233.28    8.60
   4   9  -5  243.58    8.60
  -3  -9   5    0.80    0.60
  -3  -9   5    2.00    0.70
   3  -9  -5    1.10    0.70
  -3  -9   5    1.00    0.70
   3  -9  -5    1.60    0.70
  -3  -9   5    2.80    0.90
   3  -9  -5    1.00    0.60
  -3   9   5    0.70    0.90
   3   9  -5    1.20    0.50
   3   9  -5    1.80    0.70
   3   9  -5    1.80    0.60
   3   9  -5    1.60    0.90
  -2  -9   5  100.99    4.00
  -2  -9   5  104.19    4.00
   2  -9  -5  108.99    3.80
  -2  -9   5   97.59    4.30
  -2  -9   5  109.89    4.10
   2  -9  -5  104.89    3.90
   2  -9  -5  101.99    3.90
  -2   9   5   97.59    4.50
   2   9  -5  102.09    4.50
   2   9  -5  103.29    3.90
   2   9  -5  101.29    3.90
   2   9  -5  102.79    3.90
   1  -9  -5    7.90    0.80
  -1  -9   5    6.60    1.00
   1  -9  -5    6.60    0.80
   1  -9  -5    6.80    0.80
  -1  -9   5    6.30    1.20
  -1  -9   5    8.00    1.10
  -1  -9   5    6.40    1.00
  -1   9   5    6.90    1.30
   1   9  -5    6.70    0.90
   1   9  -5    8.50    1.20
  -1   9   5    7.80    0.70
   1   9  -5    6.90    1.20
   0  -9  -5   18.20    1.00
   0  -9   5   16.70    1.40
   0  -9   5   16.90    1.40
   0  -9   5   18.10    1.80
   0  -9  -5   15.60    1.10
   0  -9  -5   17.40    1.10
   0  -9   5   19.80    1.50
   0   9  -5   18.10    1.80
   0   9   5   18.00    0.90
   0   9  -5   16.50    1.60
   0   9   5   18.50    0.90
   0   9  -5   17.70    1.30
  -1  -9  -5   55.19    2.10
   1  -9   5   51.39    2.70
  -1  -9  -5   56.39    2.30
   1  -9   5   59.49    2.80
  -1  -9  -5   54.89    2.30
  -1  -9  -5   55.59    2.10
   1  -9   5   61.39    3.10
  -1   9  -5   58.49    3.00
  -1   9  -5   55.29    2.90
  -1   9  -5   55.69    2.70
   1   9   5   57.69    2.10
  -1   9  -5   57.29    2.70
   1   9   5   54.19    2.60
   2  -9   5   -0.50    0.60
  -2  -9  -5   -0.30    0.30
  -2  -9  -5   -0.70    0.40
   2  -9   5   -0.60    0.80
  -2  -9  -5   -0.40    0.50
  -2   9  -5    0.00    0.60
  -2   9  -5   -0.20    0.60
   2   9   5    0.70    0.40
  -2   9  -5    0.40    0.80
  -2   9  -5   -0.10    0.70
  -3  -9  -5   18.70    1.30
  -3  -9  -5   16.90    1.40
  -3  -9  -5   16.50    1.20
   3  -9   5   18.70    2.00
  -3  -9  -5   19.50    1.40
  -3   9  -5   19.40    2.00
  -3   9  -5   18.80    1.80
  -3   9  -5   19.50    1.90
  -3   9  -5   16.80    2.00
  -4  -9  -5    1.20    0.70
  -4  -9  -5    0.00    0.60
   4  -9   5    0.60    0.90
  -4  -9  -5    0.10    0.70
  -4   9  -5   -0.40    0.60
  -4   9  -5    0.90    1.10
  -4   9  -5    0.00    0.80
   5  -9   5    2.60    1.30
  -5  -9  -5    1.10    0.80
  -5  -9  -5    0.40    0.70
  -5  -9  -5    1.10    0.90
  -5   9  -5   -0.20    1.00
  -5   9  -5    2.70    1.30
   6  -9   5    4.20    1.50
  -6  -9  -5    3.60    1.30
  -6   9  -5    2.90    1.40
  -6   9  -5    2.80    1.40
  -7  -9  -5    2.50    1.20
   7  -9   5    3.10    1.50
  -7   9  -5    5.00    1.80
  -7   9  -5    2.40    1.40
  -8  -9  -5   -0.20    1.00
  -8   9  -5    0.60    1.40
  -8   9  -5   -0.70    1.30
  -9 -10   5   -0.30    1.20
   9 -10  -5    1.20    1.30
  -9  10   5    0.50    1.30
  -9  10   5    1.20    1.20
  -8 -10   5    3.60    1.40
  -8 -10   5    4.30    1.50
   8 -10  -5   -0.20    1.10
   8  10  -5    2.10    1.10
  -8  10   5    0.60    1.20
  -8  10   5    2.70    1.30
   8  10  -5    0.10    1.00
  -7 -10   5   -1.20    1.00
   7 -10  -5    0.80    1.20
  -7 -10   5    1.70    1.20
   7  10  -5   -0.30    0.90
  -7  10   5   -1.20    0.90
  -7  10   5   -0.60    0.90
   7  10  -5    0.50    0.90
  -6 -10   5    0.40    0.80
   6 -10  -5   -0.30    0.80
   6 -10  -5    1.10    1.00
  -6 -10   5   -0.20    1.00
   6  10  -5    0.80    0.80
   6  10  -5   -2.30    0.60
  -6  10   5   -1.60    0.90
  -6  10   5    0.30    0.80
   5 -10  -5    1.90    1.00
  -5 -10   5    1.50    1.10
  -5 -10   5    1.70    0.90
   5 -10  -5    2.10    1.00
  -5 -10   5    1.50    0.80
   5  10  -5   -0.30    0.70
   5  10  -5    1.60    1.00
  -5  10   5    0.20    1.10
   4 -10  -5   18.10    1.80
  -4 -10   5   20.90    2.00
   4 -10  -5   19.40    1.70
  -4 -10   5   19.50    1.70
  -4 -10   5   21.40    1.60
   4  10  -5   17.50    2.10
   4  10  -5   17.90    1.50
  -4  10   5   19.50    2.20
  -3 -10   5    1.80    0.70
   3 -10  -5    1.50    0.60
   3 -10  -5    1.00    0.60
  -3 -10   5    0.50    0.80
   3 -10  -5    1.10    0.70
  -3 -10   5    1.60    0.70
  -3 -10   5    0.70    0.70
   3  10  -5    1.10    0.60
   3  10  -5    1.10    0.50
   3  10  -5    0.80    0.80
  -3  10   5    1.30    0.90
  -2 -10   5   91.09    3.80
   2 -10  -5   96.39    3.50
  -2 -10   5   95.79    3.70
  -2 -10   5   94.49    4.20
   2 -10  -5   94.99    3.60
   2 -10  -5   92.59    3.60
  -2 -10   5   91.59    3.80
   2  10  -5   95.89    3.80
   2  10  -5   91.99    3.60
   2  10  -5   90.59    3.60
   2  10  -5   92.19    4.40
  -2  10   5   93.89    4.40
  -1 -10   5    0.80    0.60
   1 -10  -5    0.50    0.30
   1 -10  -5    0.40    0.50
  -1 -10   5    1.70    0.60
  -1 -10   5    0.70    0.60
   1 -10  -5    0.40    0.40
  -1 -10   5   -0.30    0.80
   1  10  -5   -1.30    0.50
   1  10  -5   -0.60    0.40
  -1  10   5    1.10    0.80
   1  10  -5    0.30    0.50
   1  10  -5   -0.40    0.70
   0 -10   5    1.20    0.60
   0 -10   5    1.60    0.60
   0 -10  -5    2.10    0.50
   0 -10   5    0.70    0.60
   0 -10   5    0.50    0.80
   0 -10  -5    2.50    0.30
   0 -10  -5    1.80    0.50
   0  10  -5    2.10    0.90
   0  10  -5    0.90    0.60
   0  10  -5    2.20    0.90
  -1 -10  -5   58.29    2.40
   1 -10   5   60.99    3.30
   1 -10   5   57.09    2.90
  -1 -10  -5   61.39    2.40
   1 -10   5   57.89    2.90
  -1  10  -5   61.19    2.80
  -1  10  -5   56.39    3.10
  -1  10  -5   62.39    3.30
  -1  10  -5   56.29    2.80
   2 -10   5   86.79    4.10
  -2 -10  -5   82.99    3.20
   2 -10   5   80.49    3.80
  -2 -10  -5   82.99    3.30
  -2 -10  -5   81.89    3.20
  -2  10  -5   77.39    3.60
  -2  10  -5   78.89    3.90
  -2  10  -5   85.39    4.20
  -2  10  -5   80.69    3.60
  -3 -10  -5   15.40    1.40
  -3 -10  -5   12.00    1.30
   3 -10   5   12.10    1.80
   3 -10   5   13.40    1.70
  -3  10  -5   10.80    1.50
  -3  10  -5   11.30    1.60
  -3  10  -5   11.60    1.50
  -3  10  -5   14.90    2.00
  -4 -10  -5   47.20    2.60
   4 -10   5   51.29    3.20
  -4  10  -5   54.29    2.80
  -4  10  -5   46.20    3.10
  -4  10  -5   49.80    3.00
  -4  10  -5   49.90    3.40
   5 -10   5    8.60    1.70
  -5 -10  -5    8.10    1.40
  -5  10  -5    5.10    1.50
  -5  10  -5    9.10    1.90
   6 -10   5   15.90    2.30
  -6 -10  -5   14.10    1.90
  -6  10  -5   11.40    2.00
  -6  10  -5   12.50    2.30
   7 -10   5    2.50    1.50
  -7 -10  -5   -0.90    1.10
  -7  10  -5    0.60    1.30
  -7  10  -5    2.00    1.40
  -8 -10  -5    1.40    1.30
  -8  10  -5    2.80    1.60
  -8  10  -5    0.90    1.40
  -9 -11   5    8.60    2.10
   9 -11  -5   12.30    2.40
  -9  11   5   15.90    2.50
  -9  11   5   14.50    2.50
   8 -11  -5   -1.60    1.20
  -8 -11   5    1.60    1.30
  -8  11   5   -0.20    1.10
   8  11  -5    0.00    0.90
  -8  11   5    1.00    1.20
  -7 -11   5   26.90    2.70
  -7 -11   5   26.10    2.60
   7 -11  -5   20.50    2.60
   7  11  -5   20.30    2.50
  -7  11   5   20.90    2.50
  -7  11   5   24.00    2.80
  -6 -11   5    3.40    1.20
  -6 -11   5    2.80    1.30
   6 -11  -5    2.50    1.30
   6  11  -5    3.40    1.20
  -6  11   5    3.40    1.30
   6  11  -5    3.20    1.30
  -6  11   5    5.00    1.20
   5 -11  -5   23.70    2.30
  -5 -11   5   26.10    2.10
  -5 -11   5   24.60    2.40
  -5  11   5   24.00    2.60
   5  11  -5   23.70    1.80
  -5  11   5   22.50    2.10
   5  11  -5   24.90    2.60
  -4 -11   5   -0.10    0.60
   4 -11  -5   -0.40    0.70
   4 -11  -5    1.00    0.70
  -4 -11   5    1.10    0.70
  -4 -11   5    2.10    1.00
  -4  11   5    1.20    0.70
   4  11  -5    0.50    1.00
   4  11  -5    0.10    0.60
  -4  11   5   -0.70    0.80
  -3 -11   5   14.20    1.50
   3 -11  -5   15.80    1.30
  -3 -11   5   16.30    1.50
  -3 -11   5   15.20    1.80
   3 -11  -5   16.10    1.60
   3  11  -5   16.60    1.30
   3  11  -5   14.60    1.90
  -3  11   5   18.50    2.20
   3  11  -5   15.10    1.40
  -2 -11   5    4.50    1.20
   2 -11  -5    5.40    0.80
  -2 -11   5    5.00    0.90
   2 -11  -5    5.20    0.80
   2 -11  -5    5.70    0.90
  -2 -11   5    5.00    0.90
  -2 -11   5    5.10    1.20
   2  11  -5    5.10    0.80
   2  11  -5    4.70    0.90
  -2  11   5    6.90    1.40
   2  11  -5    4.30    1.20
   2  11  -5    5.40    1.00
   1 -11  -5  108.99    3.90
  -1 -11   5  102.99    4.80
  -1 -11   5  114.39    4.40
   1 -11  -5  102.99    3.90
  -1 -11   5  111.59    4.20
  -1 -11   5   98.19    4.20
  -1  11   5  109.59    5.00
   1  11  -5  111.79    4.10
   1  11  -5  111.19    4.10
   1  11  -5  109.99    4.60
   1  11  -5  109.69    4.90
   0 -11   5   -1.10    0.50
   0 -11  -5   -0.60    0.40
   0 -11  -5   -0.10    0.30
   0 -11   5   -0.80    0.50
   0 -11   5   -0.40    0.90
   0  11  -5   -0.50    0.90
   0  11  -5   -0.40    0.50
   0  11  -5    0.20    0.80
   1 -11   5   96.69    4.00
  -1 -11  -5   89.89    3.30
   1 -11   5   94.39    4.40
   1 -11   5   92.49    3.90
  -1 -11  -5   96.69    3.30
  -1  11  -5   90.09    4.30
  -1  11  -5   88.09    4.40
  -1  11  -5   87.29    3.80
  -1  11  -5   90.69    3.80
  -2 -11  -5   34.30    2.00
   2 -11   5   31.80    2.20
  -2 -11  -5   35.30    1.80
   2 -11   5   27.50    2.70
  -2 -11  -5   36.10    1.80
  -2  11  -5   34.20    2.20
  -2  11  -5   31.60    2.50
  -2  11  -5   33.90    2.40
  -2  11  -5   32.60    2.20
  -3 -11  -5   81.99    3.50
   3 -11   5   87.19    4.10
   3 -11   5   80.59    4.30
  -3  11  -5   84.89    4.10
  -3  11  -5   88.39    4.60
  -3  11  -5   87.09    4.00
  -3  11  -5   85.19    4.00
  -4 -11  -5    6.60    1.20
   4 -11   5    5.70    1.40
  -4  11  -5    7.60    1.30
  -4  11  -5    7.70    1.40
  -4  11  -5    5.40    1.30
  -4  11  -5    7.60    1.70
  -5 -11  -5   18.00    1.90
   5 -11   5   17.10    2.30
  -5  11  -5   14.80    2.00
  -5  11  -5   18.50    2.50
  -5  11  -5   13.00    2.00
  -6 -11  -5    0.20    1.00
   6 -11   5    0.60    1.20
  -6  11  -5    1.70    1.20
  -6  11  -5   -2.10    1.00
  -7 -11  -5    0.20    1.10
   7 -11   5    0.40    1.20
  -7  11  -5    1.10    1.50
  -7  11  -5    0.40    1.20
  -8 -12   5    0.20    1.20
   8 -12  -5   -0.60    1.40
   8  12  -5    1.10    1.10
  -8  12   5    0.40    1.20
  -8  12   5    0.90    1.20
  -7 -12   5    3.60    1.30
  -7 -12   5    1.00    1.20
   7 -12  -5   -0.10    1.00
   7  12  -5    3.00    1.20
  -7  12   5    1.30    1.10
  -7  12   5    1.70    1.50
  -6 -12   5   -0.40    1.10
   6 -12  -5    1.00    1.10
  -6 -12   5    0.10    0.90
  -6  12   5    0.60    0.90
  -6  12   5    1.90    1.40
   6  12  -5    0.10    0.90
  -5 -12   5   -0.10    0.70
   5 -12  -5   -0.50    0.80
  -5 -12   5    0.80    1.10
  -5  12   5    0.70    0.80
   5  12  -5    0.50    1.00
  -5  12   5   -1.70    0.80
  -4 -12   5    0.60    1.00
   4 -12  -5    0.30    0.70
  -4 -12   5    0.00    0.70
  -4  12   5    1.50    1.10
  -4  12   5    0.70    1.00
   4  12  -5    1.70    1.10
  -3 -12   5    7.60    1.50
   3 -12  -5    7.40    1.20
  -3 -12   5    9.20    1.20
  -3  12   5    6.60    1.60
   3  12  -5    8.80    1.20
   3  12  -5    9.20    1.70
  -2 -12   5   34.40    2.20
   2 -12  -5   36.20    1.90
   2 -12  -5   35.30    1.90
  -2 -12   5   32.70    2.10
  -2 -12   5   33.30    2.60
  -2  12   5   33.00    2.60
   2  12  -5   32.60    1.80
   2  12  -5   33.00    1.80
   2  12  -5   35.90    2.30
   2  12  -5   35.10    2.80
  -1 -12   5    1.70    0.70
   1 -12  -5    1.80    0.60
  -1 -12   5    2.00    1.10
   1 -12  -5    1.60    0.60
  -1 -12   5    0.90    0.60
   1  12  -5    2.10    0.60
   1  12  -5    1.70    1.00
   1  12  -5    1.90    0.70
   1  12  -5    2.20    1.00
  -1  12   5    2.20    1.10
   0 -12   5    1.60    0.70
   0 -12  -5    0.70    0.50
   0 -12  -5    1.50    0.50
   0 -12   5    1.30    0.70
   0 -12   5    1.40    1.10
   0  12  -5    1.30    0.90
   0  12  -5    0.20    0.90
   0  12  -5    2.40    0.70
  -1 -12  -5   44.10    1.90
  -1 -12  -5   43.30    1.90
   1 -12   5   43.60    2.40
   1 -12   5   44.20    2.60
   1 -12   5   42.20    3.00
  -1  12  -5   46.70    3.00
  -1  12  -5   46.40    3.00
  -1  12  -5   40.50    2.30
   2 -12   5   55.39    3.40
   2 -12   5   51.29    3.00
  -2 -12  -5   53.39    2.30
  -2 -12  -5   53.99    2.70
  -2 -12  -5   54.79    2.30
  -2  12  -5   56.09    3.30
  -2  12  -5   49.70    2.80
  -2  12  -5   51.49    3.40
  -2  12  -5   53.79    2.80
   3 -12   5   15.30    2.00
   3 -12   5   12.60    1.70
  -3 -12  -5   13.40    1.30
  -3  12  -5   15.40    1.80
  -3  12  -5   15.60    1.90
  -3  12  -5   13.20    2.10
  -3  12  -5    9.70    1.50
   4 -12   5    1.80    1.20
   4 -12   5    2.00    1.10
  -4 -12  -5    1.70    0.80
  -4  12  -5    3.90    1.40
  -4  12  -5    2.00    1.10
  -4  12  -5    2.60    1.10
  -4  12  -5    2.20    1.00
  -5 -12  -5    1.60    1.00
   5 -12   5    0.00    1.00
  -5  12  -5    0.00    1.00
  -5  12  -5    1.80    1.30
  -5  12  -5    3.00    1.30
  -6 -12  -5    0.80    1.00
   6 -12   5    1.50    1.30
  -6  12  -5   -0.10    1.10
  -6  12  -5    0.80    1.30
  -6  12  -5   -0.40    1.10
   7 -12   5    1.40    1.30
  -7 -12  -5    1.80    1.20
  -7  12  -5    2.20    1.30
  -7  12  -5    0.20    1.30
  -7  12  -5    0.10    1.10
[truncated: 498,847 more chars]
