# Supplementary material for: Crystal structure of (Z)-7,8-di­chloro-4-(2-oxo­propyl­idene)-4,5-di­hydro-1H-1,5-benzodiazepin-2(3H)-one
Source: Acta Crystallogr E Crystallogr Commun. 2015 Dec 16;71(Pt 12):o1059–60. doi: 10.1107/S2056989015023750 (PMC4719978; doi:10.1107/S2056989015023750)
Supplement: Supplementary file 2 [file e-71-o1059-Isup2.hkl]

data_I                                                                          
_shelx_title ' EL15_D18_DRX3_E4_a.res in P2(1)/n'                               
_shelx_refln_list_code          4                                               
_shelx_F_calc_maximum      192.88                                               
_exptl_crystal_F_000       584.00                                               
_reflns_d_resolution_high  0.7304                                               
                                                                                
loop_                                                                           
 _space_group_symop_operation_xyz                                               
 'x, y, z'                                                                      
 '-x+1/2, y+1/2, -z+1/2'                                                        
 '-x, -y, -z'                                                                   
 'x-1/2, -y-1/2, z-1/2'                                                         
                                                                                
_cell_length_a     7.6789                                                       
_cell_length_b    13.2199                                                       
_cell_length_c    12.4129                                                       
_cell_angle_alpha  90.000                                                       
_cell_angle_beta  102.561                                                       
_cell_angle_gamma  90.000                                                       
                                                                                
_shelx_F_squared_multiplier     1.000                                           
                                                                                
loop_                                                                           
 _refln_index_h                                                                 
 _refln_index_k                                                                 
 _refln_index_l                                                                 
 _refln_F_squared_calc                                                          
 _refln_F_squared_meas                                                          
 _refln_F_squared_sigma                                                         
 _refln_observed_status                                                         
   2   0   0      37201.40      36514.02       448.41 o                         
   4   0   0        841.01        913.80        13.68 o                         
   6   0   0        175.81        165.04         5.12 o                         
   8   0   0          2.94          2.69         3.08 o                         
  10   0   0          1.41          3.11         5.84 o                         
   1   1   0        841.16        830.70         6.76 o                         
   2   1   0      21300.18      21776.46       222.20 o                         
   3   1   0       3043.88       3003.50        25.77 o                         
   4   1   0       3221.93       3324.51        29.99 o                         
   5   1   0        215.61        212.43         3.61 o                         
   6   1   0         16.50         20.69         1.06 o                         
   7   1   0          1.29          1.51         1.79 o                         
   8   1   0         65.82         71.04         4.77 o                         
   9   1   0          0.02          0.69         2.77 o                         
  10   1   0          0.07         -5.25         5.25 o                         
   0   2   0       7239.15       6421.15       132.23 o                         
   1   2   0        648.83        619.24         4.12 o                         
   2   2   0      11774.06      12278.80        91.51 o                         
   3   2   0       1694.70       1704.73        14.90 o                         
   4   2   0        995.42       1140.84        12.98 o                         
   5   2   0        349.36        330.59         4.23 o                         
   6   2   0        175.53        158.20         2.87 o                         
   7   2   0          6.87          4.23         1.63 o                         
   8   2   0         17.45         18.36         2.46 o                         
   9   2   0          0.40          1.50         2.20 o                         
  10   2   0          0.09          0.03         4.26 o                         
   1   3   0        377.58        374.35         2.83 o                         
   2   3   0         18.73         12.01         0.46 o                         
   3   3   0          0.08         -0.09         0.41 o                         
   4   3   0       2989.10       3043.49        26.36 o                         
   5   3   0        528.72        574.09         7.43 o                         
   6   3   0       2130.96       2125.15        23.66 o                         
   7   3   0         81.35         81.12         3.53 o                         
   8   3   0        292.81        295.71         7.44 o                         
   9   3   0          1.20          5.82         3.20 o                         
  10   3   0          3.82          2.07         3.25 o                         
   0   4   0       5491.96       5468.01        71.11 o                         
   1   4   0        469.44        529.79         4.15 o                         
   2   4   0        516.52        504.20         4.27 o                         
   3   4   0        718.29        856.49         8.27 o                         
   4   4   0        610.73        650.56         6.51 o                         
   5   4   0         22.62         23.07         1.19 o                         
   6   4   0         99.34        107.06         2.71 o                         
   7   4   0         12.18         14.80         1.77 o                         
   8   4   0         41.69         30.12         2.97 o                         
   9   4   0          2.37          3.19         2.45 o                         
  10   4   0          9.49          5.56         3.40 o                         
   1   5   0       2598.01       2562.00        19.42 o                         
   2   5   0        593.85        543.65         4.95 o                         
   3   5   0         35.13         25.59         0.88 o                         
   4   5   0         26.62         33.98         1.16 o                         
   5   5   0         30.39         44.14         1.51 o                         
   6   5   0        629.05        619.46         8.29 o                         
   7   5   0         30.68         31.84         1.94 o                         
   8   5   0        229.90        233.10         6.63 o                         
   9   5   0          9.60          7.16         2.70 o                         
   0   6   0        115.96        113.82         1.78 o                         
   1   6   0          0.45          1.12         0.20 o                         
   2   6   0         12.88         17.38         0.54 o                         
   3   6   0         51.49         41.97         1.18 o                         
   4   6   0        160.42        134.10         2.38 o                         
   5   6   0         42.44         42.34         1.78 o                         
   6   6   0        170.04        159.85         3.64 o                         
   7   6   0         35.09         33.38         3.13 o                         
   8   6   0         17.33         14.96         2.46 o                         
   9   6   0         48.54         52.22         4.55 o                         
   1   7   0         98.24        134.00         1.78 o                         
   2   7   0        120.05        117.27         1.48 o                         
   3   7   0        108.02        117.67         1.89 o                         
   4   7   0        897.68        833.06         9.00 o                         
   5   7   0        186.01        200.82         4.43 o                         
   6   7   0        258.28        256.83         4.86 o                         
   7   7   0          5.33          1.92         1.42 o                         
   8   7   0          3.75          5.70         2.18 o                         
   9   7   0         42.77         48.19         4.42 o                         
   0   8   0        425.12        440.03         7.50 o                         
   1   8   0        227.77        188.71         2.33 o                         
   2   8   0        391.64        433.07         4.18 o                         
   3   8   0        353.18        357.45         4.79 o                         
   4   8   0          0.07          0.40         0.65 o                         
   5   8   0          4.21          3.29         1.06 o                         
   6   8   0         70.79         71.84         2.81 o                         
   7   8   0         47.66         48.06         2.84 o                         
   8   8   0          1.75          0.01         1.95 o                         
   9   8   0          0.28          6.90         2.37 o                         
   1   9   0       1394.77       1359.45        11.63 o                         
   2   9   0        108.78        127.67         2.16 o                         
   3   9   0         28.30         22.72         1.30 o                         
   4   9   0        111.28        113.86         2.87 o                         
   5   9   0          0.57          0.94         1.03 o                         
   6   9   0         96.84         97.33         3.56 o                         
   7   9   0          0.83         -1.34         1.34 o                         
   8   9   0         93.39         89.81         4.90 o                         
   0  10   0         32.91         55.72         3.84 o                         
   1  10   0          0.24         -0.29         0.29 o                         
   2  10   0        213.69        192.65         2.83 o                         
   3  10   0        108.29        105.40         2.00 o                         
   4  10   0        464.64        438.15         7.47 o                         
   5  10   0         61.41         55.18         2.33 o                         
   6  10   0         80.96         81.55         4.34 o                         
   7  10   0          0.75          1.30         1.59 o                         
   8  10   0         10.65          8.56         4.38 o                         
   1  11   0          7.26          7.36         0.46 o                         
   2  11   0        315.23        316.10         4.12 o                         
   3  11   0        366.42        345.68         4.89 o                         
   4  11   0        183.27        191.22         3.88 o                         
   5  11   0          6.81          3.45         1.38 o                         
   6  11   0         99.70        105.13         4.33 o                         
   7  11   0         31.23         40.24         3.49 o                         
   8  11   0          0.30          2.58         2.16 o                         
   0  12   0        285.95        271.88         5.68 o                         
   1  12   0         34.36         24.77         1.09 o                         
   2  12   0         42.85         35.31         1.19 o                         
   3  12   0         11.10         11.85         1.29 o                         
   4  12   0         34.98         29.94         1.80 o                         
   5  12   0         39.98         37.35         2.39 o                         
   6  12   0        110.66        108.22         4.39 o                         
   7  12   0         11.67         10.57         2.19 o                         
   1  13   0         52.74         56.17         1.55 o                         
   2  13   0         20.33         17.62         1.03 o                         
   3  13   0        204.55        231.49         4.34 o                         
   4  13   0         33.69         31.83         2.30 o                         
   5  13   0         67.92         65.73         3.44 o                         
   6  13   0          2.48          2.37         1.78 o                         
   7  13   0          1.57         -0.49         1.67 o                         
   0  14   0        354.30        372.88         6.96 o                         
   1  14   0         29.61         31.97         1.62 o                         
   2  14   0         49.55         57.97         2.04 o                         
   3  14   0         28.85         28.22         1.65 o                         
   4  14   0         13.02         13.71         1.83 o                         
   5  14   0          2.25         -1.61         1.61 o                         
   6  14   0         11.43          6.65         2.75 o                         
   1  15   0         74.52         73.65         2.26 o                         
   2  15   0          5.91          3.88         0.90 o                         
   3  15   0         37.66         40.56         2.23 o                         
   4  15   0         17.14         22.34         3.66 o                         
   5  15   0          1.28         -0.62         1.76 o                         
   0  16   0          2.27          1.80         0.98 o                         
   1  16   0          0.42          0.67         0.71 o                         
   2  16   0         13.15         11.49         0.97 o                         
   3  16   0         15.54         21.19         1.58 o                         
   4  16   0         30.55         33.66         3.31 o                         
   1  17   0         12.21          8.49         1.47 o                         
   2  17   0          0.38          1.91         2.12 o                         
   3  17   0         24.58         22.05         1.53 o                         
   0  18   0          3.28          4.97         1.37 o                         
   1  18   0         23.91         31.51         3.77 o                         
  -9   0   1         39.24         45.37         6.46 o                         
  -7   0   1        238.24        233.11         7.18 o                         
  -5   0   1         65.82         49.54         3.22 o                         
  -3   0   1        307.61        286.84         4.46 o                         
  -1   0   1        194.37        208.24         2.32 o                         
   1   0   1       9719.60       9910.41       128.78 o                         
   3   0   1       2544.66       2772.93        39.08 o                         
   5   0   1          2.73          4.09         2.61 o                         
   7   0   1         82.16         91.53         6.74 o                         
   9   0   1         13.11         -0.39         5.45 o                         
 -10   1   1         28.02         26.57         5.91 o                         
  -9   1   1         17.74         26.53         3.23 o                         
  -8   1   1         41.05         40.06         2.65 o                         
  -7   1   1         13.78         15.37         1.36 o                         
  -6   1   1          7.15          7.51         1.85 o                         
  -5   1   1          1.36          2.31         0.81 o                         
  -4   1   1        190.39        230.37         3.83 o                         
  -3   1   1        138.83        188.73         2.44 o                         
  -2   1   1       3324.38       3537.62        23.17 o                         
  -1   1   1       1112.19       1131.96         7.33 o                         
   1   1   1        305.05        312.52         2.72 o                         
   2   1   1        256.01        226.62         2.20 o                         
   3   1   1         29.92         29.29         0.78 o                         
   4   1   1       4924.69       5146.16        50.60 o                         
   5   1   1        167.79        162.32         3.25 o                         
   6   1   1        603.02        628.88        11.03 o                         
   7   1   1         62.22         65.58         3.64 o                         
   8   1   1          1.16          6.03         2.40 o                         
   9   1   1          2.57          2.35         2.25 o                         
  10   1   1          5.85          5.84         4.40 o                         
 -10   2   1          0.31          1.10         6.03 o                         
  -9   2   1          6.25          2.41         2.21 o                         
  -8   2   1          8.65          8.51         1.94 o                         
  -7   2   1         62.65         58.41         2.61 o                         
  -6   2   1         15.19         15.18         1.10 o                         
  -5   2   1        897.86        949.18         9.65 o                         
  -4   2   1       2974.58       2883.96        27.48 o                         
  -3   2   1        112.68        159.35         2.29 o                         
  -2   2   1      20647.87      21123.97       148.76 o                         
  -1   2   1       4494.56       4742.30        27.56 o                         
   0   2   1        837.32        813.11         5.19 o                         
   1   2   1        111.23         96.05         1.02 o                         
   2   2   1      11602.80      12182.60        88.52 o                         
   3   2   1         15.89          9.87         0.51 o                         
   4   2   1        667.01        680.04         7.18 o                         
   5   2   1        209.74        213.71         3.20 o                         
   6   2   1         60.74         70.93         2.41 o                         
   7   2   1         15.35         15.53         2.11 o                         
   8   2   1         14.73          6.88         3.06 o                         
   9   2   1          3.06          0.56         2.33 o                         
  10   2   1          0.10         -3.65         3.65 o                         
 -10   3   1          5.49          2.24         2.96 o                         
  -9   3   1          3.36          3.23         2.27 o                         
  -8   3   1          0.22         -1.69         1.69 o                         
  -7   3   1          0.98          1.17         1.00 o                         
  -6   3   1        496.43        479.56         6.43 o                         
  -5   3   1        361.46        333.89         4.44 o                         
  -4   3   1       1846.25       1861.03        18.14 o                         
  -3   3   1       2417.57       2519.77        22.75 o                         
  -2   3   1       1080.15       1092.09         8.72 o                         
  -1   3   1       1319.41       1343.22         8.14 o                         
   0   3   1       1340.11       1401.73         9.02 o                         
   1   3   1       1018.48       1053.09         7.97 o                         
   2   3   1       6757.81       7160.16        55.57 o                         
   3   3   1        199.50        203.10         2.37 o                         
   4   3   1       4682.79       4942.28        42.06 o                         
   5   3   1         88.54         83.46         2.54 o                         
   6   3   1        856.30        820.84        12.02 o                         
   7   3   1         63.31         56.65         3.07 o                         
   8   3   1          9.93          4.23         2.43 o                         
   9   3   1          4.71          3.42         2.43 o                         
 -10   4   1         55.18         51.94         8.48 o                         
  -9   4   1          7.30          8.66         2.62 o                         
  -8   4   1        134.31        133.90         5.17 o                         
  -7   4   1          0.89         -1.16         1.16 o                         
  -6   4   1          0.44          1.99         0.97 o                         
  -5   4   1        206.29        197.63         2.99 o                         
  -4   4   1        405.15        442.25         4.77 o                         
  -3   4   1       2766.99       2766.08        24.87 o                         
  -2   4   1        794.18        871.52         6.90 o                         
  -1   4   1       6432.76       6455.43        46.26 o                         
   0   4   1       3417.22       3175.20        24.70 o                         
   1   4   1         71.36         81.33         1.05 o                         
   2   4   1        288.95        250.58         2.81 o                         
   3   4   1         81.42        116.38         1.61 o                         
   4   4   1         48.33         30.96         1.01 o                         
   5   4   1          5.68          8.93         0.86 o                         
   6   4   1        207.16        212.35         4.28 o                         
   7   4   1         20.85         28.23         2.61 o                         
   8   4   1        299.57        281.54         9.48 o                         
   9   4   1         30.70         30.69         3.82 o                         
  -9   5   1          9.67         14.33         2.82 o                         
  -8   5   1        423.92        403.12         9.03 o                         
  -7   5   1          4.55          0.59         1.17 o                         
  -6   5   1        426.25        411.94         5.84 o                         
  -5   5   1        189.11        160.83         2.67 o                         
  -4   5   1         73.48         87.20         1.75 o                         
  -3   5   1         11.22         16.25         0.74 o                         
  -2   5   1        119.75         88.97         1.14 o                         
  -1   5   1       5698.90       6030.13        41.30 o                         
   0   5   1        162.60        186.18         2.39 o                         
   1   5   1       3393.20       3600.83        28.10 o                         
   2   5   1        340.07        313.20         3.14 o                         
   3   5   1        144.90        198.53         2.74 o                         
   4   5   1        179.99        183.87         2.49 o                         
   5   5   1        221.99        214.50         3.31 o                         
   6   5   1         34.09         32.02         1.67 o                         
   7   5   1        279.29        262.30         6.67 o                         
   8   5   1         54.94         50.85         3.65 o                         
   9   5   1         12.51          8.24         3.19 o                         
  -9   6   1         11.93         11.95         2.95 o                         
  -8   6   1         45.93         41.43         3.68 o                         
  -7   6   1          0.30         -0.34         1.16 o                         
  -6   6   1         46.58         46.94         2.15 o                         
  -5   6   1         22.30         24.56         1.39 o                         
  -4   6   1       1218.73       1283.67        13.03 o                         
  -3   6   1       1356.79       1325.41        13.15 o                         
  -2   6   1       2477.80       2692.29        19.95 o                         
  -1   6   1       2800.51       2980.37        21.24 o                         
   0   6   1        550.65        585.87         5.98 o                         
   1   6   1         14.36         18.38         0.97 o                         
   2   6   1        342.90        341.00         3.38 o                         
   3   6   1        866.80        821.23         8.17 o                         
   4   6   1        554.57        562.75         6.79 o                         
   5   6   1         77.95         80.93         2.12 o                         
   6   6   1         53.95         55.27         2.59 o                         
   7   6   1          4.85          5.11         1.90 o                         
   8   6   1         32.98         37.66         3.24 o                         
   9   6   1         20.66         22.64         3.94 o                         
  -9   7   1         54.02         60.61         4.24 o                         
  -8   7   1        111.34        113.87         5.32 o                         
  -7   7   1        371.84        377.20         6.67 o                         
  -6   7   1         19.68         17.41         1.56 o                         
  -5   7   1        582.95        554.01         7.03 o                         
  -4   7   1          4.50          2.62         0.81 o                         
  -3   7   1        836.45        816.00         8.52 o                         
  -2   7   1        553.05        618.31         5.68 o                         
  -1   7   1          0.02          6.60         0.35 o                         
   0   7   1        647.60        810.25         8.60 o                         
   1   7   1       2008.74       2115.01        26.65 o                         
   2   7   1         15.73         31.77         0.75 o                         
   3   7   1         87.74         96.33         1.78 o                         
   4   7   1          7.65          7.22         0.84 o                         
   5   7   1         11.07          9.60         1.13 o                         
   6   7   1         51.68         54.84         2.71 o                         
   7   7   1          5.17          4.68         1.83 o                         
   8   7   1          5.48          4.54         2.11 o                         
   9   7   1          0.04          3.11         3.21 o                         
  -9   8   1          9.93         11.71         2.58 o                         
  -8   8   1         10.54         13.76         2.40 o                         
  -7   8   1         17.16         11.48         1.87 o                         
  -6   8   1          1.80          7.67         1.42 o                         
  -5   8   1        250.71        260.62         5.07 o                         
  -4   8   1          7.80          4.33         1.22 o                         
  -3   8   1        259.02        279.42         3.88 o                         
  -2   8   1         91.36         63.40         1.44 o                         
  -1   8   1         39.79         30.28         0.67 o                         
   0   8   1        616.35        516.30         5.44 o                         
   1   8   1         66.59         69.85         1.52 o                         
   2   8   1        225.20        251.69         2.75 o                         
   3   8   1        537.07        501.39         4.95 o                         
   4   8   1         18.74         22.54         1.27 o                         
   5   8   1        227.41        208.04         4.08 o                         
   6   8   1          0.30          1.25         1.24 o                         
   7   8   1          0.09         -0.74         1.58 o                         
   8   8   1         21.85         25.17         2.92 o                         
   9   8   1          0.01          3.06         3.47 o                         
  -9   9   1          1.51         -1.58         2.21 o                         
  -8   9   1        117.07        135.43         5.54 o                         
  -7   9   1        207.71        208.58         6.02 o                         
  -6   9   1         14.20         17.27         1.64 o                         
  -5   9   1        827.78        798.29        10.89 o                         
  -4   9   1        828.13        829.42         9.69 o                         
  -3   9   1        131.93        142.19         2.20 o                         
  -2   9   1        910.41        861.50         7.74 o                         
  -1   9   1         10.32         12.26         0.50 o                         
   0   9   1        859.01        937.65        10.22 o                         
   1   9   1         63.62         55.23         1.43 o                         
   2   9   1       1018.29       1046.85        10.74 o                         
   3   9   1         70.15         69.13         1.95 o                         
   4   9   1         53.94         51.41         1.81 o                         
   5   9   1         12.73         14.88         1.58 o                         
   6   9   1         23.57         21.91         2.01 o                         
   7   9   1          0.13          2.42         1.87 o                         
   8   9   1          5.28          4.30         3.03 o                         
  -8  10   1         11.57          7.65         2.62 o                         
  -7  10   1          0.03          1.45         2.05 o                         
  -6  10   1         81.33         75.29         4.16 o                         
  -5  10   1          0.02         -0.40         0.96 o                         
  -4  10   1          8.53          8.91         1.10 o                         
  -3  10   1        142.95        139.04         2.49 o                         
  -2  10   1        737.89        727.28         7.87 o                         
  -1  10   1        383.14        405.43         3.76 o                         
   0  10   1        967.69        946.87         8.59 o                         
   1  10   1         26.97         38.47         1.39 o                         
   2  10   1        245.68        246.90         3.36 o                         
   3  10   1        117.80        111.29         2.08 o                         
   4  10   1         34.76         33.73         1.57 o                         
   5  10   1         14.95         16.95         1.76 o                         
   6  10   1         91.20         95.57         4.04 o                         
   7  10   1         18.05         22.11         2.97 o                         
   8  10   1          0.01          0.94         2.99 o                         
  -8  11   1          0.68         -1.25         2.06 o                         
  -7  11   1          1.00          2.73         1.73 o                         
  -6  11   1          0.15          0.23         1.49 o                         
  -5  11   1         66.16         74.19         3.05 o                         
  -4  11   1         40.51         49.70         2.12 o                         
  -3  11   1          1.37          1.41         0.81 o                         
  -2  11   1        732.09        769.12         8.40 o                         
  -1  11   1         10.54         13.60         0.84 o                         
   0  11   1         87.17         76.51         1.43 o                         
   1  11   1         40.24         35.71         1.17 o                         
   2  11   1        410.65        415.07         5.03 o                         
   3  11   1          2.70          2.76         1.03 o                         
   4  11   1          8.21          8.98         1.24 o                         
   5  11   1         26.17         23.93         2.28 o                         
   6  11   1         17.15         16.85         2.21 o                         
   7  11   1         17.53         16.95         4.09 o                         
  -7  12   1          0.36          0.82         1.83 o                         
  -6  12   1          0.85         -0.16         1.54 o                         
  -5  12   1          0.59         -1.19         1.19 o                         
  -4  12   1         27.90         28.92         1.84 o                         
  -3  12   1          1.44          1.47         1.12 o                         
  -2  12   1         68.68         65.82         1.80 o                         
  -1  12   1         42.38         33.99         1.24 o                         
   0  12   1          5.04          8.57         0.87 o                         
   1  12   1        969.33        957.17        11.68 o                         
   2  12   1          0.01         -0.58         0.58 o                         
   3  12   1        537.53        524.65         7.13 o                         
   4  12   1         10.20         13.60         1.39 o                         
   5  12   1         14.82         17.13         2.09 o                         
   6  12   1         55.05         63.43         3.58 o                         
   7  12   1          7.63         12.98         2.63 o                         
  -7  13   1          0.17          2.71         1.90 o                         
  -6  13   1         48.78         56.62         3.58 o                         
  -5  13   1          7.11          7.59         2.16 o                         
  -4  13   1          6.20          4.98         1.55 o                         
  -3  13   1          0.15          0.20         1.01 o                         
  -2  13   1        462.00        438.94         5.86 o                         
  -1  13   1         29.57         29.59         1.41 o                         
   0  13   1        346.26        337.37         4.65 o                         
   1  13   1         21.89         17.43         1.17 o                         
   2  13   1          9.56          8.70         0.91 o                         
   3  13   1         32.81         25.62         2.00 o                         
   4  13   1         52.21         46.26         2.49 o                         
   5  13   1         18.54         22.50         2.48 o                         
   6  13   1         54.35         48.52         3.30 o                         
  -6  14   1          0.53          1.90         2.81 o                         
  -5  14   1          0.36         -1.52         1.52 o                         
  -4  14   1         34.88         35.33         2.52 o                         
  -3  14   1          0.89          2.24         1.08 o                         
  -2  14   1         20.15         18.44         1.33 o                         
  -1  14   1         20.83         15.51         1.10 o                         
   0  14   1        215.07        201.42         3.28 o                         
   1  14   1          7.87         14.89         1.49 o                         
   2  14   1          3.80          2.73         1.21 o                         
   3  14   1         35.54         37.41         2.49 o                         
   4  14   1         23.00         21.95         2.45 o                         
   5  14   1          9.26          7.25         2.02 o                         
   6  14   1          1.14          1.45         1.93 o                         
  -5  15   1         58.50         59.55         3.87 o                         
  -4  15   1         36.73         41.04         2.75 o                         
  -3  15   1         17.98         16.34         2.12 o                         
  -2  15   1        128.68        119.84         2.91 o                         
  -1  15   1          0.05         -0.19         0.83 o                         
   0  15   1         11.11          8.28         1.04 o                         
   1  15   1         19.48         25.40         1.96 o                         
   2  15   1          5.43          9.10         2.00 o                         
   3  15   1          6.81          8.94         1.39 o                         
   4  15   1          0.02          1.10         1.60 o                         
   5  15   1         30.06         26.29         2.87 o                         
  -4  16   1         45.12         51.87         3.15 o                         
  -3  16   1         12.18         13.36         1.85 o                         
  -2  16   1         47.06         49.63         1.96 o                         
  -1  16   1         74.28         78.78         2.68 o                         
   0  16   1         15.31         12.69         1.40 o                         
   1  16   1        148.52        162.41         4.71 o                         
   2  16   1         47.74         36.95         3.00 o                         
   3  16   1          2.59          1.73         1.21 o                         
   4  16   1          1.35          2.78         2.61 o                         
  -3  17   1          0.18          0.58         1.36 o                         
  -2  17   1          0.63         -0.58         1.35 o                         
  -1  17   1         12.19         17.37         1.62 o                         
   0  17   1          2.80          1.19         0.89 o                         
   1  17   1          7.00          5.32         1.53 o                         
   2  17   1          9.64          7.24         1.92 o                         
   3  17   1          3.35         -0.34         2.34 o                         
  -1  18   1         34.34         36.75         1.98 o                         
   0  18   1          7.87          3.31         1.53 o                         
 -10   0   2          9.47         17.51         7.78 o                         
  -8   0   2          2.68          3.30         2.98 o                         
  -6   0   2         84.35         85.63         3.43 o                         
  -4   0   2        106.02        107.96         2.52 o                         
  -2   0   2       3729.08       4080.51        33.12 o                         
   0   0   2       1099.26       1218.56        11.47 o                         
   2   0   2       1359.40       1464.30        18.13 o                         
   4   0   2       1339.10       1313.64        18.85 o                         
   6   0   2        471.38        449.10        11.22 o                         
   8   0   2        161.51        159.72         8.79 o                         
 -10   1   2         46.72         40.90         6.60 o                         
  -9   1   2          6.13         10.12         3.15 o                         
  -8   1   2         45.44         43.45         2.49 o                         
  -7   1   2         30.02         28.02         1.70 o                         
  -6   1   2          0.18         -0.80         0.80 o                         
  -5   1   2        338.58        339.86         5.01 o                         
  -4   1   2        401.16        371.34         4.50 o                         
  -3   1   2       1341.34       1391.81        11.46 o                         
  -2   1   2       3407.12       3337.67        19.99 o                         
  -1   1   2       2896.08       2944.01        17.20 o                         
   0   1   2       3721.63       3822.72        24.89 o                         
   1   1   2       6295.87       6640.81        58.11 o                         
   2   1   2       1405.92       1636.83        15.51 o                         
   3   1   2        158.63        140.95         2.26 o                         
   4   1   2          0.12          3.26         0.84 o                         
   5   1   2        137.68        121.07         4.32 o                         
   6   1   2         50.17         43.35         2.56 o                         
   7   1   2         12.08          9.89         2.02 o                         
   8   1   2          3.86          1.22         2.23 o                         
   9   1   2          0.93         -0.60         4.08 o                         
 -10   2   2          2.77         -0.39         3.85 o                         
  -9   2   2          6.91          2.29         2.37 o                         
  -8   2   2         26.09         20.73         2.08 o                         
  -7   2   2        257.83        257.90         4.46 o                         
  -6   2   2        471.45        431.62         6.34 o                         
  -5   2   2        390.24        362.79         5.02 o                         
  -4   2   2        712.99        708.31         7.66 o                         
  -3   2   2       1035.53       1160.17        11.52 o                         
  -2   2   2         35.17         46.18         1.00 o                         
  -1   2   2       1111.79       1090.71         6.73 o                         
   0   2   2       1052.29       1097.63         7.55 o                         
   1   2   2        164.26        176.37         1.70 o                         
   2   2   2         37.01         45.69         1.03 o                         
   3   2   2         46.24         51.55         1.79 o                         
   4   2   2          7.98         11.90         0.92 o                         
   5   2   2          0.18          0.82         0.99 o                         
   6   2   2         18.77         19.95         2.04 o                         
   7   2   2          0.01         -0.96         1.50 o                         
   8   2   2          2.26          5.72         2.86 o                         
   9   2   2         23.49         21.11         3.40 o                         
 -10   3   2          0.55         -2.56         2.62 o                         
  -9   3   2          5.96          7.65         2.41 o                         
  -8   3   2         34.21         37.96         2.47 o                         
  -7   3   2        141.99        138.91         3.13 o                         
  -6   3   2        160.27        160.99         3.14 o                         
  -5   3   2        920.24        921.28        11.12 o                         
  -4   3   2        422.52        481.84         5.93 o                         
  -3   3   2         74.62         55.75         1.14 o                         
  -2   3   2        948.30        906.61         6.66 o                         
  -1   3   2        575.74        581.49         3.91 o                         
   0   3   2        310.16        324.58         2.46 o                         
   1   3   2       1791.99       1691.31        15.19 o                         
   2   3   2       1898.06       1915.66        15.32 o                         
   3   3   2       1935.48       1851.46        15.51 o                         
   4   3   2         70.51         93.17         1.88 o                         
   5   3   2        373.89        364.86         5.45 o                         
   6   3   2        239.90        220.74         5.60 o                         
   7   3   2         23.56         20.54         2.44 o                         
   8   3   2        122.83        116.54         5.91 o                         
   9   3   2          9.22          9.29         2.92 o                         
 -10   4   2         28.47         28.11         4.88 o                         
  -9   4   2          1.34         -0.02         2.21 o                         
  -8   4   2         65.22         70.53         3.47 o                         
  -7   4   2         26.36         22.05         1.89 o                         
  -6   4   2        387.05        375.90         5.17 o                         
  -5   4   2        209.45        248.93         3.49 o                         
  -4   4   2       1441.23       1537.70        13.85 o                         
  -3   4   2         26.37         33.81         1.10 o                         
  -2   4   2        686.26        760.43         5.67 o                         
  -1   4   2       3672.51       3865.87        25.22 o                         
   0   4   2       2633.82       2612.14        18.06 o                         
   1   4   2       3549.60       3794.73        32.07 o                         
   2   4   2       1595.40       1637.52        14.25 o                         
   3   4   2        306.85        296.83         3.41 o                         
   4   4   2         22.98         16.30         0.70 o                         
   5   4   2         27.06         20.63         1.09 o                         
   6   4   2          1.45          0.90         1.20 o                         
   7   4   2         22.40         25.17         3.05 o                         
   8   4   2          5.79          8.12         2.70 o                         
   9   4   2          0.72          0.77         2.43 o                         
 -10   5   2          0.93          2.26         3.42 o                         
  -9   5   2          6.17          8.19         2.69 o                         
  -8   5   2          0.02         -0.07         1.65 o                         
  -7   5   2         12.28         15.14         1.55 o                         
  -6   5   2        154.43        155.43         3.21 o                         
  -5   5   2          4.95          4.07         0.79 o                         
  -4   5   2         27.18         17.67         0.86 o                         
  -3   5   2        602.06        583.84         5.50 o                         
  -2   5   2         45.51         83.78         1.12 o                         
  -1   5   2       1167.59       1321.39         9.14 o                         
   0   5   2       1411.52       1357.97         9.88 o                         
   1   5   2        292.71        412.39         3.98 o                         
   2   5   2        181.90        216.46         2.51 o                         
   3   5   2        211.68        236.17         3.12 o                         
   4   5   2          0.06          0.02         0.53 o                         
   5   5   2         93.49         89.89         2.04 o                         
   6   5   2          2.43          5.25         1.26 o                         
   7   5   2          0.29          0.13         2.13 o                         
   8   5   2        175.96        175.27         6.60 o                         
   9   5   2         34.45         27.95         5.06 o                         
  -9   6   2         91.21         88.62         4.85 o                         
  -8   6   2         36.99         40.95         3.43 o                         
  -7   6   2        119.53        125.40         3.36 o                         
  -6   6   2         26.36         23.15         2.21 o                         
  -5   6   2        182.16        166.23         2.82 o                         
  -4   6   2        346.87        326.31         4.26 o                         
  -3   6   2       2215.03       2216.12        20.28 o                         
  -2   6   2        181.78        162.46         1.95 o                         
  -1   6   2       1766.85       1919.98        13.51 o                         
   0   6   2        288.37        246.83         2.36 o                         
   1   6   2        769.87        762.11         6.40 o                         
   2   6   2        750.54        720.82         6.78 o                         
   3   6   2        631.85        545.37         5.81 o                         
   4   6   2        184.47        192.59         2.95 o                         
   5   6   2          0.12         -0.33         0.70 o                         
   6   6   2         97.73         79.26         3.04 o                         
   7   6   2          0.49         -0.11         2.19 o                         
   8   6   2         28.78         27.50         3.02 o                         
   9   6   2          1.44          0.22         2.58 o                         
  -9   7   2         10.04          5.20         2.31 o                         
  -8   7   2          0.42         -0.95         1.67 o                         
  -7   7   2         48.98         59.77         2.70 o                         
  -6   7   2        950.49        913.11        12.36 o                         
  -5   7   2        204.55        210.61         3.86 o                         
  -4   7   2        646.71        650.83         7.00 o                         
  -3   7   2        110.25         97.19         1.79 o                         
  -2   7   2          4.06          6.60         0.52 o                         
  -1   7   2          4.90         13.10         0.42 o                         
   0   7   2        707.38        791.47         7.26 o                         
   1   7   2        769.79        663.01         6.92 o                         
   2   7   2        296.01        255.92         2.63 o                         
   3   7   2        472.55        435.75         5.10 o                         
   4   7   2         37.55         37.73         1.32 o                         
   5   7   2         39.50         38.26         1.73 o                         
   6   7   2         22.46         18.60         1.73 o                         
   7   7   2         21.40         19.34         2.49 o                         
   8   7   2          2.80          3.73         2.19 o                         
   9   7   2          1.58          0.06         3.76 o                         
  -9   8   2          8.44          7.67         2.52 o                         
  -8   8   2          9.82          5.70         2.04 o                         
  -7   8   2        161.18        165.62         4.18 o                         
  -6   8   2         12.09         12.89         1.45 o                         
  -5   8   2        132.82        125.26         3.20 o                         
  -4   8   2        546.82        595.70         7.31 o                         
  -3   8   2        381.85        359.90         4.72 o                         
  -2   8   2        622.10        651.12         6.45 o                         
  -1   8   2        711.04        673.18         5.39 o                         
   0   8   2        402.43        391.58         3.98 o                         
   1   8   2          1.72          2.56         0.42 o                         
   2   8   2        800.10        780.86         6.98 o                         
   3   8   2        634.59        647.85         6.75 o                         
   4   8   2        448.34        448.12         5.77 o                         
   5   8   2        507.25        493.54         8.20 o                         
   6   8   2        102.38        108.06         4.99 o                         
   7   8   2          0.92          1.37         1.72 o                         
   8   8   2          0.54          0.32         2.07 o                         
  -9   9   2         29.20         34.38         3.92 o                         
  -8   9   2          1.85          3.17         3.30 o                         
  -7   9   2         40.77         40.00         2.46 o                         
  -6   9   2         10.78         11.81         1.43 o                         
  -5   9   2         57.57         53.03         2.32 o                         
  -4   9   2        564.79        565.60         7.06 o                         
  -3   9   2        933.26        880.71         9.36 o                         
  -2   9   2        395.79        349.58         3.61 o                         
  -1   9   2         34.56         41.70         0.83 o                         
   0   9   2        191.52        239.39         2.73 o                         
   1   9   2        437.73        453.47         5.11 o                         
   2   9   2         55.84         59.71         1.61 o                         
   3   9   2          1.48          0.64         0.67 o                         
   4   9   2          1.81         -0.19         0.70 o                         
   5   9   2        167.96        161.70         4.09 o                         
   6   9   2          6.70          5.95         1.61 o                         
   7   9   2         79.91         75.24         4.14 o                         
   8   9   2          1.00          1.30         2.32 o                         
  -8  10   2          7.09          4.27         2.70 o                         
  -7  10   2          0.23          0.06         2.15 o                         
  -6  10   2         41.96         40.70         2.32 o                         
  -5  10   2         17.38         21.28         1.52 o                         
  -4  10   2        297.12        276.49         4.47 o                         
  -3  10   2        525.17        488.21         5.76 o                         
  -2  10   2          1.91          8.11         0.66 o                         
  -1  10   2       1594.65       1526.33        12.10 o                         
   0  10   2       1215.85       1215.38        11.07 o                         
   1  10   2        348.40        339.55         4.91 o                         
   2  10   2        226.89        226.47         3.37 o                         
   3  10   2          0.00         -0.73         0.73 o                         
   4  10   2          1.05          1.65         0.90 o                         
   5  10   2         11.46         10.43         1.78 o                         
   6  10   2         19.51         15.50         2.12 o                         
   7  10   2         21.39         28.22         3.88 o                         
   8  10   2          0.11         -2.31         2.31 o                         
  -8  11   2          3.62          2.98         2.43 o                         
  -7  11   2          2.52          2.36         1.71 o                         
  -6  11   2         65.94         58.92         3.02 o                         
  -5  11   2         22.54         20.67         2.53 o                         
  -4  11   2        150.94        132.09         3.18 o                         
  -3  11   2          3.07          8.72         0.83 o                         
  -2  11   2          1.56          3.23         0.51 o                         
  -1  11   2          4.53          8.84         0.73 o                         
   0  11   2         42.15         47.17         1.17 o                         
   1  11   2         39.63         41.57         1.51 o                         
   2  11   2        356.71        321.42         4.18 o                         
   3  11   2         18.39         15.96         1.32 o                         
   4  11   2         57.88         56.33         2.85 o                         
   5  11   2         11.87         11.08         1.80 o                         
   6  11   2          3.36          2.55         1.68 o                         
   7  11   2          1.66          3.81         2.73 o                         
  -7  12   2          9.81          6.80         2.06 o                         
  -6  12   2          0.66          2.48         2.11 o                         
  -5  12   2          1.22          3.06         1.42 o                         
  -4  12   2         55.51         52.16         2.54 o                         
  -3  12   2          1.71          4.51         0.94 o                         
  -2  12   2          3.07          0.02         0.71 o                         
  -1  12   2          5.62          1.26         0.65 o                         
   0  12   2        145.21        153.84         2.59 o                         
   1  12   2        228.67        200.00         3.57 o                         
   2  12   2        653.46        662.74         7.85 o                         
   3  12   2        129.93        122.05         3.92 o                         
   4  12   2        245.98        260.20         5.83 o                         
   5  12   2          4.69          4.03         1.56 o                         
   6  12   2          6.26          7.06         3.99 o                         
   7  12   2          1.80          3.65         2.98 o                         
  -7  13   2         11.22          7.46         2.39 o                         
  -6  13   2         16.89         15.52         3.27 o                         
  -5  13   2          0.26         -0.72         1.48 o                         
  -4  13   2         45.48         39.17         2.60 o                         
  -3  13   2         12.00         10.77         1.33 o                         
  -2  13   2          4.97         10.77         1.09 o                         
  -1  13   2         34.93         28.08         1.63 o                         
   0  13   2        392.45        413.75         5.46 o                         
   1  13   2         68.66         72.75         2.73 o                         
   2  13   2          1.18          0.88         0.90 o                         
   3  13   2        231.78        229.68         4.05 o                         
   4  13   2        361.13        366.53         6.98 o                         
   5  13   2        245.65        239.08         7.25 o                         
   6  13   2         42.64         46.33         3.83 o                         
  -6  14   2         20.01         21.64         2.94 o                         
  -5  14   2          5.18          9.22         1.94 o                         
  -4  14   2         13.79         18.83         2.14 o                         
  -3  14   2         77.80         84.28         3.17 o                         
  -2  14   2         50.02         49.30         1.98 o                         
  -1  14   2        121.01        123.38         3.45 o                         
   0  14   2          0.06         -0.81         0.81 o                         
   1  14   2          2.80         -0.68         1.21 o                         
   2  14   2         82.13         78.09         2.07 o                         
   3  14   2        192.42        195.10         4.60 o                         
   4  14   2          8.69         12.62         3.82 o                         
   5  14   2         13.38         16.98         3.31 o                         
   6  14   2         51.00         52.82         4.03 o                         
  -5  15   2          0.11          1.07         1.86 o                         
  -4  15   2         54.53         55.48         4.34 o                         
  -3  15   2          0.36         -1.21         1.21 o                         
  -2  15   2         37.78         44.45         2.13 o                         
  -1  15   2          7.01          8.32         0.94 o                         
   0  15   2          0.99          1.32         0.64 o                         
   1  15   2         62.20         67.37         2.99 o                         
   2  15   2         14.01          9.57         1.95 o                         
   3  15   2         25.40         24.61         1.61 o                         
   4  15   2          2.85          5.10         1.90 o                         
   5  15   2        188.12        197.32         6.49 o                         
  -4  16   2          2.36          2.48         1.84 o                         
  -3  16   2         19.96         25.87         2.32 o                         
  -2  16   2         60.20         60.02         2.75 o                         
  -1  16   2         73.39         75.41         2.48 o                         
   0  16   2         16.34         14.18         1.77 o                         
   1  16   2         42.19         46.20         2.69 o                         
   2  16   2        228.03        229.02         5.87 o                         
   3  16   2          1.24          1.04         1.15 o                         
   4  16   2          0.53          1.14         1.52 o                         
  -3  17   2          0.53         -0.73         1.44 o                         
  -2  17   2         18.24         29.01         2.07 o                         
  -1  17   2          1.25         -0.56         1.14 o                         
   0  17   2         52.23         65.64         3.41 o                         
   1  17   2         29.19         30.14         2.46 o                         
   2  17   2         13.44         16.45         2.35 o                         
   3  17   2          1.31          0.80         1.91 o                         
  -9   0   3        148.55        138.94        14.01 o                         
  -7   0   3         24.53         19.54         2.15 o                         
  -5   0   3          5.41         14.19         1.37 o                         
  -3   0   3        415.19        374.64         5.55 o                         
  -1   0   3        313.28        348.04         3.64 o                         
   1   0   3         34.54         38.48         1.16 o                         
   3   0   3        325.19        319.78         6.47 o                         
   5   0   3        276.49        285.69        14.38 o                         
   7   0   3        198.76        183.76         8.79 o                         
   9   0   3        116.12        112.08        12.84 o                         
 -10   1   3          1.51          2.21         4.48 o                         
  -9   1   3         94.85         98.02         5.73 o                         
  -8   1   3        128.71        124.41         4.22 o                         
  -7   1   3        145.34        150.22         3.19 o                         
  -6   1   3        331.09        326.34         4.76 o                         
  -5   1   3          6.35          5.13         0.77 o                         
  -4   1   3        121.82        126.71         2.90 o                         
  -3   1   3       1654.72       1721.44        13.99 o                         
  -2   1   3        789.05        774.52         5.79 o                         
  -1   1   3       2090.33       2096.95        12.98 o                         
   0   1   3         95.44        102.58         1.04 o                         
   1   1   3        357.09        419.80         3.75 o                         
   2   1   3        496.83        460.79         4.74 o                         
   3   1   3        395.57        508.79         5.89 o                         
   4   1   3        208.81        190.92         3.27 o                         
   5   1   3         61.89         69.12         2.25 o                         
   6   1   3         89.43         95.05         5.22 o                         
   7   1   3         73.85         61.40         5.22 o                         
   8   1   3         35.42         39.04         3.82 o                         
   9   1   3          7.04         10.10         3.66 o                         
 -10   2   3          0.14         -0.13         3.98 o                         
  -9   2   3         21.55         22.45         3.35 o                         
  -8   2   3          4.60          5.39         1.28 o                         
  -7   2   3          0.08         -0.52         0.95 o                         
  -6   2   3         65.29         56.40         2.22 o                         
  -5   2   3        199.85        236.48         3.93 o                         
  -4   2   3         95.40        113.42         1.77 o                         
  -3   2   3        233.89        229.50         2.88 o                         
  -2   2   3         95.51         94.39         1.74 o                         
  -1   2   3       1393.01       1472.80         9.68 o                         
   0   2   3       3636.61       3546.07        23.21 o                         
   1   2   3       1731.82       1811.91        15.03 o                         
   2   2   3       7101.68       7376.05        71.61 o                         
   3   2   3          1.19          0.14         0.41 o                         
   4   2   3        374.74        325.45         4.98 o                         
   5   2   3        101.06        124.36         3.70 o                         
   6   2   3         10.98         13.79         1.96 o                         
   7   2   3         54.71         55.74         3.57 o                         
   8   2   3          3.02         -0.36         3.94 o                         
   9   2   3         11.44          6.73         3.41 o                         
 -10   3   3          0.63          1.07         2.82 o                         
  -9   3   3          0.64          0.00         2.25 o                         
  -8   3   3         68.14         63.80         2.77 o                         
  -7   3   3        159.67        149.91         3.43 o                         
  -6   3   3        687.18        660.19         8.10 o                         
  -5   3   3        358.06        335.01         4.36 o                         
  -4   3   3        893.46        857.28         8.10 o                         
  -3   3   3       1018.00        963.05         9.33 o                         
  -2   3   3        526.23        473.95         4.44 o                         
  -1   3   3       1769.89       1864.90        13.51 o                         
   0   3   3       2997.58       3222.36        24.40 o                         
   1   3   3         41.83         58.77         0.97 o                         
   2   3   3          6.67          4.44         0.58 o                         
   3   3   3        351.82        355.83         4.79 o                         
   4   3   3        120.85        103.59         2.27 o                         
   5   3   3        469.39        453.86         9.79 o                         
   6   3   3         27.70         39.21         2.81 o                         
   7   3   3          2.94          1.74         2.09 o                         
   8   3   3         48.11         55.32         5.14 o                         
   9   3   3          1.26          2.50         2.67 o                         
 -10   4   3          0.31         -1.17         4.22 o                         
  -9   4   3         46.18         51.79         3.58 o                         
  -8   4   3         86.31         81.81         3.07 o                         
  -7   4   3         10.04         10.05         1.74 o                         
  -6   4   3         35.15         36.86         1.86 o                         
  -5   4   3          0.04          1.14         0.54 o                         
  -4   4   3       2203.97       2043.04        18.10 o                         
  -3   4   3        616.92        563.93         5.90 o                         
  -2   4   3        668.92        657.21         5.72 o                         
  -1   4   3       2310.29       2324.39        15.95 o                         
   0   4   3        336.88        377.75         3.21 o                         
   1   4   3         46.44         79.85         1.26 o                         
   2   4   3         31.01         55.88         1.16 o                         
   3   4   3       1893.98       1999.50        20.42 o                         
   4   4   3         28.18         27.38         1.57 o                         
   5   4   3        346.96        361.19         6.50 o                         
   6   4   3          1.12         -1.06         1.31 o                         
   7   4   3          7.43          9.53         2.37 o                         
   8   4   3          6.10          1.47         2.41 o                         
   9   4   3          4.92          7.06         2.73 o                         
 -10   5   3          0.01          0.06         5.03 o                         
  -9   5   3         20.47         20.05         3.08 o                         
  -8   5   3         82.87         80.68         3.07 o                         
  -7   5   3        155.53        161.60         4.62 o                         
  -6   5   3        112.46        119.43         3.18 o                         
  -5   5   3        477.09        491.83         5.57 o                         
  -4   5   3        244.89        246.16         2.96 o                         
  -3   5   3       2970.23       3121.01        25.80 o                         
  -2   5   3       1283.80       1293.87        10.30 o                         
  -1   5   3          0.86          3.36         0.35 o                         
   0   5   3        240.42        253.06         2.25 o                         
   1   5   3         12.74         10.26         0.53 o                         
   2   5   3         26.58         21.55         0.85 o                         
   3   5   3         70.97         67.03         1.42 o                         
   4   5   3         70.51         52.37         1.87 o                         
   5   5   3          1.04          1.95         1.38 o                         
   6   5   3        195.40        191.37         5.35 o                         
   7   5   3        177.38        186.92         8.19 o                         
   8   5   3         90.40         97.58         5.61 o                         
   9   5   3         17.66         17.58         3.38 o                         
  -9   6   3          1.42          0.29         2.16 o                         
  -8   6   3         30.40         30.35         2.15 o                         
  -7   6   3         10.47         10.07         1.51 o                         
  -6   6   3         12.39         10.53         1.48 o                         
  -5   6   3        125.33        155.50         2.50 o                         
  -4   6   3        102.60        123.83         1.99 o                         
  -3   6   3         11.49         14.40         0.96 o                         
  -2   6   3       1448.62       1529.28        13.58 o                         
  -1   6   3        981.45        912.75         7.69 o                         
   0   6   3       3814.21       3959.69        28.17 o                         
   1   6   3        932.76        886.23         7.49 o                         
   2   6   3        377.03        410.96         3.93 o                         
   3   6   3          5.26          1.98         0.73 o                         
   4   6   3         92.52         89.09         1.95 o                         
   5   6   3        358.43        371.05         6.82 o                         
   6   6   3         38.61         30.64         2.93 o                         
   7   6   3         50.87         49.85         3.44 o                         
   8   6   3         31.52         35.13         5.56 o                         
   9   6   3          8.91          8.31         3.15 o                         
  -9   7   3          1.09          1.15         1.99 o                         
  -8   7   3          2.46          3.70         1.40 o                         
  -7   7   3          2.26          1.45         1.33 o                         
  -6   7   3        250.94        254.40         4.70 o                         
  -5   7   3        432.11        406.39         6.01 o                         
  -4   7   3        198.95        169.85         2.72 o                         
  -3   7   3        740.89        701.46         7.21 o                         
  -2   7   3        240.93        292.10         3.29 o                         
  -1   7   3          5.27          9.94         0.51 o                         
   0   7   3         11.27         15.51         0.68 o                         
   1   7   3       1330.13       1157.50         9.96 o                         
   2   7   3        286.49        282.28         3.10 o                         
   3   7   3       1159.25       1179.29        12.05 o                         
   4   7   3         21.00         15.01         1.02 o                         
   5   7   3          0.31         -1.05         1.05 o                         
   6   7   3         22.64         29.03         2.57 o                         
   7   7   3         48.93         48.80         3.49 o                         
   8   7   3         57.74         60.67         4.13 o                         
  -9   8   3          8.53         10.16         2.77 o                         
  -8   8   3          6.37          5.58         1.64 o                         
  -7   8   3         52.73         49.09         2.61 o                         
  -6   8   3         34.99         27.80         1.98 o                         
  -5   8   3         59.18         57.00         2.28 o                         
  -4   8   3          2.40          1.44         0.85 o                         
  -3   8   3        220.02        211.49         2.94 o                         
  -2   8   3        582.54        575.39         5.73 o                         
  -1   8   3         44.81         52.13         0.96 o                         
   0   8   3         52.41         38.80         0.87 o                         
   1   8   3         88.52        110.25         1.71 o                         
   2   8   3          4.95          8.03         0.57 o                         
   3   8   3          2.03          1.55         0.59 o                         
   4   8   3        308.94        281.84         4.42 o                         
   5   8   3          5.90          6.34         1.56 o                         
   6   8   3         82.06         73.99         3.73 o                         
   7   8   3          3.83          3.33         1.90 o                         
   8   8   3          1.67          2.06         2.03 o                         
  -9   9   3          2.95          0.58         2.29 o                         
  -8   9   3         34.86         28.76         2.61 o                         
  -7   9   3         26.15         24.05         2.56 o                         
  -6   9   3         78.10         77.15         3.02 o                         
  -5   9   3         16.96         17.04         1.55 o                         
  -4   9   3         18.03         20.81         1.36 o                         
  -3   9   3        195.75        180.22         2.68 o                         
  -2   9   3         14.01         15.54         0.83 o                         
  -1   9   3       1270.07       1253.86        10.44 o                         
   0   9   3          9.95         11.92         0.70 o                         
   1   9   3        384.87        411.78         4.88 o                         
   2   9   3        110.96        111.67         1.59 o                         
   3   9   3         23.07         29.54         1.26 o                         
   4   9   3        287.45        279.73         4.49 o                         
   5   9   3         10.86          9.34         1.74 o                         
   6   9   3         37.74         45.69         2.69 o                         
   7   9   3          2.96         -2.70         2.70 o                         
   8   9   3          4.34          4.24         2.66 o                         
  -8  10   3          1.79          2.62         2.08 o                         
  -7  10   3         37.48         42.58         2.43 o                         
  -6  10   3         11.34          8.30         1.83 o                         
  -5  10   3         36.35         41.64         2.15 o                         
  -4  10   3         12.86         12.53         1.21 o                         
  -3  10   3          2.45          3.10         0.68 o                         
  -2  10   3        347.61        354.96         4.16 o                         
  -1  10   3        344.65        277.83         2.83 o                         
   0  10   3        839.04        808.21         8.19 o                         
   1  10   3       1343.63       1299.48        13.14 o                         
   2  10   3        337.59        330.06         4.32 o                         
   3  10   3        226.29        233.88         3.95 o                         
   4  10   3         54.97         53.72         2.59 o                         
   5  10   3          5.29          4.94         1.75 o                         
   6  10   3         25.00         19.45         3.07 o                         
   7  10   3          3.15         -1.99         1.99 o                         
  -8  11   3          6.86          8.92         2.20 o                         
  -7  11   3          0.02          2.30         1.73 o                         
  -6  11   3         18.39         20.79         2.14 o                         
  -5  11   3         30.10         34.02         2.28 o                         
  -4  11   3         42.24         48.75         2.16 o                         
  -3  11   3        219.78        212.45         3.25 o                         
  -2  11   3        475.58        470.44         5.23 o                         
  -1  11   3         63.86         60.23         1.39 o                         
   0  11   3        150.92        133.32         2.33 o                         
   1  11   3        460.79        406.13         4.54 o                         
   2  11   3          0.47          2.63         0.76 o                         
   3  11   3        623.62        620.75         7.67 o                         
   4  11   3          5.61          6.30         1.49 o                         
   5  11   3          1.13          1.78         1.56 o                         
   6  11   3          2.08         -0.88         1.60 o                         
   7  11   3         26.49         30.49         3.52 o                         
  -7  12   3         82.55         85.55         4.79 o                         
  -6  12   3          4.92          3.58         1.64 o                         
  -5  12   3        221.98        224.10         6.49 o                         
  -4  12   3        189.11        182.85         4.46 o                         
  -3  12   3         21.65         20.15         1.39 o                         
  -2  12   3        330.86        313.85         4.85 o                         
  -1  12   3        583.04        564.09         7.40 o                         
   0  12   3         18.63         19.65         0.93 o                         
   1  12   3        602.96        617.89         6.72 o                         
   2  12   3        298.77        274.94         4.03 o                         
   3  12   3         26.40         35.94         1.58 o                         
   4  12   3          4.52          5.09         1.27 o                         
   5  12   3          8.34         12.59         2.43 o                         
   6  12   3          3.07          3.07         2.22 o                         
   7  12   3         16.84         22.35         3.32 o                         
  -7  13   3         13.58         10.25         2.60 o                         
  -6  13   3         24.17         27.14         2.72 o                         
  -5  13   3        119.51        119.04         4.64 o                         
  -4  13   3         51.84         59.59         3.21 o                         
  -3  13   3        122.98        136.25         3.80 o                         
  -2  13   3        318.01        326.27         5.53 o                         
  -1  13   3         25.49         17.64         1.25 o                         
   0  13   3        731.53        683.88         8.26 o                         
   1  13   3         29.34         20.02         1.12 o                         
   2  13   3          3.16          2.19         0.71 o                         
   3  13   3         30.19         29.91         2.00 o                         
   4  13   3        207.56        205.62         4.56 o                         
   5  13   3        140.22        141.33         4.88 o                         
   6  13   3         81.63         86.35         8.95 o                         
  -6  14   3         48.12         44.24         4.87 o                         
  -5  14   3         46.31         59.89         3.59 o                         
  -4  14   3        143.30        151.23         4.86 o                         
  -3  14   3        131.89        130.18         3.86 o                         
  -2  14   3         74.52         65.61         2.53 o                         
  -1  14   3          3.54          1.82         1.00 o                         
   0  14   3         31.19         27.25         1.39 o                         
   1  14   3         39.52         33.35         2.23 o                         
   2  14   3          2.76          2.33         0.72 o                         
   3  14   3        114.68        114.74         3.24 o                         
   4  14   3        161.83        173.60         6.34 o                         
   5  14   3         62.53         64.41         4.15 o                         
  -5  15   3          0.87         -1.07         2.13 o                         
  -4  15   3         44.96         43.78         3.44 o                         
  -3  15   3          1.34          1.00         1.27 o                         
  -2  15   3         49.82         48.51         2.58 o                         
  -1  15   3         90.91        102.72         2.90 o                         
   0  15   3          4.37          5.45         1.00 o                         
   1  15   3        134.82        146.37         4.44 o                         
   2  15   3        132.95        144.19         5.48 o                         
   3  15   3         44.83         47.00         3.25 o                         
   4  15   3         46.70         55.39         3.20 o                         
   5  15   3          1.01          2.34         2.29 o                         
  -4  16   3          1.74          3.62         1.80 o                         
  -3  16   3         12.32         10.05         1.85 o                         
  -2  16   3          0.53          2.17         1.66 o                         
  -1  16   3          0.27         -1.07         1.07 o                         
   0  16   3         24.86         26.89         2.57 o                         
   1  16   3         20.61         16.25         2.60 o                         
   2  16   3        109.03        133.11         6.80 o                         
   3  16   3          1.46          1.33         1.15 o                         
   4  16   3         41.53         39.54         3.11 o                         
  -3  17   3         51.45         53.17         3.25 o                         
  -2  17   3         32.42         33.28         2.30 o                         
  -1  17   3          9.67         11.66         1.56 o                         
   0  17   3        125.20        140.81         5.60 o                         
   1  17   3         40.49         43.10         3.31 o                         
   2  17   3         15.39         20.25         2.98 o                         
 -10   0   4         13.51         14.40         7.01 o                         
  -8   0   4          5.71          6.68         3.16 o                         
  -6   0   4        257.67        269.25         6.13 o                         
  -4   0   4       2458.28       2404.83        32.60 o                         
  -2   0   4       3895.22       3888.22        40.50 o                         
   0   0   4       2988.50       3156.70        31.03 o                         
   2   0   4        364.21        349.59         5.84 o                         
   4   0   4        670.14        719.83        12.41 o                         
   6   0   4          5.69         10.27         2.34 o                         
   8   0   4         30.91         15.74         4.21 o                         
 -10   1   4         10.96          9.92         4.58 o                         
  -9   1   4         28.30         28.08         3.52 o                         
  -8   1   4         70.63         76.92         3.54 o                         
  -7   1   4        443.81        428.35         6.06 o                         
  -6   1   4          0.02         -0.37         0.68 o                         
  -5   1   4        410.79        403.33         4.80 o                         
  -4   1   4          3.27          2.63         0.48 o                         
  -3   1   4         94.52        109.74         1.70 o                         
  -2   1   4         54.74         48.20         0.87 o                         
  -1   1   4        227.21        277.91         2.72 o                         
   0   1   4        178.83        216.66         2.04 o                         
   1   1   4        337.58        333.53         3.20 o                         
   2   1   4        409.23        410.98         4.65 o                         
   3   1   4        216.12        175.18         2.23 o                         
   4   1   4        673.29        744.39         9.21 o                         
   5   1   4        154.37        158.16         4.16 o                         
   6   1   4        321.30        354.30         7.65 o                         
   7   1   4        112.55        119.76         5.54 o                         
   8   1   4          0.29          3.28         4.44 o                         
   9   1   4          1.53          0.44         9.15 o                         
 -10   2   4          2.47         10.31         4.68 o                         
  -9   2   4          1.98          0.31         2.31 o                         
  -8   2   4         17.57         17.83         2.00 o                         
  -7   2   4         11.65         15.77         1.56 o                         
  -6   2   4          0.35          0.27         0.72 o                         
  -5   2   4        676.62        669.50         6.88 o                         
  -4   2   4         16.48         13.26         0.81 o                         
  -3   2   4        194.04        190.76         2.42 o                         
  -2   2   4         39.01         51.47         1.00 o                         
  -1   2   4       7028.52       7280.44        61.12 o                         
   0   2   4       1048.77       1082.83         8.98 o                         
   1   2   4       2446.18       2392.75        21.48 o                         
   2   2   4        116.34        125.90         2.36 o                         
   3   2   4        326.36        336.24         4.59 o                         
   4   2   4         29.24         45.71         2.46 o                         
   5   2   4          0.13         -0.94         0.94 o                         
   6   2   4         26.05         26.27         2.46 o                         
   7   2   4          0.17         -1.68         1.68 o                         
   8   2   4          7.05          8.24         3.26 o                         
   9   2   4          0.71          1.28         3.03 o                         
 -10   3   4          9.96         15.07         3.94 o                         
  -9   3   4          1.94          1.46         1.99 o                         
  -8   3   4         54.99         59.87         2.78 o                         
  -7   3   4        166.19        164.06         3.98 o                         
  -6   3   4         54.56         51.78         2.18 o                         
  -5   3   4        464.22        515.05         6.25 o                         
  -4   3   4         50.36         64.15         1.56 o                         
  -3   3   4          4.22         11.03         0.65 o                         
  -2   3   4         10.60         10.15         0.52 o                         
  -1   3   4         29.84         29.18         0.80 o                         
   0   3   4       2352.08       2429.91        19.32 o                         
   1   3   4          1.06         -0.02         0.39 o                         
   2   3   4         58.52         27.97         1.34 o                         
   3   3   4         23.14         42.38         1.69 o                         
   4   3   4          3.30          6.12         0.71 o                         
   5   3   4         10.36         11.91         1.48 o                         
   6   3   4        193.20        208.04         5.63 o                         
   7   3   4         10.10          8.81         2.90 o                         
   8   3   4         12.01         17.07         3.77 o                         
   9   3   4          6.59         10.22         2.88 o                         
 -10   4   4          0.34         -2.90         2.90 o                         
  -9   4   4         11.82          5.05         2.08 o                         
  -8   4   4         33.27         34.87         2.37 o                         
  -7   4   4          0.27         -1.11         1.11 o                         
  -6   4   4        225.42        214.78         4.40 o                         
  -5   4   4         20.00         29.48         1.45 o                         
  -4   4   4       1446.26       1458.34        18.36 o                         
  -3   4   4       1788.22       1979.38        16.80 o                         
  -2   4   4       3150.26       3378.66        26.75 o                         
  -1   4   4       1370.23       1515.96        12.35 o                         
   0   4   4       3089.98       3338.25        26.31 o                         
   1   4   4        426.42        424.84         4.29 o                         
   2   4   4        402.94        445.29         4.74 o                         
   3   4   4          1.81          7.37         0.77 o                         
   4   4   4        289.07        300.08         4.56 o                         
   5   4   4          6.46          5.19         1.60 o                         
   6   4   4        183.22        173.91         5.14 o                         
   7   4   4          8.20         11.47         2.53 o                         
   8   4   4         18.13         22.69         3.82 o                         
   9   4   4          0.02         -2.16         2.16 o                         
 -10   5   4          7.87          5.18         3.61 o                         
  -9   5   4         14.95         12.14         2.08 o                         
  -8   5   4         18.67         16.06         1.76 o                         
  -7   5   4        123.29        114.27         3.48 o                         
  -6   5   4          8.70          5.58         1.29 o                         
  -5   5   4        165.24        142.18         2.61 o                         
  -4   5   4        293.60        296.75         3.84 o                         
  -3   5   4         25.10         13.85         0.67 o                         
  -2   5   4       1284.66       1388.12        11.48 o                         
  -1   5   4        643.02        592.80         5.02 o                         
   0   5   4       1217.46       1227.97        10.15 o                         
   1   5   4        504.53        542.66         5.52 o                         
   2   5   4        157.99        157.59         2.21 o                         
   3   5   4         27.09         16.50         1.13 o                         
   4   5   4        229.79        258.90         4.28 o                         
   5   5   4         54.89         49.77         2.87 o                         
   6   5   4          0.64          0.22         1.65 o                         
   7   5   4          2.72          0.99         1.91 o                         
   8   5   4          0.13         -1.44         2.25 o                         
   9   5   4          1.36          0.56         2.57 o                         
  -9   6   4         34.24         35.21         3.09 o                         
  -8   6   4          2.47          0.80         1.32 o                         
  -7   6   4          1.98          1.75         1.29 o                         
  -6   6   4          0.02         -1.07         1.07 o                         
  -5   6   4        145.37        162.54         2.83 o                         
  -4   6   4         93.84        117.21         2.09 o                         
  -3   6   4         17.36         26.04         0.93 o                         
  -2   6   4       1545.07       1553.20        12.83 o                         
  -1   6   4       2230.21       2384.26        18.46 o                         
   0   6   4        132.92        195.70         2.01 o                         
   1   6   4       3353.55       3709.28        29.34 o                         
   2   6   4        500.22        519.19         5.52 o                         
   3   6   4         31.22         38.06         0.97 o                         
   4   6   4          0.12          1.20         0.91 o                         
   5   6   4         12.83         12.50         2.07 o                         
   6   6   4         47.79         53.85         3.35 o                         
   7   6   4          1.06          0.31         2.42 o                         
   8   6   4          4.36          7.47         2.65 o                         
  -9   7   4          8.04          8.89         3.83 o                         
  -8   7   4         66.45         69.72         3.23 o                         
  -7   7   4         12.83         11.20         1.66 o                         
  -6   7   4        484.17        497.59         7.87 o                         
  -5   7   4         62.53         65.13         2.60 o                         
  -4   7   4        211.25        198.55         3.67 o                         
  -3   7   4          8.26         11.47         0.82 o                         
  -2   7   4       1479.83       1469.88        12.72 o                         
  -1   7   4          4.20          2.51         0.45 o                         
   0   7   4       1510.78       1506.95        11.22 o                         
   1   7   4        441.32        473.37         4.63 o                         
   2   7   4        793.66        771.18         7.84 o                         
   3   7   4        617.17        653.47         6.93 o                         
   4   7   4        386.62        376.83         5.99 o                         
   5   7   4        123.99        124.22         4.07 o                         
   6   7   4         62.60         64.22         3.56 o                         
   7   7   4         11.86          9.24         2.39 o                         
   8   7   4         45.23         43.78         4.09 o                         
  -9   8   4         10.50          9.64         2.21 o                         
  -8   8   4          3.25          2.54         1.61 o                         
  -7   8   4          9.47          7.93         1.52 o                         
  -6   8   4          0.63          0.93         1.18 o                         
  -5   8   4        217.86        196.99         4.15 o                         
  -4   8   4          0.50         -0.01         0.72 o                         
  -3   8   4          0.11          0.15         0.63 o                         
  -2   8   4         74.64         81.50         1.56 o                         
  -1   8   4         75.32         99.88         1.59 o                         
   0   8   4         22.63         23.27         0.74 o                         
   1   8   4        220.76        211.37         2.43 o                         
   2   8   4        158.10        158.46         2.22 o                         
   3   8   4        284.75        291.07         4.09 o                         
   4   8   4        114.32        111.55         3.49 o                         
   5   8   4         57.30         56.99         3.21 o                         
   6   8   4         67.73         64.24         4.83 o                         
   7   8   4        138.96        127.85         5.22 o                         
   8   8   4         11.48         12.46         2.99 o                         
  -9   9   4          4.10         -0.13         2.03 o                         
  -8   9   4         44.89         42.89         2.58 o                         
  -7   9   4         23.41         24.75         2.37 o                         
  -6   9   4          4.95          6.68         1.37 o                         
  -5   9   4        287.09        278.40         4.91 o                         
  -4   9   4        206.93        209.35         3.58 o                         
  -3   9   4        487.11        499.04         5.63 o                         
  -2   9   4          2.08          1.10         0.57 o                         
  -1   9   4        319.59        287.11         3.02 o                         
   0   9   4         45.69         42.22         0.94 o                         
   1   9   4          4.50          4.79         0.38 o                         
   2   9   4         59.79         69.32         1.47 o                         
   3   9   4       1035.49        962.73        10.19 o                         
   4   9   4        275.72        298.87         5.18 o                         
   5   9   4        735.87        692.74        13.79 o                         
   6   9   4        177.37        180.18         5.48 o                         
   7   9   4         17.04         14.81         2.87 o                         
   8   9   4         19.07         16.67         3.12 o                         
  -8  10   4         22.34         23.76         2.82 o                         
  -7  10   4          3.05          3.90         1.54 o                         
  -6  10   4         99.28         94.71         3.32 o                         
  -5  10   4          0.95         -1.05         1.05 o                         
  -4  10   4         43.74         37.29         1.90 o                         
  -3  10   4          4.89          3.23         0.74 o                         
  -2  10   4          0.08         -0.16         0.53 o                         
  -1  10   4          7.72          6.36         0.62 o                         
   0  10   4        170.84        157.07         2.53 o                         
   1  10   4         10.26          7.36         0.77 o                         
   2  10   4        643.54        623.17         7.93 o                         
   3  10   4         18.46         14.93         1.63 o                         
   4  10   4        160.87        154.16         4.48 o                         
   5  10   4        150.40        138.21         5.96 o                         
   6  10   4         10.38         10.45         3.09 o                         
   7  10   4         81.26         79.35         5.13 o                         
  -8  11   4         14.75         16.05         2.59 o                         
  -7  11   4          4.83          4.68         1.94 o                         
  -6  11   4         25.81         34.44         2.57 o                         
  -5  11   4         55.92         53.31         2.54 o                         
  -4  11   4          8.54          9.96         1.25 o                         
  -3  11   4        275.13        258.80         3.57 o                         
  -2  11   4        227.54        235.38         3.38 o                         
  -1  11   4         23.38         26.37         1.19 o                         
   0  11   4        387.64        369.71         4.65 o                         
   1  11   4         61.01         50.28         1.57 o                         
   2  11   4        212.47        196.91         3.36 o                         
   3  11   4         12.20         12.32         1.54 o                         
   4  11   4          5.57          6.34         1.51 o                         
   5  11   4          0.92          2.23         1.66 o                         
   6  11   4         18.44         19.52         3.48 o                         
   7  11   4          9.26         12.37         2.87 o                         
  -7  12   4          7.30          6.04         1.85 o                         
  -6  12   4         10.83          5.66         1.79 o                         
  -5  12   4          3.69          2.91         1.48 o                         
  -4  12   4          2.41         -0.14         1.20 o                         
  -3  12   4        119.39        122.71         3.50 o                         
  -2  12   4        126.52        125.92         2.87 o                         
  -1  12   4        665.06        651.25         7.00 o                         
   0  12   4        289.53        280.44         3.91 o                         
   1  12   4         93.43        103.46         2.30 o                         
   2  12   4         34.87         32.59         1.48 o                         
   3  12   4        146.61        138.39         3.34 o                         
   4  12   4          1.08          1.28         1.25 o                         
   5  12   4         17.99         14.72         2.12 o                         
   6  12   4          1.47          1.27         3.65 o                         
  -7  13   4          0.06          0.44         2.86 o                         
  -6  13   4          1.64         -0.62         1.69 o                         
  -5  13   4          0.51          0.57         1.68 o                         
  -4  13   4         17.43         20.07         2.21 o                         
  -3  13   4         58.07         64.48         3.43 o                         
  -2  13   4        103.47         98.33         2.91 o                         
  -1  13   4        129.03        110.26         3.59 o                         
   0  13   4        156.77        133.22         4.91 o                         
   1  13   4        168.30        153.94         4.26 o                         
   2  13   4          2.11          3.92         0.86 o                         
   3  13   4          0.25          2.37         1.01 o                         
   4  13   4         50.23         48.08         2.70 o                         
   5  13   4         89.96         95.29         4.38 o                         
   6  13   4          0.66          0.22         1.80 o                         
  -6  14   4         38.67         41.75         3.31 o                         
  -5  14   4          7.93         10.42         2.81 o                         
  -4  14   4         85.80         96.41         4.13 o                         
  -3  14   4        258.35        236.23         5.59 o                         
  -2  14   4         73.04         84.35         4.84 o                         
  -1  14   4          6.70          3.70         1.04 o                         
   0  14   4          0.06          0.53         0.87 o                         
   1  14   4         32.07         31.05         1.45 o                         
   2  14   4        103.64         92.14         2.55 o                         
   3  14   4         43.27         50.33         2.85 o                         
   4  14   4          4.43          3.01         1.87 o                         
   5  14   4         22.72         27.41         4.44 o                         
  -5  15   4         33.24         32.43         2.95 o                         
  -4  15   4          0.15          1.12         1.64 o                         
  -3  15   4         43.59         39.09         5.35 o                         
  -2  15   4          5.21          4.70         1.36 o                         
  -1  15   4        237.17        201.44         4.10 o                         
   0  15   4         76.82         79.85         3.27 o                         
   1  15   4          4.45          8.52         1.92 o                         
   2  15   4         68.27         71.42         2.18 o                         
   3  15   4         14.71         15.84         2.08 o                         
   4  15   4         10.05          5.28         1.85 o                         
  -4  16   4         28.71         22.14         2.49 o                         
  -3  16   4         20.83         25.95         2.48 o                         
  -2  16   4          0.74          2.23         1.36 o                         
  -1  16   4         52.80         65.21         2.37 o                         
   0  16   4          1.24          1.20         2.07 o                         
   1  16   4          0.86          0.92         1.76 o                         
   2  16   4         36.54         34.59         4.10 o                         
   3  16   4          1.51         -0.33         1.24 o                         
  -3  17   4         87.20        105.24         4.38 o                         
  -2  17   4         41.58         47.40         2.82 o                         
  -1  17   4        206.42        225.14         5.23 o                         
   0  17   4          0.96         -0.39         1.73 o                         
   1  17   4          2.09          1.07         2.15 o                         
   2  17   4          5.58          1.47         2.47 o                         
  -9   0   5         27.44         11.68         6.23 o                         
  -7   0   5          3.27         -0.19         1.50 o                         
  -5   0   5        926.15        861.26        12.06 o                         
  -3   0   5       5598.90       5494.04        61.08 o                         
  -1   0   5          5.27          3.66         0.68 o                         
   1   0   5        312.24        367.73         5.09 o                         
   3   0   5         14.88         35.06         1.92 o                         
   5   0   5          6.76          2.21         1.18 o                         
   7   0   5         15.80         11.01         7.59 o                         
   9   0   5          2.57          1.17         6.23 o                         
 -10   1   5          6.80          6.34         3.19 o                         
  -9   1   5         42.48         33.57         4.34 o                         
  -8   1   5          7.13          5.97         1.96 o                         
  -7   1   5         46.63         45.18         2.04 o                         
  -6   1   5         27.42         29.93         1.37 o                         
  -5   1   5         36.95         29.64         1.08 o                         
  -4   1   5        143.76        155.76         2.50 o                         
  -3   1   5          0.25          2.53         0.42 o                         
  -2   1   5       3701.91       3838.87        30.41 o                         
  -1   1   5        359.90        364.30         3.72 o                         
   0   1   5       2212.93       2263.70        17.00 o                         
   1   1   5       1197.68       1320.93        11.38 o                         
   2   1   5          0.38         -0.36         0.47 o                         
   3   1   5       1677.02       1753.92        17.17 o                         
   4   1   5        116.43        139.06         2.01 o                         
   5   1   5        131.87        119.99         2.77 o                         
   6   1   5          6.45          8.47         1.96 o                         
   7   1   5          1.38          3.06         2.25 o                         
   8   1   5         27.78         35.01         5.23 o                         
   9   1   5          0.22          7.93         4.86 o                         
 -10   2   5         51.63         59.15         5.29 o                         
  -9   2   5          8.26          8.83         2.67 o                         
  -8   2   5        113.08        114.54         5.80 o                         
  -7   2   5          4.78          5.61         1.40 o                         
  -6   2   5         50.37         47.74         2.07 o                         
  -5   2   5          1.96          2.06         0.79 o                         
  -4   2   5          4.29          2.26         0.61 o                         
  -3   2   5        163.44        206.27         2.36 o                         
  -2   2   5        516.24        503.81         4.76 o                         
  -1   2   5         77.57         90.19         1.51 o                         
   0   2   5        112.69        101.37         1.53 o                         
   1   2   5        193.48        165.02         2.13 o                         
   2   2   5          0.42          1.04         0.38 o                         
   3   2   5         20.56         17.61         1.23 o                         
   4   2   5         81.47         74.15         2.03 o                         
   5   2   5        111.39        111.98         3.62 o                         
   6   2   5         57.02         63.31         3.55 o                         
   7   2   5         11.61          6.56         2.48 o                         
   8   2   5         18.86         27.83         5.92 o                         
   9   2   5          1.13          6.61         4.28 o                         
 -10   3   5          6.77          6.13         3.07 o                         
  -9   3   5         30.64         29.64         4.10 o                         
  -8   3   5          2.24          1.53         1.68 o                         
  -7   3   5         91.28         91.37         3.33 o                         
  -6   3   5         84.33         78.39         2.57 o                         
  -5   3   5        115.07        135.73         2.55 o                         
  -4   3   5         97.18        103.42         2.30 o                         
  -3   3   5        108.89        136.85         2.06 o                         
  -2   3   5       1984.04       2067.89        16.83 o                         
  -1   3   5        908.37        957.99         8.48 o                         
   0   3   5       5086.93       5403.72        42.33 o                         
   1   3   5        981.17       1031.11         9.91 o                         
   2   3   5       2307.56       2536.52        22.24 o                         
   3   3   5       1268.82       1330.78        14.25 o                         
   4   3   5         44.06         34.50         1.46 o                         
   5   3   5          8.43          7.30         1.69 o                         
   6   3   5        173.58        177.85         5.35 o                         
   7   3   5          0.51         -2.31         2.31 o                         
   8   3   5          3.47          4.51         3.07 o                         
 -10   4   5          0.29          0.15         2.81 o                         
  -9   4   5          2.65          0.95         2.04 o                         
  -8   4   5         18.93         15.02         1.78 o                         
  -7   4   5         71.35         68.53         3.15 o                         
  -6   4   5          0.37          1.49         1.08 o                         
  -5   4   5       1065.06       1061.37        11.43 o                         
  -4   4   5       1386.99       1368.06        14.15 o                         
  -3   4   5       3316.26       3270.24        28.33 o                         
  -2   4   5       1350.13       1284.19        10.78 o                         
  -1   4   5        593.22        632.71         6.41 o                         
   0   4   5         39.08         66.23         1.34 o                         
   1   4   5       1110.46       1152.32        10.50 o                         
   2   4   5        795.99        848.66         8.17 o                         
   3   4   5          4.16          3.19         0.76 o                         
   4   4   5        860.76        892.61        10.90 o                         
   5   4   5         68.36         77.89         3.72 o                         
   6   4   5         11.31          9.98         2.27 o                         
   7   4   5         11.47          5.53         2.84 o                         
   8   4   5         27.02         29.81         4.39 o                         
 -10   5   5          0.31         -2.10         2.65 o                         
  -9   5   5          1.82          1.00         1.89 o                         
  -8   5   5          3.97          2.00         1.43 o                         
  -7   5   5         78.43         72.09         3.03 o                         
  -6   5   5         67.03         57.65         2.76 o                         
  -5   5   5         41.01         49.98         1.89 o                         
  -4   5   5        334.18        326.06         4.80 o                         
  -3   5   5       1035.82       1064.25         9.22 o                         
  -2   5   5         72.29         41.22         1.04 o                         
  -1   5   5          0.48          0.39         0.38 o                         
   0   5   5        118.54        143.68         2.04 o                         
   1   5   5        222.22        227.85         2.79 o                         
   2   5   5          3.98          9.48         0.71 o                         
   3   5   5        526.62        520.96         6.53 o                         
   4   5   5         70.95         70.35         2.47 o                         
   5   5   5        294.23        272.85         6.45 o                         
   6   5   5         40.33         38.28         3.34 o                         
   7   5   5          0.47          0.31         2.04 o                         
   8   5   5          0.93          2.30         2.49 o                         
  -9   6   5          7.65          7.78         1.93 o                         
  -8   6   5        185.63        199.73         4.92 o                         
  -7   6   5          1.11         -0.19         1.26 o                         
  -6   6   5        472.03        472.43         7.56 o                         
  -5   6   5          2.19          2.23         1.04 o                         
  -4   6   5          0.49         -0.60         0.60 o                         
  -3   6   5        297.28        329.10         3.51 o                         
  -2   6   5          0.92          0.27         0.46 o                         
  -1   6   5        199.17        189.70         2.30 o                         
   0   6   5         69.68         75.51         1.33 o                         
   1   6   5          1.52          2.55         0.59 o                         
   2   6   5       1490.76       1468.74        13.95 o                         
   3   6   5         22.93         23.10         1.30 o                         
   4   6   5        364.61        350.81         6.20 o                         
   5   6   5         17.85         10.68         2.02 o                         
   6   6   5         61.72         63.31         4.15 o                         
   7   6   5         29.85         30.23         3.12 o                         
   8   6   5         16.54         20.88         3.93 o                         
  -9   7   5         55.49         56.20         3.54 o                         
  -8   7   5         17.27         15.20         1.85 o                         
  -7   7   5          0.91          1.97         1.40 o                         
  -6   7   5          4.56          3.45         1.46 o                         
  -5   7   5         14.60         17.76         1.48 o                         
  -4   7   5          7.42          9.02         0.89 o                         
  -3   7   5          2.63          4.43         0.62 o                         
  -2   7   5          0.14         -0.02         0.53 o                         
  -1   7   5        132.24        148.04         1.98 o                         
   0   7   5         64.23         48.52         1.12 o                         
   1   7   5        297.57        268.82         3.27 o                         
   2   7   5        312.99        339.96         4.62 o                         
   3   7   5        104.66         97.78         2.15 o                         
   4   7   5         12.45         15.26         1.36 o                         
   5   7   5          5.37          1.33         1.48 o                         
   6   7   5          6.07          7.21         2.16 o                         
   7   7   5         33.45         28.33         3.11 o                         
   8   7   5          1.34          2.55         2.81 o                         
  -9   8   5          1.47          5.69         2.22 o                         
  -8   8   5          1.63          1.20         1.48 o                         
  -7   8   5         37.39         35.25         2.39 o                         
  -6   8   5          0.26         -1.07         1.22 o                         
  -5   8   5        273.82        277.44         4.84 o                         
  -4   8   5          2.64          2.74         0.89 o                         
  -3   8   5        734.49        701.15         7.14 o                         
  -2   8   5        377.96        349.80         3.87 o                         
  -1   8   5       1354.89       1315.40        12.08 o                         
   0   8   5        597.14        568.85         5.48 o                         
   1   8   5        241.62        235.61         2.98 o                         
   2   8   5        123.21        103.38         1.82 o                         
   3   8   5          0.08         -0.61         0.61 o                         
   4   8   5         89.50         98.96         2.89 o                         
   5   8   5          2.16          0.62         1.61 o                         
   6   8   5          1.62          2.77         1.82 o                         
   7   8   5         17.17         21.05         4.20 o                         
   8   8   5         12.18         10.43         3.49 o                         
  -9   9   5          0.10         -0.94         1.81 o                         
  -8   9   5          2.07          1.65         1.62 o                         
  -7   9   5          4.60          1.08         1.37 o                         
  -6   9   5         50.04         53.90         2.66 o                         
  -5   9   5         25.43         30.15         1.84 o                         
  -4   9   5        927.28        907.97        11.28 o                         
  -3   9   5          5.96          5.53         0.76 o                         
  -2   9   5        431.56        401.96         4.54 o                         
  -1   9   5         22.19         28.06         1.06 o                         
   0   9   5         77.79         68.95         1.36 o                         
   1   9   5        209.38        219.03         2.70 o                         
   2   9   5          0.04         -0.61         0.61 o                         
   3   9   5         69.16         70.86         2.04 o                         
   4   9   5          1.12          1.10         1.07 o                         
   5   9   5          5.71          4.33         1.49 o                         
   6   9   5         17.01         13.10         2.71 o                         
   7   9   5          7.81         12.14         2.78 o                         
  -8  10   5          2.78          6.60         2.38 o                         
  -7  10   5          3.15         -0.49         1.44 o                         
  -6  10   5          2.75         -1.28         1.34 o                         
  -5  10   5          5.82          4.74         1.26 o                         
  -4  10   5         64.56         75.41         2.45 o                         
  -3  10   5          7.67          4.46         0.78 o                         
  -2  10   5        363.12        363.96         4.27 o                         
  -1  10   5          0.93          0.96         0.73 o                         
   0  10   5          5.88          7.29         0.77 o                         
   1  10   5        244.43        230.23         3.66 o                         
   2  10   5        317.72        318.82         4.68 o                         
   3  10   5         49.17         49.85         2.15 o                         
   4  10   5        195.17        194.22         4.74 o                         
   5  10   5         32.89         30.61         3.10 o                         
   6  10   5         59.77         52.93         4.09 o                         
   7  10   5          0.01          3.48         2.70 o                         
  -8  11   5          1.51          0.48         1.94 o                         
  -7  11   5         83.54         90.67         4.44 o                         
  -6  11   5         17.03         13.59         1.84 o                         
  -5  11   5         99.02         94.21         3.27 o                         
  -4  11   5          2.83          1.86         1.00 o                         
  -3  11   5         64.04         61.52         2.01 o                         
  -2  11   5         23.16         20.29         1.07 o                         
  -1  11   5        435.11        422.02         5.08 o                         
   0  11   5          0.00         -0.67         0.67 o                         
   1  11   5        377.67        358.28         4.99 o                         
   2  11   5        141.23        131.16         2.78 o                         
   3  11   5        361.88        330.58         5.96 o                         
   4  11   5         27.41         26.58         2.16 o                         
   5  11   5         74.36         63.71         3.67 o                         
   6  11   5          0.00          0.02         2.58 o                         
  -7  12   5          2.84          6.46         1.89 o                         
  -6  12   5          0.05          1.85         1.61 o                         
  -5  12   5          1.14         -0.43         1.33 o                         
  -4  12   5          1.55          2.70         1.40 o                         
  -3  12   5         32.53         32.35         2.15 o                         
  -2  12   5        137.44        133.00         2.61 o                         
  -1  12   5          8.61          6.89         0.90 o                         
   0  12   5          4.17          5.16         0.93 o                         
   1  12   5        166.29        170.11         3.29 o                         
   2  12   5        210.01        207.87         3.63 o                         
   3  12   5         54.19         52.90         2.49 o                         
   4  12   5          6.21          8.71         1.56 o                         
   5  12   5          3.16          4.54         2.04 o                         
   6  12   5          0.82          1.89         1.99 o                         
  -7  13   5         32.97         34.60         3.62 o                         
  -6  13   5        172.62        201.03         6.20 o                         
  -5  13   5         47.39         39.30         3.09 o                         
  -4  13   5        284.18        294.51         7.00 o                         
  -3  13   5         34.51         28.29         2.34 o                         
  -2  13   5        246.62        220.90         4.98 o                         
  -1  13   5          5.03          3.86         1.36 o                         
   0  13   5          0.08          0.62         0.91 o                         
   1  13   5        113.75         96.18         3.65 o                         
   2  13   5          0.00          0.66         1.04 o                         
   3  13   5         11.96         10.01         1.50 o                         
   4  13   5         74.23         72.13         3.14 o                         
   5  13   5          6.44          6.99         1.97 o                         
  -6  14   5          0.00          1.35         1.91 o                         
  -5  14   5         94.56        114.05         4.82 o                         
  -4  14   5        103.39        117.00         4.63 o                         
  -3  14   5        200.96        218.27         5.78 o                         
  -2  14   5         25.99         29.94         2.29 o                         
  -1  14   5        133.55        132.34         4.29 o                         
   0  14   5          3.73          1.58         0.92 o                         
   1  14   5         39.35         36.35         2.20 o                         
   2  14   5         34.45         39.32         2.29 o                         
   3  14   5          1.61          2.73         2.26 o                         
   4  14   5        111.18        123.22         6.40 o                         
   5  14   5          0.88          5.05         3.71 o                         
  -5  15   5          8.09          6.00         2.01 o                         
  -4  15   5         98.15         97.40         5.11 o                         
  -3  15   5          5.51          6.91         1.87 o                         
  -2  15   5          0.41         -1.19         1.19 o                         
  -1  15   5          0.87          0.02         1.25 o                         
   0  15   5          0.03          1.39         0.95 o                         
   1  15   5         28.85         32.25         1.61 o                         
   2  15   5         10.39         14.85         1.43 o                         
   3  15   5         15.64         18.90         2.21 o                         
   4  15   5          0.17          1.10         1.81 o                         
  -4  16   5          0.44         -1.68         1.68 o                         
  -3  16   5         67.51         61.27         3.52 o                         
  -2  16   5        101.02        113.46         4.87 o                         
  -1  16   5         65.03         60.56         2.84 o                         
   0  16   5         99.58        110.64         4.48 o                         
   1  16   5         82.85         79.71         3.18 o                         
   2  16   5          0.90          1.48         1.22 o                         
   3  16   5        116.53        125.85         6.52 o                         
  -2  17   5          5.78          6.34         1.75 o                         
  -1  17   5         28.91         29.34         2.17 o                         
   0  17   5        136.56        152.81         7.75 o                         
   1  17   5          0.26         -1.32         2.01 o                         
 -10   0   6         14.74         33.08         8.56 o                         
  -8   0   6        174.18        162.39         8.42 o                         
  -6   0   6        293.26        290.66         5.53 o                         
  -4   0   6        121.59        127.96         2.97 o                         
  -2   0   6       1404.66       1627.18        19.18 o                         
   0   0   6       2397.59       2797.31        31.77 o                         
   2   0   6        799.74        817.75        11.28 o                         
   4   0   6       2297.38       2389.04        32.69 o                         
   6   0   6        117.70        110.09         7.26 o                         
   8   0   6         12.57         18.29         7.78 o                         
 -10   1   6          0.84         -2.14         3.58 o                         
  -9   1   6         10.35         12.22         3.20 o                         
  -8   1   6         10.19         11.29         2.47 o                         
  -7   1   6          3.31          5.74         1.12 o                         
  -6   1   6        972.55        951.70        10.18 o                         
  -5   1   6        107.45        105.54         2.41 o                         
  -4   1   6       3616.20       3645.62        31.58 o                         
  -3   1   6          0.42          0.21         0.47 o                         
  -2   1   6        565.12        601.24         5.83 o                         
  -1   1   6       3093.75       3133.99        28.27 o                         
   0   1   6       2089.17       2227.88        18.78 o                         
   1   1   6       4594.97       4885.02        41.58 o                         
   2   1   6       2722.30       2804.70        25.60 o                         
   3   1   6        296.35        302.26         4.02 o                         
   4   1   6        437.85        413.81         4.55 o                         
   5   1   6        228.47        227.23         4.93 o                         
   6   1   6          0.19         -0.24         2.81 o                         
   7   1   6         14.37         17.26         3.10 o                         
   8   1   6          0.39          5.99         3.38 o                         
 -10   2   6         14.40         18.04         5.42 o                         
  -9   2   6         67.81         68.12         5.28 o                         
  -8   2   6          2.02          3.79         1.90 o                         
  -7   2   6        245.09        259.63         4.83 o                         
  -6   2   6         41.30         34.84         1.60 o                         
  -5   2   6         58.97         47.59         1.69 o                         
  -4   2   6         93.38        101.77         2.10 o                         
  -3   2   6        462.85        520.30         4.91 o                         
  -2   2   6       3369.41       3566.31        28.46 o                         
  -1   2   6       1448.70       1609.29        15.04 o                         
   0   2   6        551.58        598.60         6.00 o                         
   1   2   6          3.61          1.68         0.60 o                         
   2   2   6         18.51         19.35         0.92 o                         
   3   2   6          9.57         15.00         1.08 o                         
   4   2   6          1.52          1.89         0.70 o                         
   5   2   6        513.97        534.94         8.90 o                         
   6   2   6         74.40         69.12         4.42 o                         
   7   2   6        226.23        236.18         9.19 o                         
   8   2   6          6.98          6.76         3.49 o                         
 -10   3   6          1.89          2.62         2.67 o                         
  -9   3   6         17.00         18.89         4.33 o                         
  -8   3   6         29.84         27.80         2.83 o                         
  -7   3   6         20.23         21.66         1.97 o                         
  -6   3   6         45.20         45.22         2.03 o                         
  -5   3   6        128.39        140.25         2.65 o                         
  -4   3   6        239.69        242.61         3.18 o                         
  -3   3   6        564.17        571.52         5.10 o                         
  -2   3   6          0.05          0.21         0.35 o                         
  -1   3   6       2375.04       2335.33        19.64 o                         
   0   3   6         43.83         71.26         1.39 o                         
   1   3   6        570.57        563.13         5.46 o                         
   2   3   6         81.78         95.53         2.02 o                         
   3   3   6         22.60         18.19         1.05 o                         
   4   3   6          0.03          1.47         0.76 o                         
   5   3   6         27.76         30.08         2.16 o                         
   6   3   6          0.56          3.28         1.48 o                         
   7   3   6          2.05          3.03         2.92 o                         
   8   3   6          5.74          7.94         3.56 o                         
 -10   4   6         35.22         33.05         3.69 o                         
  -9   4   6         10.24          6.15         2.06 o                         
  -8   4   6          5.78          6.93         1.85 o                         
  -7   4   6         75.73         72.36         3.28 o                         
  -6   4   6        311.65        308.16         5.63 o                         
  -5   4   6        294.77        323.09         4.76 o                         
  -4   4   6        679.04        665.56         9.25 o                         
  -3   4   6        573.46        623.06         5.89 o                         
  -2   4   6        197.42        212.23         2.59 o                         
  -1   4   6          2.82          2.94         0.52 o                         
   0   4   6       1278.37       1263.87        11.58 o                         
   1   4   6        161.55        145.97         2.20 o                         
   2   4   6        801.60        756.13         7.42 o                         
   3   4   6          0.98          5.23         0.81 o                         
   4   4   6        222.58        231.18         4.35 o                         
   5   4   6          0.28          0.21         1.28 o                         
   6   4   6         34.07         41.66         3.77 o                         
   7   4   6          5.04          7.65         3.61 o                         
   8   4   6          5.63          2.36         3.22 o                         
  -9   5   6         44.56         40.43         3.06 o                         
  -8   5   6         13.06          7.15         1.67 o                         
  -7   5   6        352.63        342.98         6.94 o                         
  -6   5   6          2.70          5.03         1.35 o                         
  -5   5   6        279.13        277.63         4.48 o                         
  -4   5   6        464.27        440.55         5.09 o                         
  -3   5   6         27.70         28.69         0.97 o                         
  -2   5   6       1151.66       1208.34         9.99 o                         
  -1   5   6        364.91        363.05         4.20 o                         
   0   5   6        105.20         76.07         2.00 o                         
   1   5   6       1081.92       1058.58         9.54 o                         
   2   5   6        545.64        487.36         5.23 o                         
   3   5   6         63.55         67.98         2.08 o                         
   4   5   6         12.84         12.51         1.28 o                         
   5   5   6         33.73         39.21         2.76 o                         
   6   5   6         17.89         20.33         2.80 o                         
   7   5   6         19.91         18.89         3.73 o                         
   8   5   6         14.03         12.12         3.71 o                         
  -9   6   6          1.09          2.13         1.89 o                         
  -8   6   6         14.10         13.87         1.97 o                         
  -7   6   6        275.62        279.81         6.08 o                         
  -6   6   6        346.97        322.07         5.96 o                         
  -5   6   6       1272.70       1218.59        15.61 o                         
  -4   6   6        277.72        276.64         4.24 o                         
  -3   6   6        279.30        254.06         3.15 o                         
  -2   6   6        477.79        455.69         4.58 o                         
  -1   6   6        101.34         99.00         1.74 o                         
   0   6   6        932.63        941.88         9.02 o                         
   1   6   6          4.41          3.25         0.63 o                         
   2   6   6         55.44         54.53         1.42 o                         
   3   6   6          0.39          0.42         0.77 o                         
   4   6   6        281.54        274.98         4.95 o                         
   5   6   6         21.84         22.71         2.75 o                         
   6   6   6         24.62         22.53         2.87 o                         
   7   6   6          4.56          7.08         2.96 o                         
   8   6   6         13.32         10.30         3.48 o                         
  -9   7   6         18.43         13.32         2.20 o                         
  -8   7   6        140.62        140.58         4.36 o                         
  -7   7   6         10.55          9.29         1.68 o                         
  -6   7   6         82.25         82.19         3.00 o                         
  -5   7   6          2.34          1.52         1.07 o                         
  -4   7   6         30.19         28.77         1.51 o                         
  -3   7   6        383.59        382.13         4.13 o                         
  -2   7   6         17.45         22.34         0.95 o                         
  -1   7   6        762.11        735.23         6.98 o                         
   0   7   6        111.74        103.98         1.79 o                         
   1   7   6         14.13         11.75         0.88 o                         
   2   7   6        120.07        101.57         2.17 o                         
   3   7   6          3.48         -0.10         0.79 o                         
   4   7   6         49.74         49.60         2.14 o                         
   5   7   6          3.44          2.57         1.46 o                         
   6   7   6        232.85        235.97         6.59 o                         
   7   7   6          0.67         -0.61         2.40 o                         
  -9   8   6          0.22         -1.52         1.52 o                         
  -8   8   6         32.22         31.52         2.54 o                         
  -7   8   6         10.08          9.21         1.71 o                         
  -6   8   6         14.61         14.13         1.63 o                         
  -5   8   6        352.05        383.20         6.10 o                         
  -4   8   6         94.14         87.64         2.66 o                         
  -3   8   6         58.91         59.35         1.59 o                         
  -2   8   6         17.82         19.80         0.99 o                         
  -1   8   6       1185.64       1153.22        10.80 o                         
   0   8   6        460.81        436.89         4.60 o                         
   1   8   6        851.19        830.66         8.22 o                         
   2   8   6        225.95        226.09         3.30 o                         
   3   8   6         82.87         72.74         2.24 o                         
   4   8   6          2.27          0.49         1.00 o                         
   5   8   6          2.22         -0.25         1.29 o                         
   6   8   6          0.42          0.96         1.63 o                         
   7   8   6          0.04         -1.79         1.79 o                         
  -8   9   6          4.31          0.00         1.49 o                         
  -7   9   6         49.45         54.00         2.96 o                         
  -6   9   6          4.93          6.72         1.55 o                         
  -5   9   6          3.33          4.17         1.29 o                         
  -4   9   6        420.53        405.56         6.18 o                         
  -3   9   6          1.54          4.28         0.81 o                         
  -2   9   6        155.10        136.52         2.21 o                         
  -1   9   6         50.47         52.48         1.46 o                         
   0   9   6        253.14        253.99         3.23 o                         
   1   9   6        158.60        145.94         2.30 o                         
   2   9   6        282.68        282.39         4.05 o                         
   3   9   6        282.18        273.40         4.40 o                         
   4   9   6         40.69         40.13         1.95 o                         
   5   9   6          1.47          1.12         1.51 o                         
   6   9   6          0.03         -1.53         1.77 o                         
   7   9   6         52.04         55.41         4.01 o                         
  -8  10   6         18.66         19.28         2.30 o                         
  -7  10   6        280.84        291.91         6.40 o                         
  -6  10   6         24.17         28.40         2.16 o                         
  -5  10   6        275.86        287.70         5.18 o                         
  -4  10   6          0.33         -0.83         0.96 o                         
  -3  10   6          7.20          8.40         0.97 o                         
  -2  10   6        186.84        207.11         3.15 o                         
  -1  10   6          5.17          4.60         0.72 o                         
   0  10   6       1161.70       1128.09        11.71 o                         
   1  10   6        111.30        113.56         2.34 o                         
   2  10   6         32.09         33.51         1.78 o                         
   3  10   6         58.45         69.00         3.09 o                         
   4  10   6        185.09        183.37         4.45 o                         
   5  10   6          0.21          0.96         1.71 o                         
   6  10   6          0.00          1.97         1.97 o                         
  -8  11   6         35.14         41.20         3.18 o                         
  -7  11   6         23.63         27.78         2.75 o                         
  -6  11   6          5.64          4.92         1.42 o                         
  -5  11   6         36.42         37.78         2.16 o                         
  -4  11   6          6.36          4.68         1.16 o                         
  -3  11   6        105.49        105.97         2.43 o                         
  -2  11   6          4.64          6.70         0.92 o                         
  -1  11   6          0.88          1.85         0.82 o                         
   0  11   6          8.77          8.78         1.08 o                         
   1  11   6        125.06        118.97         4.09 o                         
   2  11   6        212.74        207.09         4.03 o                         
   3  11   6         28.84         32.19         2.13 o                         
   4  11   6          1.67          2.56         1.41 o                         
   5  11   6         14.39         19.42         2.31 o                         
   6  11   6         17.09         17.78         2.73 o                         
  -7  12   6          2.86          2.27         1.77 o                         
  -6  12   6          1.73          2.78         1.72 o                         
  -5  12   6          3.47          3.62         1.69 o                         
  -4  12   6        106.82        109.43         5.71 o                         
  -3  12   6         10.64         11.56         1.30 o                         
  -2  12   6        558.75        546.66         7.16 o                         
  -1  12   6          4.47          6.45         0.93 o                         
   0  12   6        191.18        195.04         3.96 o                         
   1  12   6         27.28         22.82         1.65 o                         
   2  12   6         83.26         82.60         2.96 o                         
   3  12   6         93.66         92.67         3.32 o                         
   4  12   6         17.22         14.42         1.86 o                         
   5  12   6         48.10         53.91         3.35 o                         
  -6  13   6          2.04         -0.29         1.99 o                         
  -5  13   6         93.54         91.00         4.92 o                         
  -4  13   6          7.96          0.36         1.92 o                         
  -3  13   6         34.16         34.45         2.68 o                         
  -2  13   6         15.26         15.59         1.78 o                         
  -1  13   6         72.00         76.41         3.87 o                         
   0  13   6        106.65         97.35         3.05 o                         
   1  13   6         79.22         77.33         2.37 o                         
   2  13   6          5.69          6.77         1.25 o                         
   3  13   6          2.64          1.97         1.31 o                         
   4  13   6         17.50         16.29         1.89 o                         
   5  13   6          7.57          5.57         2.02 o                         
  -6  14   6          7.73         12.69         2.51 o                         
  -5  14   6          8.03         14.75         2.49 o                         
  -4  14   6          6.19          5.52         2.02 o                         
  -3  14   6        111.88        111.45         4.44 o                         
  -2  14   6          0.49         -1.25         1.25 o                         
  -1  14   6          4.04          5.31         1.68 o                         
   0  14   6          4.03          3.56         1.13 o                         
   1  14   6         48.19         49.04         2.37 o                         
   2  14   6         18.24         21.48         2.16 o                         
   3  14   6         26.46         36.95         2.88 o                         
   4  14   6         22.69         23.68         2.88 o                         
  -5  15   6          0.19         -1.03         2.09 o                         
  -4  15   6          2.97          2.68         1.82 o                         
  -3  15   6          2.19          5.21         1.86 o                         
  -2  15   6         38.27         44.00         2.66 o                         
  -1  15   6         81.16         98.86         3.86 o                         
   0  15   6         10.73         10.89         1.80 o                         
   1  15   6         29.06         36.93         2.51 o                         
   2  15   6         38.46         45.80         2.96 o                         
   3  15   6          8.65          6.29         1.84 o                         
  -3  16   6          0.29         -1.53         1.53 o                         
  -2  16   6         79.82         83.87         3.96 o                         
  -1  16   6         12.96         15.19         2.01 o                         
   0  16   6        100.69        101.00         4.49 o                         
   1  16   6          6.72          8.49         2.23 o                         
   2  16   6         33.83         37.57         3.29 o                         
  -9   0   7        132.04        149.36        23.55 o                         
  -7   0   7         29.91         33.21         3.10 o                         
  -5   0   7          8.49         14.89         1.76 o                         
  -3   0   7          0.59         -0.87         0.87 o                         
  -1   0   7        753.05        731.05        11.65 o                         
   1   0   7        377.88        287.66         8.42 o                         
   3   0   7        705.83        652.83        10.60 o                         
   5   0   7        478.86        468.94        22.38 o                         
   7   0   7          0.73          4.30         3.53 o                         
 -10   1   7          0.61         -3.82         3.82 o                         
  -9   1   7         14.77         16.58         4.73 o                         
  -8   1   7         30.87         34.16         3.08 o                         
  -7   1   7         73.66         71.33         2.88 o                         
  -6   1   7        272.57        279.18         4.20 o                         
  -5   1   7        245.03        224.13         3.79 o                         
  -4   1   7        294.22        269.97         3.55 o                         
  -3   1   7        311.98        325.07         4.01 o                         
  -2   1   7        346.40        335.57         3.81 o                         
  -1   1   7          8.80          4.54         0.66 o                         
   0   1   7          1.93          1.47         0.56 o                         
   1   1   7        806.14        823.64         9.24 o                         
   2   1   7        367.28        343.91         4.28 o                         
   3   1   7        345.88        358.65         4.72 o                         
   4   1   7          6.58          7.26         1.08 o                         
   5   1   7          7.48          7.80         2.03 o                         
   6   1   7         41.05         32.79         3.46 o                         
   7   1   7          3.56         12.69         3.89 o                         
   8   1   7         23.28         31.09         6.05 o                         
 -10   2   7          8.62         14.13         3.59 o                         
  -9   2   7         20.81         23.40         3.37 o                         
  -8   2   7        113.40        112.43         6.57 o                         
  -7   2   7          0.02         -1.51         1.51 o                         
  -6   2   7         36.93         38.01         1.71 o                         
  -5   2   7         58.16         45.18         1.71 o                         
  -4   2   7         31.56         23.01         0.98 o                         
  -3   2   7        165.17        168.62         2.36 o                         
  -2   2   7        857.73        777.14         7.40 o                         
  -1   2   7        859.66        943.99         9.42 o                         
   0   2   7       1521.65       1509.38        14.37 o                         
   1   2   7         71.04         68.64         1.70 o                         
   2   2   7        365.03        377.20         4.82 o                         
   3   2   7        165.11        170.85         3.06 o                         
   4   2   7         15.72         19.21         1.29 o                         
   5   2   7         27.56         27.60         2.12 o                         
   6   2   7        277.81        280.27         8.20 o                         
   7   2   7          0.69         -0.20         2.85 o                         
   8   2   7         91.27         90.21         6.96 o                         
 -10   3   7         13.55         17.53         3.87 o                         
  -9   3   7        121.46        114.60         6.08 o                         
  -8   3   7        123.37        124.59         4.91 o                         
  -7   3   7         98.95        100.30         3.55 o                         
  -6   3   7         86.32         83.81         2.55 o                         
  -5   3   7         63.04         55.71         1.93 o                         
  -4   3   7         15.20         12.44         0.92 o                         
  -3   3   7        495.81        454.49         4.75 o                         
  -2   3   7       1344.34       1378.03        12.26 o                         
  -1   3   7        822.52        767.12         7.59 o                         
   0   3   7        351.43        382.78         4.31 o                         
   1   3   7         27.87         26.13         1.01 o                         
   2   3   7        769.76        784.54         8.74 o                         
   3   3   7        298.73        289.56         4.03 o                         
   4   3   7        259.36        247.68         4.13 o                         
   5   3   7         17.57         15.54         1.88 o                         
   6   3   7          2.81         11.16         3.13 o                         
   7   3   7          1.05          2.14         3.26 o                         
   8   3   7         17.07         25.94         4.62 o                         
 -10   4   7         22.89         21.39         3.89 o                         
  -9   4   7         19.41         17.02         3.26 o                         
  -8   4   7          3.63          0.80         2.08 o                         
  -7   4   7        178.14        186.74         4.57 o                         
  -6   4   7         39.24         43.14         2.20 o                         
  -5   4   7         37.15         36.07         1.68 o                         
  -4   4   7        145.33        131.03         2.31 o                         
  -3   4   7        163.80        169.08         2.43 o                         
  -2   4   7         89.46         85.51         1.63 o                         
  -1   4   7        177.84        179.23         2.45 o                         
   0   4   7       1168.04       1193.98        10.71 o                         
   1   4   7       1064.68       1110.80        10.49 o                         
   2   4   7        121.24        125.81         2.20 o                         
   3   4   7       1169.85       1183.22        13.26 o                         
   4   4   7        228.61        238.24         4.08 o                         
   5   4   7         71.87         72.00         3.23 o                         
   6   4   7        127.90        125.05         7.11 o                         
   7   4   7         11.27         11.88         4.26 o                         
   8   4   7         12.97         15.10         4.00 o                         
  -9   5   7         51.58         55.10         3.81 o                         
  -8   5   7          1.48          1.74         1.59 o                         
  -7   5   7        238.52        241.33         5.37 o                         
  -6   5   7          0.23          1.95         1.28 o                         
  -5   5   7        284.77        268.75         4.77 o                         
  -4   5   7         27.64         25.11         1.25 o                         
  -3   5   7          9.99         13.99         0.86 o                         
  -2   5   7        165.29        153.39         2.41 o                         
  -1   5   7        879.55        933.05         9.39 o                         
   0   5   7        552.43        481.36         5.23 o                         
   1   5   7        289.90        324.97         3.98 o                         
   2   5   7       1059.51       1001.98        10.13 o                         
   3   5   7         26.50         23.91         1.47 o                         
   4   5   7        367.36        359.03         5.44 o                         
   5   5   7         47.49         45.20         2.71 o                         
   6   5   7         21.83         24.47         2.32 o                         
   7   5   7          0.00          0.61         2.90 o                         
  -9   6   7          8.99          7.57         2.17 o                         
  -8   6   7         18.30         20.34         2.16 o                         
  -7   6   7         24.35         20.53         2.10 o                         
  -6   6   7         12.12         11.74         1.65 o                         
  -5   6   7        638.40        590.73         8.27 o                         
  -4   6   7          0.19          0.91         0.85 o                         
  -3   6   7       1658.16       1616.93        13.76 o                         
  -2   6   7        122.41        119.88         2.07 o                         
  -1   6   7        330.65        295.56         4.61 o                         
   0   6   7        280.24        253.69         3.66 o                         
   1   6   7        305.14        317.63         4.33 o                         
   2   6   7         93.94         90.88         2.40 o                         
   3   6   7        220.63        238.25         4.14 o                         
   4   6   7          8.83         12.27         1.42 o                         
   5   6   7          0.98         -0.93         1.33 o                         
   6   6   7          5.89          4.60         1.75 o                         
   7   6   7          0.00         -0.27         2.24 o                         
  -9   7   7          2.67          0.61         1.80 o                         
  -8   7   7          3.35          1.80         1.71 o                         
  -7   7   7          1.81          0.62         1.58 o                         
  -6   7   7         21.00         21.72         1.79 o                         
  -5   7   7         87.20         95.15         4.52 o                         
  -4   7   7          0.05          1.33         0.93 o                         
  -3   7   7       1187.27       1174.97        12.08 o                         
  -2   7   7       1285.82       1231.88        10.78 o                         
  -1   7   7       2229.00       2165.14        18.59 o                         
   0   7   7       1868.40       1817.67        16.49 o                         
   1   7   7        480.46        465.44         5.75 o                         
   2   7   7         18.63         21.59         1.23 o                         
   3   7   7         89.49         84.49         2.57 o                         
   4   7   7          8.86          5.60         1.26 o                         
   5   7   7        130.67        133.64         4.50 o                         
   6   7   7          6.75          7.46         1.97 o                         
   7   7   7         18.07         15.93         2.73 o                         
  -9   8   7          7.28          7.44         2.02 o                         
  -8   8   7          3.82          2.61         1.68 o                         
  -7   8   7          8.93          8.50         1.73 o                         
  -6   8   7         57.34         64.97         2.83 o                         
  -5   8   7        438.66        435.82         6.84 o                         
  -4   8   7        446.02        450.74         5.98 o                         
  -3   8   7       1628.54       1555.75        14.60 o                         
  -2   8   7        421.24        445.31         5.11 o                         
  -1   8   7        150.68        135.74         2.32 o                         
   0   8   7        381.46        369.31         4.55 o                         
   1   8   7          0.30         -0.69         0.69 o                         
   2   8   7        689.42        681.93         7.97 o                         
   3   8   7          2.75          5.26         1.09 o                         
   4   8   7          1.97          1.53         1.11 o                         
   5   8   7          1.71         -0.01         1.36 o                         
   6   8   7         16.71         19.11         2.08 o                         
   7   8   7          2.16          0.59         3.07 o                         
  -8   9   7          7.30          5.39         2.34 o                         
  -7   9   7          9.76          8.02         1.77 o                         
  -6   9   7         10.22          6.36         1.47 o                         
  -5   9   7          2.44          5.08         1.30 o                         
  -4   9   7        305.17        298.19         5.47 o                         
  -3   9   7        497.27        493.74         5.90 o                         
  -2   9   7        303.97        289.17         3.81 o                         
  -1   9   7       1056.97        994.87        10.62 o                         
   0   9   7         14.48         10.11         0.88 o                         
   1   9   7        339.57        316.95         4.01 o                         
   2   9   7        110.67        108.74         2.63 o                         
   3   9   7         86.21         79.91         2.48 o                         
   4   9   7        179.67        183.41         3.92 o                         
   5   9   7          2.25          3.01         1.70 o                         
   6   9   7         22.82         23.08         2.68 o                         
  -8  10   7         82.73         92.33         3.87 o                         
  -7  10   7        190.67        192.39         5.09 o                         
  -6  10   7        670.25        686.15         9.89 o                         
  -5  10   7         28.30         27.64         1.97 o                         
  -4  10   7        536.76        516.08         7.58 o                         
  -3  10   7        164.67        178.58         3.23 o                         
  -2  10   7         44.84         37.40         1.45 o                         
  -1  10   7          0.05         -0.64         0.64 o                         
   0  10   7         64.41         62.51         1.71 o                         
   1  10   7         15.59         14.72         1.27 o                         
   2  10   7          0.00          0.04         1.20 o                         
   3  10   7        114.57        103.69         3.53 o                         
   4  10   7          7.04          4.21         1.69 o                         
   5  10   7          2.79          4.41         1.76 o                         
   6  10   7          7.45          6.45         2.35 o                         
  -7  11   7         17.51         15.37         2.18 o                         
  -6  11   7         84.04         89.47         3.44 o                         
  -5  11   7         62.72         58.39         2.68 o                         
  -4  11   7        141.21        146.37         3.52 o                         
  -3  11   7         26.31         32.60         1.90 o                         
  -2  11   7         32.86         31.78         1.70 o                         
  -1  11   7        247.00        243.77         4.06 o                         
   0  11   7         31.03         28.70         1.68 o                         
   1  11   7         49.21         47.12         2.36 o                         
   2  11   7        141.37        132.49         3.94 o                         
   3  11   7        281.93        288.86         5.74 o                         
   4  11   7          1.76          1.67         1.62 o                         
   5  11   7        158.96        170.28         6.55 o                         
   6  11   7          0.01          2.15         1.94 o                         
  -7  12   7         82.39         77.68         4.54 o                         
  -6  12   7         10.56          9.59         2.32 o                         
  -5  12   7         10.45          4.34         1.95 o                         
  -4  12   7         60.20         62.24         3.27 o                         
  -3  12   7         50.50         52.91         2.31 o                         
  -2  12   7         17.55         22.95         1.85 o                         
  -1  12   7        164.37        162.42         4.28 o                         
   0  12   7          0.36          0.40         1.09 o                         
   1  12   7         16.01         14.99         1.58 o                         
   2  12   7          0.04          0.64         1.10 o                         
   3  12   7         32.07         31.65         2.25 o                         
   4  12   7          2.62          4.12         1.75 o                         
   5  12   7         64.92         65.68         3.77 o                         
  -6  13   7          5.85          3.87         2.19 o                         
  -5  13   7          0.92         -0.28         1.97 o                         
  -4  13   7         18.55         18.51         2.45 o                         
  -3  13   7          2.72          2.59         1.63 o                         
  -2  13   7          5.65          6.84         2.12 o                         
  -1  13   7         10.41          8.53         1.73 o                         
   0  13   7         58.33         67.00         2.78 o                         
   1  13   7         95.70        100.56         3.27 o                         
   2  13   7        189.43        190.70         4.20 o                         
   3  13   7          1.29          2.06         1.82 o                         
   4  13   7          7.72          8.25         1.86 o                         
  -5  14   7         10.44          3.34         2.74 o                         
  -4  14   7         42.07         37.33         3.08 o                         
  -3  14   7         68.09         69.06         3.78 o                         
  -2  14   7         18.50         16.26         1.99 o                         
  -1  14   7         86.05         92.84         5.35 o                         
   0  14   7          7.78          8.04         1.75 o                         
   1  14   7         24.30         26.87         2.40 o                         
   2  14   7         25.08         27.26         2.84 o                         
   3  14   7          8.40         10.05         2.58 o                         
   4  14   7          3.18          3.85         2.36 o                         
  -4  15   7          1.76          0.63         1.82 o                         
  -3  15   7         11.29         10.49         2.15 o                         
  -2  15   7         10.70         10.85         2.15 o                         
  -1  15   7         30.83         30.90         2.56 o                         
   0  15   7         39.99         37.99         2.72 o                         
   1  15   7          7.94          2.72         2.02 o                         
   2  15   7          0.61         -0.85         2.21 o                         
  -3  16   7          2.54          6.00         2.07 o                         
  -2  16   7          2.62          3.78         2.02 o                         
  -1  16   7         29.58         25.27         2.42 o                         
   0  16   7         15.41         14.91         2.08 o                         
   1  16   7          4.42          4.17         1.63 o                         
 -10   0   8         24.23         20.24         7.01 o                         
  -8   0   8        512.69        520.89        28.80 o                         
  -6   0   8       1076.68       1050.17        22.64 o                         
  -4   0   8        837.73        840.30        12.28 o                         
  -2   0   8        111.95        127.42         3.60 o                         
   0   0   8        687.69        683.65        10.88 o                         
   2   0   8         33.09         32.45         1.97 o                         
   4   0   8         99.76         91.15         3.75 o                         
   6   0   8          4.87          5.45         2.82 o                         
 -10   1   8         71.87         71.65         6.13 o                         
  -9   1   8         44.05         48.69         5.04 o                         
  -8   1   8        117.45        112.33         5.05 o                         
  -7   1   8         13.26         12.56         1.61 o                         
  -6   1   8         96.17        101.15         2.84 o                         
  -5   1   8         11.55          8.41         1.14 o                         
  -4   1   8          0.42         -0.32         0.78 o                         
  -3   1   8         26.09         30.79         1.34 o                         
  -2   1   8         41.50         38.95         1.38 o                         
  -1   1   8         18.64         18.87         1.07 o                         
   0   1   8        165.33        157.01         2.59 o                         
   1   1   8         92.47        102.76         2.31 o                         
   2   1   8        170.60        165.33         2.90 o                         
   3   1   8        188.18        198.26         3.31 o                         
   4   1   8          5.14          1.11         1.10 o                         
   5   1   8        194.54        213.35         5.61 o                         
   6   1   8         11.87         12.44         2.47 o                         
   7   1   8          3.80          1.74         2.97 o                         
 -10   2   8         32.38         43.10         5.14 o                         
  -9   2   8         68.57         69.43         7.74 o                         
  -8   2   8         46.66         50.71         4.33 o                         
  -7   2   8          3.61          4.20         1.53 o                         
  -6   2   8        216.74        211.70         3.94 o                         
  -5   2   8        886.11        900.81        10.30 o                         
  -4   2   8        349.69        357.43         4.28 o                         
  -3   2   8       3111.39       3126.49        30.41 o                         
  -2   2   8          3.60          3.55         0.71 o                         
  -1   2   8       2171.34       2176.07        20.36 o                         
   0   2   8        136.57        152.68         2.55 o                         
   1   2   8          7.68          6.05         0.78 o                         
   2   2   8         59.34         59.80         1.69 o                         
   3   2   8        242.36        242.74         3.61 o                         
   4   2   8          1.14          2.64         1.14 o                         
   5   2   8        123.13        112.08         4.49 o                         
   6   2   8         76.00         72.79         6.80 o                         
   7   2   8         36.50         33.33         3.96 o                         
  -9   3   8         49.08         52.72         4.40 o                         
  -8   3   8          0.72         -0.58         1.86 o                         
  -7   3   8          0.01          0.01         1.19 o                         
  -6   3   8         74.73         64.29         2.50 o                         
  -5   3   8        244.21        241.84         4.08 o                         
  -4   3   8        204.04        191.74         2.90 o                         
  -3   3   8          0.03          0.60         0.65 o                         
  -2   3   8         98.56         84.32         2.22 o                         
  -1   3   8        526.78        463.62         5.68 o                         
   0   3   8        546.00        503.35         6.69 o                         
   1   3   8        124.30        117.55         2.12 o                         
   2   3   8        104.08        104.30         2.37 o                         
   3   3   8          0.87         -0.02         1.04 o                         
   4   3   8         48.30         37.28         2.10 o                         
   5   3   8         51.93         65.47         3.11 o                         
   6   3   8         14.38         16.44         3.45 o                         
   7   3   8         59.93         69.74         5.20 o                         
  -9   4   8         18.61         13.65         4.33 o                         
  -8   4   8          0.39          2.03         2.01 o                         
  -7   4   8        156.36        143.99         4.09 o                         
  -6   4   8          5.37          5.43         1.32 o                         
  -5   4   8          7.44          5.11         1.06 o                         
  -4   4   8         35.29         28.54         1.41 o                         
  -3   4   8        197.76        175.05         2.81 o                         
  -2   4   8         96.78         93.41         1.83 o                         
  -1   4   8        206.85        224.52         3.10 o                         
   0   4   8        115.90        116.82         2.22 o                         
   1   4   8          1.27         -0.36         0.72 o                         
   2   4   8        109.47        107.65         2.61 o                         
   3   4   8        299.00        299.48         5.57 o                         
   4   4   8        488.34        470.74         8.02 o                         
   5   4   8        104.02         98.98         3.63 o                         
   6   4   8        237.06        242.92         8.03 o                         
   7   4   8          0.75          0.42         2.75 o                         
  -9   5   8          5.09          7.72         2.29 o                         
  -8   5   8          4.55          6.90         2.29 o                         
  -7   5   8         57.44         65.63         3.53 o                         
  -6   5   8         48.88         41.53         2.26 o                         
  -5   5   8        318.89        305.73         5.31 o                         
  -4   5   8        156.18        149.73         3.48 o                         
  -3   5   8         35.31         33.65         1.22 o                         
  -2   5   8        293.95        286.61         3.59 o                         
  -1   5   8        920.30        939.10         9.24 o                         
   0   5   8         25.17         20.61         1.17 o                         
   1   5   8       1879.54       1871.29        18.74 o                         
   2   5   8         39.60         29.04         1.64 o                         
   3   5   8        505.14        477.17         6.62 o                         
   4   5   8         49.88         63.07         2.85 o                         
   5   5   8          3.83          4.93         1.55 o                         
   6   5   8         67.06         65.46         4.83 o                         
   7   5   8          7.15          5.23         2.42 o                         
  -9   6   8          0.19          2.06         2.00 o                         
  -8   6   8         17.44         11.03         2.20 o                         
  -7   6   8         73.36         70.50         3.33 o                         
  -6   6   8         18.78         19.17         1.92 o                         
  -5   6   8        580.78        562.08         8.10 o                         
  -4   6   8        144.07        132.58         3.01 o                         
  -3   6   8        160.02        143.16         2.72 o                         
  -2   6   8        135.03        127.84         2.48 o                         
  -1   6   8         53.66         54.81         2.05 o                         
   0   6   8          0.67          1.33         0.92 o                         
   1   6   8        272.50        296.25         4.13 o                         
   2   6   8        251.78        239.25         3.88 o                         
   3   6   8         69.07         75.80         2.66 o                         
   4   6   8         72.05         65.59         3.28 o                         
   5   6   8          5.75          3.27         1.56 o                         
   6   6   8          5.02          7.49         2.42 o                         
   7   6   8          0.01         -2.02         2.02 o                         
  -9   7   8         18.85         21.45         2.70 o                         
  -8   7   8         12.65         11.42         2.16 o                         
  -7   7   8          0.04         -1.45         1.45 o                         
  -6   7   8         47.39         35.90         2.34 o                         
  -5   7   8         83.62         73.78         2.83 o                         
  -4   7   8         85.77         98.65         2.69 o                         
  -3   7   8         32.26         30.76         1.55 o                         
  -2   7   8       1297.20       1220.09        12.21 o                         
  -1   7   8        184.03        155.55         2.62 o                         
   0   7   8        562.09        523.22         6.39 o                         
   1   7   8         20.14         27.25         1.44 o                         
   2   7   8          0.01         -0.12         0.83 o                         
   3   7   8         85.43         95.19         2.88 o                         
   4   7   8         65.13         64.31         2.97 o                         
   5   7   8         44.37         59.46         3.07 o                         
   6   7   8          7.18          4.00         1.95 o                         
   7   7   8          0.50          0.14         2.01 o                         
  -8   8   8         31.77         36.35         2.74 o                         
  -7   8   8        162.72        152.81         4.17 o                         
  -6   8   8          4.41          5.65         1.56 o                         
  -5   8   8        122.46        110.72         3.34 o                         
  -4   8   8        170.45        157.44         3.29 o                         
  -3   8   8        276.73        243.03         3.65 o                         
  -2   8   8        480.59        436.77         6.57 o                         
  -1   8   8         65.19         61.17         1.85 o                         
   0   8   8          9.62          9.19         0.95 o                         
   1   8   8        286.21        273.98         4.42 o                         
   2   8   8          4.14          3.92         1.08 o                         
   3   8   8         48.39         48.70         2.09 o                         
   4   8   8        170.73        172.83         4.38 o                         
   5   8   8         33.89         34.97         2.52 o                         
   6   8   8         75.51         73.39         3.79 o                         
  -8   9   8         24.98         27.11         2.56 o                         
  -7   9   8         32.19         40.96         3.76 o                         
  -6   9   8         19.27         18.79         1.88 o                         
  -5   9   8         92.05         85.55         3.18 o                         
  -4   9   8          1.52          3.06         1.02 o                         
  -3   9   8        146.82        130.34         2.60 o                         
  -2   9   8        160.87        169.23         3.10 o                         
  -1   9   8        304.06        294.25         4.29 o                         
   0   9   8        312.08        296.65         4.30 o                         
   1   9   8       1346.73       1306.70        13.16 o                         
   2   9   8         11.10         16.31         1.38 o                         
   3   9   8         95.36         96.40         2.68 o                         
   4   9   8          0.60          0.99         1.61 o                         
   5   9   8          6.15          7.95         2.01 o                         
   6   9   8          0.01          1.73         1.95 o                         
  -8  10   8          6.16          5.93         1.94 o                         
  -7  10   8         18.89         17.69         2.42 o                         
  -6  10   8         57.45         60.64         2.91 o                         
  -5  10   8        185.00        182.77         4.23 o                         
  -4  10   8        118.54        123.77         3.12 o                         
  -3  10   8        230.32        221.66         3.58 o                         
  -2  10   8          7.12          7.25         0.99 o                         
  -1  10   8          1.65          0.19         0.77 o                         
   0  10   8         45.13         36.34         1.86 o                         
   1  10   8          2.68          2.10         1.19 o                         
   2  10   8         83.11         95.78         3.93 o                         
   3  10   8        143.61        138.91         3.98 o                         
   4  10   8          1.08         -1.83         1.83 o                         
   5  10   8         32.79         34.63         3.19 o                         
  -7  11   8         13.55         13.23         2.28 o                         
  -6  11   8        108.83        112.43         3.91 o                         
  -5  11   8         10.85          4.96         1.48 o                         
  -4  11   8         65.58         73.19         2.88 o                         
  -3  11   8         17.13         13.46         1.54 o                         
  -2  11   8        231.43        230.42         4.41 o                         
  -1  11   8         18.72         13.79         1.56 o                         
   0  11   8        241.85        241.81         4.92 o                         
   1  11   8          3.72          1.88         1.28 o                         
   2  11   8          9.67          5.09         1.30 o                         
   3  11   8         66.12         60.32         2.98 o                         
   4  11   8         27.23         27.83         2.61 o                         
   5  11   8          3.43          3.71         2.00 o                         
  -7  12   8          0.01          0.06         1.96 o                         
  -6  12   8         20.47         13.62         4.36 o                         
  -5  12   8         25.30         31.11         2.99 o                         
  -4  12   8          6.33          4.86         1.54 o                         
  -3  12   8         19.39         22.83         1.79 o                         
  -2  12   8         55.69         63.64         2.51 o                         
  -1  12   8          7.15          9.02         1.32 o                         
   0  12   8         88.84         88.50         3.25 o                         
   1  12   8          1.09          0.38         1.15 o                         
   2  12   8          0.02          0.46         1.20 o                         
   3  12   8          5.38          7.28         1.65 o                         
   4  12   8         11.97         14.84         2.65 o                         
  -6  13   8          0.54         -1.31         1.95 o                         
  -5  13   8         58.12         67.04         4.09 o                         
  -4  13   8        185.35        201.51         6.05 o                         
  -3  13   8         40.83         44.97         3.27 o                         
  -2  13   8        322.66        320.27         7.23 o                         
  -1  13   8         46.20         45.85         2.51 o                         
   0  13   8         16.20         18.48         1.79 o                         
   1  13   8        113.92        117.68         3.71 o                         
   2  13   8         11.69         12.50         1.78 o                         
   3  13   8         62.32         74.92         3.99 o                         
   4  13   8         10.82         10.26         2.38 o                         
  -5  14   8          6.52          5.72         2.79 o                         
  -4  14   8          2.67          3.30         2.01 o                         
  -3  14   8          4.58          4.69         2.41 o                         
  -2  14   8         60.37         61.42         3.97 o                         
  -1  14   8         22.10         24.23         2.64 o                         
   0  14   8        126.12        145.55         5.06 o                         
   1  14   8          2.53          3.57         1.84 o                         
   2  14   8         41.99         41.70         3.08 o                         
   3  14   8         43.18         45.46         3.42 o                         
  -4  15   8          2.69          6.41         2.20 o                         
  -3  15   8         40.08         36.11         4.74 o                         
  -2  15   8         14.45         10.97         2.28 o                         
  -1  15   8          4.64          3.54         1.72 o                         
   0  15   8         19.01         21.12         2.46 o                         
   1  15   8         31.55         30.74         2.69 o                         
   2  15   8          0.70         -0.03         1.63 o                         
  -9   0   9         21.22         27.03         5.21 o                         
  -7   0   9       1264.66       1218.42        22.03 o                         
  -5   0   9       1852.42       1823.36        26.73 o                         
  -3   0   9          2.37          3.08         1.15 o                         
  -1   0   9        853.78        809.50        12.77 o                         
   1   0   9       1374.24       1363.10        18.39 o                         
   3   0   9        217.79        186.20         4.69 o                         
   5   0   9         37.33         37.69         4.97 o                         
   7   0   9          7.67         -1.33         3.74 o                         
  -9   1   9        144.40        134.00         6.60 o                         
  -8   1   9         18.33         18.52         3.75 o                         
  -7   1   9        122.33        119.78         4.54 o                         
  -6   1   9          1.41          1.66         1.29 o                         
  -5   1   9         49.57         52.69         3.38 o                         
  -4   1   9        321.23        309.27         4.29 o                         
  -3   1   9        146.99        146.74         3.34 o                         
  -2   1   9        947.87        882.75         8.94 o                         
  -1   1   9         41.83         34.29         1.70 o                         
   0   1   9          2.31          2.71         0.81 o                         
   1   1   9       1405.34       1393.16        13.24 o                         
   2   1   9         85.66         88.54         2.83 o                         
   3   1   9       1160.22       1182.42        13.42 o                         
   4   1   9         11.81          9.59         2.20 o                         
   5   1   9         78.69         69.05         3.80 o                         
   6   1   9          5.51          4.59         2.29 o                         
   7   1   9          0.31          2.91         3.29 o                         
  -9   2   9          1.14          3.49         3.19 o                         
  -8   2   9          6.36          8.76         2.16 o                         
  -7   2   9         74.15         73.78         3.17 o                         
  -6   2   9        362.74        349.58         6.15 o                         
  -5   2   9        176.25        173.43         3.49 o                         
  -4   2   9       1363.17       1303.32        12.75 o                         
  -3   2   9          0.04          1.07         0.83 o                         
  -2   2   9        459.07        474.43         5.29 o                         
  -1   2   9        827.74        830.85         9.02 o                         
   0   2   9         53.27         46.73         1.64 o                         
   1   2   9        211.94        213.94         3.11 o                         
   2   2   9         42.61         36.59         1.57 o                         
   3   2   9         70.31         70.80         2.64 o                         
   4   2   9         87.54        107.12         3.49 o                         
   5   2   9         40.68         41.50         3.11 o                         
   6   2   9          3.33          3.78         2.35 o                         
   7   2   9         34.31         34.60         3.81 o                         
  -9   3   9          8.90         13.49         3.69 o                         
  -8   3   9          0.56          1.36         1.97 o                         
  -7   3   9          9.20          7.44         1.65 o                         
  -6   3   9          6.83         10.19         1.56 o                         
  -5   3   9         73.18         76.03         2.70 o                         
  -4   3   9        554.27        533.58         6.26 o                         
  -3   3   9       1233.31       1229.46        11.56 o                         
  -2   3   9       2232.73       2157.01        19.62 o                         
  -1   3   9        385.88        386.72         5.15 o                         
   0   3   9        762.79        768.58         8.73 o                         
   1   3   9        118.21        114.52         2.40 o                         
   2   3   9         91.87         82.37         2.25 o                         
   3   3   9         30.77         36.08         2.05 o                         
   4   3   9         29.18         29.05         2.08 o                         
   5   3   9        115.68        108.49         5.08 o                         
   6   3   9         31.87         32.79         3.51 o                         
   7   3   9         66.21         69.25         4.74 o                         
  -9   4   9         42.00         45.55         4.45 o                         
  -8   4   9          9.28          6.79         2.32 o                         
  -7   4   9        418.82        439.63         7.34 o                         
  -6   4   9         54.93         52.29         2.63 o                         
  -5   4   9        335.64        321.35         5.64 o                         
  -4   4   9        495.89        463.16         6.23 o                         
  -3   4   9          0.07         -0.06         0.69 o                         
  -2   4   9         40.59         37.99         1.44 o                         
  -1   4   9        151.97        144.76         2.53 o                         
   0   4   9        377.71        364.34         4.68 o                         
   1   4   9         27.06         27.52         1.65 o                         
   2   4   9         67.17         59.84         2.46 o                         
   3   4   9         46.70         49.29         2.12 o                         
   4   4   9         33.68         29.41         2.15 o                         
   5   4   9          6.71         10.26         2.35 o                         
   6   4   9         48.01         45.17         3.77 o                         
   7   4   9         85.32         91.86         5.33 o                         
  -9   5   9          6.24          3.41         2.48 o                         
  -8   5   9          0.04         -0.83         2.13 o                         
  -7   5   9         34.44         32.02         2.46 o                         
  -6   5   9          2.63          3.18         1.39 o                         
  -5   5   9        107.97        113.22         3.54 o                         
  -4   5   9          0.02          0.43         1.05 o                         
  -3   5   9        372.18        345.46         4.72 o                         
  -2   5   9         52.04         49.83         1.85 o                         
  -1   5   9        881.95        882.01         9.38 o                         
   0   5   9        679.31        624.06         8.40 o                         
   1   5   9       1398.12       1404.40        15.63 o                         
   2   5   9        900.97        858.53         9.83 o                         
   3   5   9          7.08          8.11         1.37 o                         
   4   5   9        141.48        135.41         4.70 o                         
   5   5   9         75.80         80.96         3.82 o                         
   6   5   9          6.15          5.05         2.43 o                         
   7   5   9         39.74         43.59         4.01 o                         
  -9   6   9          4.26          0.57         2.15 o                         
  -8   6   9         37.01         44.97         3.36 o                         
  -7   6   9          0.06         -1.04         1.39 o                         
  -6   6   9          0.68         -0.66         1.28 o                         
  -5   6   9         66.83         63.58         2.94 o                         
  -4   6   9        469.51        457.97         6.98 o                         
  -3   6   9         32.71         35.72         1.64 o                         
  -2   6   9         36.67         36.26         1.78 o                         
  -1   6   9        415.02        387.81         5.56 o                         
   0   6   9        134.47        134.63         3.12 o                         
   1   6   9         80.91         68.95         2.40 o                         
   2   6   9        426.86        402.25         5.90 o                         
   3   6   9        490.67        475.36         7.24 o                         
   4   6   9        682.16        676.62        10.36 o                         
   5   6   9        121.21        118.00         4.10 o                         
   6   6   9         64.74         74.11         4.60 o                         
  -8   7   9          3.74          3.78         1.97 o                         
  -7   7   9          4.92          1.95         1.64 o                         
  -6   7   9          0.00         -1.22         1.22 o                         
  -5   7   9         57.39         63.63         2.74 o                         
  -4   7   9          3.17          4.01         1.22 o                         
  -3   7   9        250.44        255.69         4.26 o                         
  -2   7   9         37.69         44.84         1.79 o                         
  -1   7   9        610.26        620.66         8.35 o                         
   0   7   9         87.99         74.30         2.35 o                         
   1   7   9         43.67         40.70         1.92 o                         
   2   7   9        563.63        522.67         7.61 o                         
   3   7   9          9.74         12.55         1.54 o                         
   4   7   9        103.69        107.23         3.80 o                         
   5   7   9          4.89          8.25         1.90 o                         
   6   7   9          1.05          0.52         2.14 o                         
  -8   8   9          1.90          2.37         2.27 o                         
  -7   8   9         55.70         53.93         2.90 o                         
  -6   8   9          0.30          1.21         1.37 o                         
  -5   8   9        170.33        169.33         3.87 o                         
  -4   8   9         67.16         63.12         2.54 o                         
  -3   8   9         42.37         43.30         1.82 o                         
  -2   8   9         13.17         16.54         1.20 o                         
  -1   8   9        124.46        102.81         2.47 o                         
   0   8   9         16.78         14.63         1.23 o                         
   1   8   9         53.45         52.40         2.41 o                         
   2   8   9          3.80          4.57         1.21 o                         
   3   8   9         37.96         38.58         2.06 o                         
   4   8   9         11.27          8.14         1.77 o                         
   5   8   9         98.96        106.51         4.07 o                         
   6   8   9         51.15         51.56         5.22 o                         
  -8   9   9         41.91         47.22         3.12 o                         
  -7   9   9          0.00          0.35         1.44 o                         
  -6   9   9        107.98        108.09         3.86 o                         
  -5   9   9         17.33         14.75         1.74 o                         
  -4   9   9         25.94         20.34         1.57 o                         
  -3   9   9         92.37         81.21         2.39 o                         
  -2   9   9         23.85         14.23         1.56 o                         
  -1   9   9          8.97          7.17         1.03 o                         
   0   9   9          0.98          1.07         0.87 o                         
   1   9   9        171.94        168.12         3.15 o                         
   2   9   9         46.22         40.89         1.96 o                         
   3   9   9         66.63         70.70         2.93 o                         
   4   9   9         15.48         15.12         2.20 o                         
   5   9   9          0.91         -1.78         1.78 o                         
  -7  10   9          0.80          1.94         1.57 o                         
  -6  10   9          8.38          6.55         1.67 o                         
  -5  10   9          5.71          2.00         1.34 o                         
  -4  10   9          0.68         -0.20         1.25 o                         
  -3  10   9        107.61        101.69         2.92 o                         
  -2  10   9         36.84         39.33         1.79 o                         
  -1  10   9        158.50        141.35         3.39 o                         
   0  10   9        145.83        154.54         3.96 o                         
   1  10   9          6.10          2.76         1.75 o                         
   2  10   9        170.68        164.26         4.06 o                         
   3  10   9         41.42         43.81         2.72 o                         
   4  10   9         32.36         34.99         2.98 o                         
   5  10   9         45.42         43.08         3.37 o                         
  -7  11   9          3.25          5.15         1.89 o                         
  -6  11   9         20.34         20.45         2.11 o                         
  -5  11   9        237.58        229.12         4.97 o                         
  -4  11   9        110.66        100.86         3.51 o                         
  -3  11   9        497.32        454.23         7.68 o                         
  -2  11   9          4.09         -0.11         1.09 o                         
  -1  11   9        159.36        148.00         3.90 o                         
   0  11   9         67.54         78.44         3.48 o                         
   1  11   9          0.01         -0.11         1.18 o                         
   2  11   9          1.20          1.93         1.27 o                         
   3  11   9         32.76         34.29         2.51 o                         
   4  11   9          0.14         -1.16         1.62 o                         
  -6  12   9          2.16         -0.53         1.91 o                         
  -5  12   9         42.91         49.29         3.65 o                         
  -4  12   9         18.51         25.38         2.28 o                         
  -3  12   9         53.96         53.59         2.77 o                         
  -2  12   9         97.33        104.09         3.43 o                         
  -1  12   9        140.42        134.98         3.59 o                         
   0  12   9          7.64          3.49         1.84 o                         
   1  12   9         88.62         84.19         3.97 o                         
   2  12   9          0.52         -1.36         1.36 o                         
   3  12   9          3.63          2.52         1.44 o                         
   4  12   9          1.67          4.16         2.06 o                         
  -5  13   9          0.31         -1.78         1.78 o                         
  -4  13   9         10.23          5.11         3.23 o                         
  -3  13   9          4.76          2.31         2.58 o                         
  -2  13   9          7.55          8.34         2.31 o                         
  -1  13   9          7.55          3.83         1.33 o                         
   0  13   9          5.02          4.94         1.47 o                         
   1  13   9          0.04          1.66         1.41 o                         
   2  13   9          2.90          0.61         1.50 o                         
   3  13   9          9.21          9.71         1.90 o                         
  -4  14   9         11.31         11.55         2.34 o                         
  -3  14   9          0.04         -1.12         2.25 o                         
  -2  14   9         23.64         27.82         3.76 o                         
  -1  14   9         19.15         26.22         2.59 o                         
   0  14   9        158.15        155.76         5.23 o                         
   1  14   9         48.81         51.48         3.46 o                         
   2  14   9         62.74         51.74         3.51 o                         
  -3  15   9         35.80         40.63         3.69 o                         
  -2  15   9          3.77          0.62         3.31 o                         
  -1  15   9         23.24         26.17         2.93 o                         
   0  15   9          5.66          4.99         1.91 o                         
  -8   0  10        225.27        249.84         9.35 o                         
  -6   0  10        780.46        775.26        13.71 o                         
  -4   0  10        162.24        153.34         4.21 o                         
  -2   0  10          1.13          1.09         1.18 o                         
   0   0  10       1050.04       1000.78        15.54 o                         
   2   0  10       1283.58       1298.23        19.69 o                         
   4   0  10          0.13         -0.80         2.39 o                         
   6   0  10        176.63        198.24        11.12 o                         
  -9   1  10          6.13          4.33         2.80 o                         
  -8   1  10         72.53         70.14         3.97 o                         
  -7   1  10         18.09         21.61         2.12 o                         
  -6   1  10          0.07         -0.21         1.32 o                         
  -5   1  10        204.95        206.66         3.75 o                         
  -4   1  10         15.06         13.96         1.26 o                         
  -3   1  10        567.93        552.95         6.42 o                         
  -2   1  10        547.54        499.95         5.89 o                         
  -1   1  10        311.28        295.42         4.42 o                         
   0   1  10        550.23        501.12         6.36 o                         
   1   1  10          5.41          7.89         0.99 o                         
   2   1  10         97.98        102.68         2.71 o                         
   3   1  10         66.00         65.30         2.80 o                         
   4   1  10        325.94        350.10         7.52 o                         
   5   1  10         50.85         49.30         3.41 o                         
   6   1  10         38.52         39.75         3.78 o                         
  -9   2  10         69.63         67.16         5.94 o                         
  -8   2  10          4.94          4.24         2.07 o                         
  -7   2  10         17.76         18.08         2.04 o                         
  -6   2  10         64.15         58.90         2.82 o                         
  -5   2  10        477.29        473.89         6.63 o                         
  -4   2  10        217.29        216.73         3.59 o                         
  -3   2  10        598.12        568.54         6.57 o                         
  -2   2  10        434.10        429.83         5.30 o                         
  -1   2  10        167.71        170.97         3.17 o                         
   0   2  10        315.61        295.00         4.40 o                         
   1   2  10        198.28        199.68         3.38 o                         
   2   2  10         55.55         50.98         1.98 o                         
   3   2  10         82.58         89.29         3.12 o                         
   4   2  10          1.65         -1.59         1.59 o                         
   5   2  10         82.95         87.90         5.03 o                         
   6   2  10          8.14          8.74         2.75 o                         
  -9   3  10          5.55          3.52         3.41 o                         
  -8   3  10         11.51         14.05         2.67 o                         
  -7   3  10          9.31          9.28         1.73 o                         
  -6   3  10        196.44        190.48         4.50 o                         
  -5   3  10         14.66         12.99         1.51 o                         
  -4   3  10        295.45        287.98         4.44 o                         
  -3   3  10        744.22        722.31         7.89 o                         
  -2   3  10        854.89        823.74         8.66 o                         
  -1   3  10        924.76        892.03        10.60 o                         
   0   3  10       1718.80       1641.28        17.80 o                         
   1   3  10         78.56         87.85         2.44 o                         
   2   3  10        200.16        201.14         3.97 o                         
   3   3  10         66.16         61.83         2.69 o                         
   4   3  10         17.09         23.45         3.47 o                         
   5   3  10         35.07         33.52         3.32 o                         
   6   3  10          2.02          4.70         2.46 o                         
  -9   4  10          1.22         -0.32         3.01 o                         
  -8   4  10         64.03         69.61         4.06 o                         
  -7   4  10         51.76         54.34         3.15 o                         
  -6   4  10        170.91        171.01         4.28 o                         
  -5   4  10         74.80         75.34         3.00 o                         
  -4   4  10        107.74         97.93         2.86 o                         
  -3   4  10        311.30        314.57         4.56 o                         
  -2   4  10       1007.56        953.98        10.24 o                         
  -1   4  10          8.78         10.60         1.19 o                         
   0   4  10          7.24          9.37         1.22 o                         
   1   4  10        419.91        403.42         6.03 o                         
   2   4  10        290.68        298.65         5.06 o                         
   3   4  10          3.05          1.61         1.43 o                         
   4   4  10         41.25         39.54         2.75 o                         
   5   4  10         31.49         41.70         3.61 o                         
   6   4  10         15.19         17.58         2.95 o                         
  -9   5  10         75.92         74.14         5.56 o                         
  -8   5  10         74.32         84.41         4.41 o                         
  -7   5  10        169.45        176.76         5.02 o                         
  -6   5  10        188.29        188.60         4.93 o                         
  -5   5  10        129.58        134.55         3.66 o                         
  -4   5  10         30.45         27.07         1.78 o                         
  -3   5  10         40.13         37.90         1.82 o                         
  -2   5  10        103.37         85.31         2.36 o                         
  -1   5  10          1.42          1.80         1.09 o                         
   0   5  10       1762.94       1673.10        19.45 o                         
   1   5  10          2.18          3.35         1.21 o                         
   2   5  10        820.94        783.11         9.85 o                         
   3   5  10         78.53         72.24         2.86 o                         
   4   5  10          4.95          6.71         1.75 o                         
   5   5  10        164.54        164.55         6.02 o                         
   6   5  10          1.19         -2.03         2.25 o                         
  -8   6  10         17.56         14.31         2.53 o                         
  -7   6  10        111.61        106.06         4.62 o                         
  -6   6  10         93.92         99.68         3.90 o                         
  -5   6  10        137.69        138.37         4.05 o                         
  -4   6  10        462.56        453.46         7.13 o                         
  -3   6  10         73.12         69.27         2.27 o                         
  -2   6  10        164.27        154.17         3.34 o                         
  -1   6  10        219.29        206.28         4.08 o                         
   0   6  10          1.14          1.14         1.17 o                         
   1   6  10         43.68         33.06         1.95 o                         
   2   6  10        205.57        200.96         4.24 o                         
   3   6  10          3.04          6.39         1.37 o                         
   4   6  10        110.66        101.65         3.85 o                         
   5   6  10         78.12         79.06         5.17 o                         
   6   6  10          6.27          2.41         2.38 o                         
  -8   7  10         13.66         14.09         2.32 o                         
  -7   7  10          1.10          1.91         1.65 o                         
  -6   7  10        135.13        130.66         5.32 o                         
  -5   7  10         31.55         36.69         2.30 o                         
  -4   7  10         18.46         18.79         1.77 o                         
  -3   7  10        180.61        176.74         3.34 o                         
  -2   7  10        174.11        172.32         3.33 o                         
  -1   7  10        189.27        171.61         3.67 o                         
   0   7  10          0.00         -0.86         0.86 o                         
   1   7  10         40.12         41.50         2.42 o                         
   2   7  10          3.04          4.94         1.29 o                         
   3   7  10        287.89        282.81         5.03 o                         
   4   7  10         36.32         30.50         2.47 o                         
   5   7  10         36.60         32.60         3.31 o                         
  -8   8  10         19.47         18.71         3.18 o                         
  -7   8  10          0.01         -1.43         1.43 o                         
  -6   8  10        132.72        138.40         4.91 o                         
  -5   8  10         44.41         43.49         2.79 o                         
  -4   8  10        228.21        228.52         4.83 o                         
  -3   8  10        121.95        126.32         3.30 o                         
  -2   8  10        105.27         97.06         2.52 o                         
  -1   8  10       1146.62       1074.82        11.91 o                         
   0   8  10         15.18         13.23         1.39 o                         
   1   8  10        391.16        364.49         6.07 o                         
   2   8  10          9.24          7.99         1.37 o                         
   3   8  10          8.77          6.41         1.46 o                         
   4   8  10         46.36         46.21         2.95 o                         
   5   8  10          2.79          2.66         2.36 o                         
  -7   9  10         47.09         47.92         2.94 o                         
  -6   9  10         51.99         45.85         2.73 o                         
  -5   9  10         34.32         29.78         2.21 o                         
  -4   9  10         11.85          8.59         1.43 o                         
  -3   9  10          7.06          4.97         1.22 o                         
  -2   9  10         82.68         83.50         2.40 o                         
  -1   9  10          7.02          7.21         1.18 o                         
   0   9  10         22.60         25.85         1.65 o                         
   1   9  10        108.00         98.01         2.75 o                         
   2   9  10         16.73         15.68         1.63 o                         
   3   9  10          7.81          4.83         1.88 o                         
   4   9  10         15.69         17.01         2.39 o                         
   5   9  10          0.09         -1.39         1.91 o                         
  -7  10  10         28.27         38.54         3.00 o                         
  -6  10  10         44.02         51.40         2.92 o                         
  -5  10  10          0.14         -1.20         1.75 o                         
  -4  10  10         68.03         73.33         2.84 o                         
  -3  10  10         91.01         93.64         3.00 o                         
  -2  10  10          0.03         -0.78         0.94 o                         
  -1  10  10        191.37        190.61         4.25 o                         
   0  10  10         71.52         71.85         3.17 o                         
   1  10  10        138.21        136.71         4.06 o                         
   2  10  10         17.44         12.72         1.76 o                         
   3  10  10         72.01         76.01         3.88 o                         
   4  10  10          4.88         -0.94         1.83 o                         
  -6  11  10          5.73          6.82         2.04 o                         
  -5  11  10         25.41         27.69         2.66 o                         
  -4  11  10          0.54         -1.46         1.46 o                         
  -3  11  10          1.04         -0.56         1.31 o                         
  -2  11  10          1.28         -0.53         1.23 o                         
  -1  11  10         44.97         41.00         2.48 o                         
   0  11  10         62.70         57.93         3.54 o                         
   1  11  10          0.93         -0.94         1.81 o                         
   2  11  10         68.55         67.11         3.07 o                         
   3  11  10          0.17         -1.53         1.53 o                         
   4  11  10         11.62         11.02         2.31 o                         
  -6  12  10         99.39        131.87         8.22 o                         
  -5  12  10          0.01          2.55         2.30 o                         
  -4  12  10        166.06        187.14         5.10 o                         
  -3  12  10          2.82          3.14         1.54 o                         
  -2  12  10         63.11         65.17         3.13 o                         
  -1  12  10         89.75         93.42         3.40 o                         
   0  12  10          0.99          2.93         1.45 o                         
   1  12  10         52.56         51.17         2.96 o                         
   2  12  10          2.03         -1.46         1.46 o                         
   3  12  10         14.71         16.89         2.26 o                         
  -5  13  10         64.30         72.77         5.00 o                         
  -4  13  10         27.61         32.41         3.56 o                         
  -3  13  10         10.93         15.91         4.03 o                         
  -2  13  10          3.85          8.33         3.43 o                         
  -1  13  10         14.70         21.16         1.90 o                         
   0  13  10          0.38          1.47         1.51 o                         
   1  13  10          1.98          3.36         1.58 o                         
   2  13  10         21.66         22.27         2.25 o                         
  -3  14  10         30.22         41.21         3.89 o                         
  -2  14  10          0.04         -0.45         2.70 o                         
  -1  14  10         35.40         36.24         3.44 o                         
   0  14  10          1.93          3.51         1.97 o                         
   1  14  10         52.02         51.05         3.60 o                         
  -9   0  11         42.10         46.43        11.48 o                         
  -7   0  11          1.38         -0.46         2.34 o                         
  -5   0  11         64.76         63.44         3.28 o                         
  -3   0  11        304.09        296.88         6.16 o                         
  -1   0  11        975.69        977.78        15.65 o                         
   1   0  11        617.30        590.38        10.09 o                         
   3   0  11        217.76        209.43         7.94 o                         
   5   0  11         70.47         65.06         5.76 o                         
  -9   1  11         11.39         17.58         3.49 o                         
  -8   1  11          9.56         10.60         2.39 o                         
  -7   1  11          0.37         -1.73         1.73 o                         
  -6   1  11          2.73          1.10         1.36 o                         
  -5   1  11        114.31        113.27         3.06 o                         
  -4   1  11        336.89        315.42         4.61 o                         
  -3   1  11        450.49        434.63         5.57 o                         
  -2   1  11        487.04        452.98         5.66 o                         
  -1   1  11        748.91        725.73         8.70 o                         
   0   1  11         29.25         29.86         1.70 o                         
   1   1  11        425.64        379.01         5.49 o                         
   2   1  11        118.54        106.97         2.89 o                         
   3   1  11        108.48        106.97         4.49 o                         
   4   1  11          0.00         -0.09         1.84 o                         
   5   1  11         17.09         24.27         3.16 o                         
   6   1  11          7.14          5.04         2.98 o                         
  -9   2  11         11.19         11.66         5.32 o                         
  -8   2  11         30.73         32.44         3.17 o                         
  -7   2  11        101.57         91.22         3.99 o                         
  -6   2  11         13.29         12.84         1.82 o                         
  -5   2  11        185.56        182.82         4.07 o                         
  -4   2  11         42.58         43.90         2.00 o                         
  -3   2  11          3.86          6.57         1.14 o                         
  -2   2  11         32.45         30.77         1.65 o                         
  -1   2  11         68.75         62.84         2.56 o                         
   0   2  11        102.16         87.05         3.16 o                         
   1   2  11        210.93        203.27         3.72 o                         
   2   2  11        311.48        314.42         5.12 o                         
   3   2  11        104.35        100.06         3.67 o                         
   4   2  11        273.63        285.24         7.65 o                         
   5   2  11         20.46         16.48         3.10 o                         
   6   2  11          3.51          3.90         2.71 o                         
  -9   3  11         47.65         59.46         5.83 o                         
  -8   3  11         13.85         11.41         2.67 o                         
  -7   3  11         35.51         39.42         2.65 o                         
  -6   3  11        188.39        198.27         4.76 o                         
  -5   3  11        103.70        100.56         3.33 o                         
  -4   3  11        271.47        252.94         4.46 o                         
  -3   3  11        522.83        459.42         6.08 o                         
  -2   3  11         55.36         37.94         1.76 o                         
  -1   3  11         82.24         64.64         2.40 o                         
   0   3  11         47.10         50.64         2.13 o                         
   1   3  11         45.28         41.58         1.91 o                         
   2   3  11         49.71         50.93         2.28 o                         
   3   3  11         62.81         61.61         3.25 o                         
   4   3  11         16.86         24.96         3.07 o                         
   5   3  11         34.83         41.06         5.20 o                         
   6   3  11         31.09         39.09         3.97 o                         
  -8   4  11         24.81         18.82         3.43 o                         
  -7   4  11         39.70         36.90         2.85 o                         
  -6   4  11         21.74         20.62         2.05 o                         
  -5   4  11        311.63        300.70         5.45 o                         
  -4   4  11        376.18        400.06         5.98 o                         
  -3   4  11        742.46        706.09         8.76 o                         
  -2   4  11        303.58        282.81         4.42 o                         
  -1   4  11        209.87        224.89         3.94 o                         
   0   4  11        106.89        113.54         3.91 o                         
   1   4  11          0.10         -0.10         1.15 o                         
   2   4  11         24.04         32.40         2.05 o                         
   3   4  11         15.63         15.42         1.82 o                         
   4   4  11          1.01         -2.18         2.18 o                         
   5   4  11          9.80         11.24         2.74 o                         
   6   4  11          1.09         -2.49         2.49 o                         
  -8   5  11          4.38          1.06         2.06 o                         
  -7   5  11         41.17         41.37         3.41 o                         
  -6   5  11          0.02         -0.02         1.48 o                         
  -5   5  11         37.80         32.52         2.29 o                         
  -4   5  11         39.95         40.74         2.10 o                         
  -3   5  11         35.84         45.84         2.14 o                         
  -2   5  11        417.74        424.27         6.02 o                         
  -1   5  11         43.55         30.77         2.01 o                         
   0   5  11         40.20         42.30         2.39 o                         
   1   5  11         36.90         28.31         2.02 o                         
   2   5  11         78.28         68.09         2.91 o                         
   3   5  11         39.15         34.11         2.34 o                         
   4   5  11         15.44         16.57         2.79 o                         
   5   5  11          7.51         12.23         2.70 o                         
  -8   6  11         48.09         54.52         3.85 o                         
  -7   6  11          8.04          2.23         2.58 o                         
  -6   6  11          0.53         -0.71         1.54 o                         
  -5   6  11         12.39         14.89         1.83 o                         
  -4   6  11          2.65          1.53         1.32 o                         
  -3   6  11         47.99         46.15         2.25 o                         
  -2   6  11         21.22         15.80         1.54 o                         
  -1   6  11          0.83          1.00         1.12 o                         
   0   6  11         28.34         27.08         2.01 o                         
   1   6  11          1.71          1.55         1.30 o                         
   2   6  11         42.27         44.17         2.28 o                         
   3   6  11          0.27         -1.11         1.41 o                         
   4   6  11         79.59         86.88         4.06 o                         
   5   6  11          0.48         -1.97         1.97 o                         
  -8   7  11          4.14          4.50         2.14 o                         
  -7   7  11        100.94        102.02         4.70 o                         
  -6   7  11         15.07         16.89         2.18 o                         
  -5   7  11         18.94         23.30         2.09 o                         
  -4   7  11        117.22        120.54         3.60 o                         
  -3   7  11         25.26         24.90         1.83 o                         
  -2   7  11         21.39         20.92         1.73 o                         
  -1   7  11          0.84         -0.72         1.09 o                         
   0   7  11          0.03          0.75         1.12 o                         
   1   7  11         51.57         47.62         2.44 o                         
   2   7  11          9.43          8.80         1.51 o                         
   3   7  11        163.91        154.38         4.39 o                         
   4   7  11          7.68          6.74         1.85 o                         
   5   7  11          1.52          1.24         2.09 o                         
  -7   8  11          1.70          2.15         1.83 o                         
  -6   8  11          0.80         -1.61         1.61 o                         
  -5   8  11         33.89         33.60         2.36 o                         
  -4   8  11         77.65         82.12         3.28 o                         
  -3   8  11        114.16        114.18         3.47 o                         
  -2   8  11        118.94        121.15         2.96 o                         
  -1   8  11         42.92         42.42         2.12 o                         
   0   8  11         46.74         45.10         2.21 o                         
   1   8  11          1.56          2.53         1.33 o                         
   2   8  11         13.53         10.41         1.52 o                         
   3   8  11         16.49         21.95         2.21 o                         
   4   8  11         47.74         51.75         3.41 o                         
  -7   9  11         21.79         26.44         2.63 o                         
  -6   9  11          0.00         -1.33         1.57 o                         
  -5   9  11         45.67         44.36         2.52 o                         
  -4   9  11         11.71         12.38         1.58 o                         
  -3   9  11         54.26         50.09         2.46 o                         
  -2   9  11        261.89        265.80         4.32 o                         
  -1   9  11          4.01          4.69         1.17 o                         
   0   9  11        306.51        315.15         5.07 o                         
   1   9  11         15.88         18.51         1.59 o                         
   2   9  11          6.70          7.11         1.74 o                         
   3   9  11         13.00         11.46         2.22 o                         
   4   9  11         16.40         16.67         2.53 o                         
  -6  10  11         45.92         54.51         3.32 o                         
  -5  10  11        107.79        103.04         3.85 o                         
  -4  10  11         20.18         27.18         2.14 o                         
  -3  10  11        226.36        214.88         4.42 o                         
  -2  10  11         91.08        108.97         4.28 o                         
  -1  10  11         14.49         14.02         1.95 o                         
   0  10  11          3.29          1.15         1.42 o                         
   1  10  11         18.68         17.82         2.04 o                         
   2  10  11         37.09         38.08         2.56 o                         
   3  10  11          0.87          3.14         1.76 o                         
  -6  11  11          0.11          0.23         2.73 o                         
  -5  11  11          0.02          3.19         1.84 o                         
  -4  11  11         18.12          9.41         1.92 o                         
  -3  11  11         18.45         18.11         2.06 o                         
  -2  11  11         70.51         69.85         3.37 o                         
  -1  11  11          1.06         -1.17         1.17 o                         
   0  11  11         97.68        111.11         4.06 o                         
   1  11  11        169.35        186.36         4.96 o                         
   2  11  11         35.15         43.41         3.10 o                         
   3  11  11        142.28        159.16         5.13 o                         
  -5  12  11        175.55        189.36         6.99 o                         
  -4  12  11         77.90         88.38         3.90 o                         
  -3  12  11         80.45         84.50         4.48 o                         
  -2  12  11         96.09         90.01         3.79 o                         
  -1  12  11          8.03          8.17         1.65 o                         
   0  12  11         20.00         17.10         2.04 o                         
   1  12  11          0.24          0.12         1.57 o                         
   2  12  11          0.15          0.33         2.23 o                         
  -4  13  11          6.18         11.36         3.03 o                         
  -3  13  11         50.26         52.22         4.32 o                         
  -2  13  11        117.90        138.75         5.89 o                         
  -1  13  11          4.08          2.26         1.62 o                         
   0  13  11        125.13        123.30         4.36 o                         
   1  13  11          1.56         -1.44         1.52 o                         
  -8   0  12         18.93         22.32         4.17 o                         
  -6   0  12         23.87         23.34         3.58 o                         
  -4   0  12        463.16        459.39         9.50 o                         
  -2   0  12        256.19        273.46         6.04 o                         
   0   0  12        158.72        173.46         5.54 o                         
   2   0  12         11.77          9.29         2.45 o                         
   4   0  12         41.16         33.54         4.57 o                         
  -8   1  12         28.60         28.85         3.02 o                         
  -7   1  12         77.13         76.11         4.10 o                         
  -6   1  12          7.39          4.63         1.77 o                         
  -5   1  12          0.43         -0.16         1.34 o                         
  -4   1  12          0.07          0.83         1.12 o                         
  -3   1  12         15.92         12.74         1.37 o                         
  -2   1  12         12.24          9.41         1.22 o                         
  -1   1  12        164.79        140.76         3.35 o                         
   0   1  12         15.89         22.01         1.69 o                         
   1   1  12        266.61        246.25         4.78 o                         
   2   1  12          0.99          0.98         1.23 o                         
   3   1  12         99.39        118.80         4.54 o                         
   4   1  12          1.94         -2.13         2.13 o                         
   5   1  12          5.71          9.45         2.80 o                         
  -8   2  12          6.01          4.40         2.99 o                         
  -7   2  12        106.89        116.39         4.96 o                         
  -6   2  12          5.86          6.03         1.94 o                         
  -5   2  12        654.56        637.63         8.57 o                         
  -4   2  12         32.99         29.13         2.19 o                         
  -3   2  12         78.27         85.69         2.73 o                         
  -2   2  12         38.92         49.97         2.13 o                         
  -1   2  12        443.50        381.28         6.83 o                         
   0   2  12          1.19          1.32         1.08 o                         
   1   2  12        229.77        242.99         4.74 o                         
   2   2  12         17.51         20.59         1.86 o                         
   3   2  12         17.70         19.15         2.51 o                         
   4   2  12          1.89         -1.32         3.25 o                         
   5   2  12          8.27          8.38         2.72 o                         
  -8   3  12         20.10         20.14         3.47 o                         
  -7   3  12          3.15          5.33         1.97 o                         
  -6   3  12          2.65          0.88         1.55 o                         
  -5   3  12         32.94         36.66         2.33 o                         
  -4   3  12          1.47          1.48         1.19 o                         
  -3   3  12         14.05         13.61         1.61 o                         
  -2   3  12          0.24         -0.97         0.97 o                         
  -1   3  12          3.00          1.80         1.09 o                         
   0   3  12         52.58         52.88         2.33 o                         
   1   3  12        289.63        285.41         5.46 o                         
   2   3  12         28.62         24.89         2.19 o                         
   3   3  12        198.16        206.50         5.92 o                         
   4   3  12          0.55          3.90         2.24 o                         
   5   3  12          8.05          4.06         2.74 o                         
  -8   4  12          7.68          5.64         2.65 o                         
  -7   4  12          7.21          7.63         2.05 o                         
  -6   4  12          4.38          0.84         1.50 o                         
  -5   4  12         53.55         50.13         2.65 o                         
  -4   4  12         71.50         67.85         2.68 o                         
  -3   4  12          7.74          5.19         1.29 o                         
  -2   4  12        340.30        327.49         5.22 o                         
  -1   4  12         14.29         10.29         1.42 o                         
   0   4  12        242.93        228.60         4.56 o                         
   1   4  12        208.29        199.98         5.72 o                         
   2   4  12         18.09         19.75         2.04 o                         
   3   4  12          8.06          4.33         1.77 o                         
   4   4  12          5.63          0.57         2.23 o                         
   5   4  12         17.40         15.66         2.96 o                         
  -8   5  12          4.27          3.04         2.48 o                         
  -7   5  12          5.25          1.60         1.86 o                         
  -6   5  12          1.29          0.10         1.68 o                         
  -5   5  12         53.94         53.61         2.70 o                         
  -4   5  12          8.19          8.48         1.46 o                         
  -3   5  12         85.64         87.99         2.97 o                         
  -2   5  12         21.67         27.82         1.82 o                         
  -1   5  12        181.19        185.45         4.22 o                         
   0   5  12         47.37         50.31         2.72 o                         
   1   5  12         56.44         58.43         2.97 o                         
   2   5  12         45.42         43.96         3.36 o                         
   3   5  12         15.22         11.06         1.85 o                         
   4   5  12         21.24         24.31         2.80 o                         
   5   5  12         12.07          8.71         2.89 o                         
  -8   6  12         92.65        102.00         5.14 o                         
  -7   6  12        193.26        213.68         5.84 o                         
  -6   6  12        175.68        183.22         5.14 o                         
  -5   6  12        227.94        216.25         5.05 o                         
  -4   6  12          0.45         -0.99         1.24 o                         
  -3   6  12        189.52        183.48         4.25 o                         
  -2   6  12        205.17        204.55         4.28 o                         
  -1   6  12         68.15         68.23         3.33 o                         
   0   6  12         23.15         21.61         2.21 o                         
   1   6  12          6.93          4.53         1.56 o                         
   2   6  12         78.44         93.93         3.29 o                         
   3   6  12          4.62          4.74         1.76 o                         
   4   6  12         12.50         18.62         2.69 o                         
  -7   7  12          4.56          1.86         1.88 o                         
  -6   7  12        161.61        168.82         6.61 o                         
  -5   7  12          0.59          2.90         1.63 o                         
  -4   7  12        465.06        481.05         7.92 o                         
  -3   7  12         25.02         25.83         1.94 o                         
  -2   7  12          4.00          5.23         1.36 o                         
  -1   7  12         63.12         59.59         2.89 o                         
   0   7  12        336.31        335.62         6.03 o                         
   1   7  12         13.84         19.89         1.87 o                         
   2   7  12         41.60         39.79         2.36 o                         
   3   7  12         25.63         34.97         2.68 o                         
   4   7  12          5.83          5.52         2.21 o                         
  -7   8  12         10.44         10.19         2.38 o                         
  -6   8  12         79.03         82.50         3.94 o                         
  -5   8  12         80.82         85.98         3.64 o                         
  -4   8  12         42.92         55.77         2.86 o                         
  -3   8  12         61.49         52.84         2.59 o                         
  -2   8  12         42.26         49.68         2.26 o                         
  -1   8  12         29.76         29.06         1.98 o                         
   0   8  12         56.72         61.51         2.68 o                         
   1   8  12         26.42         29.47         2.19 o                         
   2   8  12         55.97         60.52         3.51 o                         
   3   8  12         30.68         31.76         2.65 o                         
   4   8  12         69.25         77.74        11.85 o                         
  -6   9  12          8.29          2.16         1.63 o                         
  -5   9  12        117.79        131.99         4.06 o                         
  -4   9  12          2.77          1.20         1.40 o                         
  -3   9  12        353.01        367.70         6.30 o                         
  -2   9  12         88.53         89.23         3.05 o                         
  -1   9  12        253.34        248.18         4.55 o                         
   0   9  12        125.09        128.47         3.41 o                         
   1   9  12         78.99         77.31         3.84 o                         
   2   9  12          0.00         -1.41         1.41 o                         
   3   9  12          0.36         -1.67         1.67 o                         
  -6  10  12         56.76         65.54         3.67 o                         
  -5  10  12         11.58          7.40         1.66 o                         
  -4  10  12          5.40          4.94         2.07 o                         
  -3  10  12         48.75         55.44         3.14 o                         
  -2  10  12         47.42         50.18         3.07 o                         
  -1  10  12         11.34         14.78         1.98 o                         
   0  10  12         13.44         13.43         1.93 o                         
   1  10  12          0.23         -1.54         2.09 o                         
   2  10  12          2.80          1.47         2.00 o                         
  -5  11  12         14.24         15.48         2.54 o                         
  -4  11  12        109.63        126.65         4.66 o                         
  -3  11  12         15.80         17.48         2.61 o                         
  -2  11  12          1.23         -1.41         1.41 o                         
  -1  11  12          2.50         -0.12         1.43 o                         
   0  11  12         71.65         72.08         3.54 o                         
   1  11  12          6.18          4.24         1.74 o                         
   2  11  12        137.37        148.08         8.09 o                         
  -4  12  12         36.88         38.10         2.86 o                         
  -3  12  12         32.38         35.54         2.76 o                         
  -2  12  12         11.44         13.48         2.15 o                         
  -1  12  12         35.85         36.71         2.77 o                         
   0  12  12          7.45          8.30         1.95 o                         
  -7   0  13         31.66         32.89         4.39 o                         
  -5   0  13         38.87         40.47         3.74 o                         
  -3   0  13        811.70        766.44        13.77 o                         
  -1   0  13         46.93         53.75         3.68 o                         
   1   0  13         68.59         53.84         3.66 o                         
   3   0  13         49.01         56.87         4.55 o                         
  -8   1  13          9.03          9.15         2.63 o                         
  -7   1  13          1.78          0.47         2.01 o                         
  -6   1  13         17.08         19.69         2.79 o                         
  -5   1  13          2.02          1.23         1.48 o                         
  -4   1  13          0.00         -0.13         1.33 o                         
  -3   1  13        228.78        218.60         4.37 o                         
  -2   1  13          1.75          1.52         1.22 o                         
  -1   1  13        415.61        422.74         6.98 o                         
   0   1  13        133.84        129.51         3.70 o                         
   1   1  13          0.97          1.34         1.30 o                         
   2   1  13         52.98         50.82         3.18 o                         
   3   1  13        154.27        146.64         5.25 o                         
   4   1  13          0.73          1.00         2.47 o                         
  -8   2  13         67.37         76.47         4.50 o                         
  -7   2  13         14.64         16.08         2.59 o                         
  -6   2  13        177.32        184.57         5.30 o                         
  -5   2  13        108.92         99.59         3.63 o                         
  -4   2  13        114.52        114.22         3.67 o                         
  -3   2  13          0.05         -1.17         1.17 o                         
  -2   2  13          7.16          3.61         1.19 o                         
  -1   2  13         13.46          7.18         1.43 o                         
   0   2  13        122.25        111.99         3.53 o                         
   1   2  13         29.80         31.60         2.77 o                         
   2   2  13         14.12         11.68         2.27 o                         
   3   2  13         19.95         22.55         2.63 o                         
   4   2  13          0.34         -0.42         2.15 o                         
  -8   3  13          0.31         -0.94         2.13 o                         
  -7   3  13         80.38         78.56         4.39 o                         
  -6   3  13         88.51         92.75         4.16 o                         
  -5   3  13         54.55         61.08         2.95 o                         
  -4   3  13        125.82        118.43         3.47 o                         
  -3   3  13         62.51         55.48         2.49 o                         
  -2   3  13          0.01         -0.29         1.13 o                         
  -1   3  13        129.15        113.39         3.34 o                         
   0   3  13        102.40         88.74         3.50 o                         
   1   3  13         21.11         20.23         2.31 o                         
   2   3  13        149.08        146.94         5.89 o                         
   3   3  13          1.18          2.66         2.39 o                         
   4   3  13          3.26          0.13         2.18 o                         
  -7   4  13         27.16         25.91         2.80 o                         
  -6   4  13         18.12         16.19         2.37 o                         
  -5   4  13         41.36         42.54         2.53 o                         
  -4   4  13          9.67          8.93         1.58 o                         
  -3   4  13        174.01        170.00         3.87 o                         
  -2   4  13        164.53        158.27         3.68 o                         
  -1   4  13         66.23         64.05         2.95 o                         
   0   4  13         19.00         21.72         1.81 o                         
   1   4  13          3.08          3.19         1.72 o                         
   2   4  13         29.42         26.30         2.39 o                         
   3   4  13          4.98          5.19         1.97 o                         
   4   4  13         32.43         35.22         3.30 o                         
  -7   5  13          1.85          3.45         2.29 o                         
  -6   5  13         15.28         14.28         2.26 o                         
  -5   5  13          2.04          3.83         1.51 o                         
  -4   5  13        120.15        117.09         3.66 o                         
  -3   5  13        259.26        261.53         4.88 o                         
  -2   5  13        143.05        146.57         3.67 o                         
  -1   5  13        368.41        365.53         6.56 o                         
   0   5  13         27.97         33.06         2.52 o                         
   1   5  13         50.51         63.45         3.52 o                         
   2   5  13          6.93          7.18         1.84 o                         
   3   5  13          9.24         10.66         2.44 o                         
   4   5  13          6.97          7.42         2.45 o                         
  -7   6  13          3.71          1.72         2.01 o                         
  -6   6  13        243.78        268.73         6.46 o                         
  -5   6  13         30.49         31.31         2.46 o                         
  -4   6  13        138.83        142.51         4.07 o                         
  -3   6  13         17.02         19.39         1.87 o                         
  -2   6  13          3.01          0.81         1.33 o                         
  -1   6  13          2.39         -1.24         1.24 o                         
   0   6  13          1.32          0.90         1.31 o                         
   1   6  13        107.02        105.52         4.10 o                         
   2   6  13          4.06          4.64         1.85 o                         
   3   6  13        122.72        130.16         5.43 o                         
  -7   7  13         45.46         52.29         3.49 o                         
  -6   7  13          1.38          4.51         1.95 o                         
  -5   7  13         34.52         36.39         3.38 o                         
  -4   7  13         79.58         85.80         3.59 o                         
  -3   7  13         21.27         19.49         2.41 o                         
  -2   7  13         40.64         46.96         2.52 o                         
  -1   7  13          5.35          6.52         1.58 o                         
   0   7  13         10.69         10.03         1.88 o                         
   1   7  13         45.95         45.75         2.67 o                         
   2   7  13        126.66        130.50         4.80 o                         
   3   7  13          0.19         -0.08         1.89 o                         
  -6   8  13         32.17         39.27         3.03 o                         
  -5   8  13         13.88         14.14         2.07 o                         
  -4   8  13         48.39         55.23         3.02 o                         
  -3   8  13          0.19          1.59         1.43 o                         
  -2   8  13          8.57          8.77         1.63 o                         
  -1   8  13        115.89        122.68         4.54 o                         
   0   8  13         88.83         96.83         3.45 o                         
   1   8  13        154.80        161.28         4.06 o                         
   2   8  13          4.46          3.11         1.79 o                         
   3   8  13          9.31          9.63         2.64 o                         
  -5   9  13          0.39         -1.37         1.37 o                         
  -4   9  13        248.73        260.82         5.46 o                         
  -3   9  13          9.57          9.72         1.72 o                         
  -2   9  13        451.74        487.19         7.25 o                         
  -1   9  13          0.03          1.49         1.29 o                         
   0   9  13         14.92         12.52         2.04 o                         
   1   9  13         55.46         62.97         3.78 o                         
   2   9  13          5.41          3.93         2.23 o                         
  -5  10  13         24.80         24.79         2.66 o                         
  -4  10  13         19.88         12.06         2.26 o                         
  -3  10  13          9.63         11.26         2.15 o                         
  -2  10  13        168.70        162.53         5.03 o                         
  -1  10  13          2.18          0.90         1.75 o                         
   0  10  13        144.65        136.41         4.72 o                         
   1  10  13         91.40         98.45         4.23 o                         
  -3  11  13          7.33          4.42         1.86 o                         
  -2  11  13          0.75          1.67         1.72 o                         
  -1  11  13         58.13         68.51         3.63 o                         
   0  11  13         43.27         56.94         3.37 o                         
  -6   0  14         33.92         43.39         5.07 o                         
  -4   0  14          5.90          2.29         3.20 o                         
  -2   0  14          0.07         -1.15         1.69 o                         
   0   0  14          1.74         -0.64         1.78 o                         
   2   0  14          5.59          8.48         4.61 o                         
  -7   1  14        149.73        162.60         6.21 o                         
  -6   1  14         75.43         82.41         4.47 o                         
  -5   1  14         54.35         51.90         3.08 o                         
  -4   1  14        285.35        279.28         5.57 o                         
  -3   1  14         27.58         26.91         2.15 o                         
  -2   1  14        229.00        238.37         4.92 o                         
  -1   1  14        133.04        140.46         3.88 o                         
   0   1  14         16.46         18.42         1.94 o                         
   1   1  14        135.05        138.62         5.73 o                         
   2   1  14         27.38         22.27         2.97 o                         
   3   1  14          0.38         -0.28         1.90 o                         
  -7   2  14         46.93         51.65         3.88 o                         
  -6   2  14          0.28         -1.02         1.97 o                         
  -5   2  14          0.77         -0.92         1.51 o                         
  -4   2  14         24.02         27.12         2.23 o                         
  -3   2  14         25.30         22.57         2.06 o                         
  -2   2  14         51.05         48.13         2.64 o                         
  -1   2  14         32.51         38.37         2.46 o                         
   0   2  14        106.04         97.90         3.82 o                         
   1   2  14        349.59        394.26         8.24 o                         
   2   2  14          3.27          3.14         2.64 o                         
   3   2  14        135.03        148.32         8.30 o                         
  -7   3  14         57.96         68.96         4.37 o                         
  -6   3  14         46.46         44.85         3.26 o                         
  -5   3  14        165.44        181.67         4.59 o                         
  -4   3  14         49.80         52.24         2.79 o                         
  -3   3  14          0.32         -0.09         1.36 o                         
  -2   3  14         16.57         13.63         1.80 o                         
  -1   3  14        470.66        473.06         7.82 o                         
   0   3  14          7.08          7.75         2.05 o                         
   1   3  14        209.59        202.70         5.75 o                         
   2   3  14          3.59          4.12         2.32 o                         
   3   3  14          2.86          3.57         2.48 o                         
  -7   4  14          0.02         -1.93         1.93 o                         
  -6   4  14         16.72         18.66         2.53 o                         
  -5   4  14         62.59         59.44         3.25 o                         
  -4   4  14         15.12         14.82         1.92 o                         
  -3   4  14        165.09        159.51         4.14 o                         
  -2   4  14         16.19         13.73         1.82 o                         
  -1   4  14         24.55         21.17         1.96 o                         
   0   4  14          2.86         -1.20         1.74 o                         
   1   4  14         30.39         33.13         2.86 o                         
   2   4  14          8.24          8.77         2.40 o                         
   3   4  14         85.57         91.40         4.79 o                         
  -6   5  14          0.63          0.06         2.03 o                         
  -5   5  14          0.51         -1.69         1.69 o                         
  -4   5  14         74.89         77.57         3.18 o                         
  -3   5  14         32.53         33.07         2.21 o                         
  -2   5  14        143.34        148.57         3.85 o                         
  -1   5  14         28.02         28.70         2.51 o                         
   0   5  14         10.85          8.35         2.06 o                         
   1   5  14         11.39         10.35         2.49 o                         
   2   5  14         13.28         10.67         2.44 o                         
   3   5  14          0.31         -2.03         2.03 o                         
  -6   6  14          1.45          0.45         2.11 o                         
  -5   6  14        146.29        141.12         4.75 o                         
  -4   6  14          1.64          2.87         1.58 o                         
  -3   6  14        162.93        170.52         4.37 o                         
  -2   6  14        231.34        221.00         4.92 o                         
  -1   6  14         80.27         93.03         3.77 o                         
   0   6  14        248.24        248.10         5.88 o                         
   1   6  14          1.51         -1.71         1.71 o                         
   2   6  14          7.92          8.38         2.30 o                         
  -6   7  14         13.99         12.73         2.32 o                         
  -5   7  14         46.96         45.04         2.93 o                         
  -4   7  14          0.13         -1.49         1.49 o                         
  -3   7  14         15.12          9.37         1.74 o                         
  -2   7  14          0.11          0.42         1.46 o                         
  -1   7  14          0.27          2.44         1.63 o                         
   0   7  14         86.37         84.69         4.29 o                         
   1   7  14         10.27          9.07         2.03 o                         
   2   7  14         73.83         86.53         4.39 o                         
  -5   8  14          5.45          5.14         1.82 o                         
  -4   8  14         38.98         45.00         2.89 o                         
  -3   8  14         31.68         28.33         2.27 o                         
  -2   8  14         75.23         83.07         3.39 o                         
  -1   8  14          5.07          6.20         1.62 o                         
   0   8  14         98.84        108.74         3.83 o                         
   1   8  14          1.67          0.22         1.61 o                         
  -4   9  14          1.82          3.60         1.58 o                         
  -3   9  14          7.54         10.23         1.83 o                         
  -2   9  14         75.79         81.35         3.52 o                         
  -1   9  14         33.83         40.15         3.14 o                         
   0   9  14         45.71         48.01         3.15 o                         
  -3  10  14         41.23         44.44         3.20 o                         
  -2  10  14          1.41          1.04         1.83 o                         
  -1  10  14         59.16         56.26         3.46 o                         
  -5   0  15         12.14         16.96         3.43 o                         
  -3   0  15        495.78        516.26        12.37 o                         
  -1   0  15        513.13        557.16        13.14 o                         
   1   0  15         12.22         12.13         4.38 o                         
  -6   1  15         68.68         71.72         4.31 o                         
  -5   1  15        328.00        372.14         7.37 o                         
  -4   1  15          0.02          1.11         1.79 o                         
  -3   1  15        315.13        373.33         6.75 o                         
  -2   1  15         63.52         60.60         3.06 o                         
  -1   1  15          1.42          1.70         1.56 o                         
   0   1  15          7.98          7.16         2.03 o                         
   1   1  15         81.62         73.84         4.75 o                         
   2   1  15         12.55          4.99         3.63 o                         
  -6   2  15          3.04          5.78         2.32 o                         
  -5   2  15          6.45          5.01         1.92 o                         
  -4   2  15          7.19          4.18         2.05 o                         
  -3   2  15         36.00         36.98         2.55 o                         
  -2   2  15        190.93        191.14         5.07 o                         
  -1   2  15         35.94         44.33         2.81 o                         
   0   2  15        142.88        155.84         5.63 o                         
   1   2  15          2.94          1.08         2.36 o                         
   2   2  15         22.43         21.86         3.16 o                         
  -6   3  15         21.20         18.53         2.65 o                         
  -5   3  15         20.82         17.65         2.19 o                         
  -4   3  15         36.40         34.92         2.59 o                         
  -3   3  15         62.06         56.32         2.93 o                         
  -2   3  15         74.99         82.29         3.40 o                         
  -1   3  15         19.98         15.36         2.08 o                         
   0   3  15         12.61         11.10         2.24 o                         
   1   3  15          8.04          5.88         2.54 o                         
   2   3  15          8.56         16.42         3.69 o                         
  -6   4  15         71.10         69.06         4.12 o                         
  -5   4  15         27.21         24.88         2.48 o                         
  -4   4  15        105.01        104.17         4.24 o                         
  -3   4  15        159.44        157.91         4.64 o                         
  -2   4  15          3.95          4.13         1.63 o                         
  -1   4  15         81.74         92.55         4.13 o                         
   0   4  15        110.46        111.73         4.96 o                         
   1   4  15         22.66         23.87         2.74 o                         
   2   4  15         23.46         25.94         3.28 o                         
  -5   5  15        132.03        147.74         5.52 o                         
  -4   5  15          8.95         13.40         2.02 o                         
  -3   5  15        143.91        160.21         4.50 o                         
  -2   5  15         28.61         34.49         2.65 o                         
  -1   5  15          4.64          2.15         1.80 o                         
   0   5  15          0.47         -0.65         1.60 o                         
   1   5  15         32.55         32.65         3.12 o                         
  -5   6  15          0.00          0.92         1.87 o                         
  -4   6  15         61.92         69.08         3.57 o                         
  -3   6  15         43.22         41.57         2.91 o                         
  -2   6  15         93.44        103.60         4.10 o                         
  -1   6  15         68.92         72.82         3.78 o                         
   0   6  15         79.48         92.27         4.22 o                         
   1   6  15          4.77          2.19         1.94 o                         
  -4   7  15          3.72         -0.19         1.99 o                         
  -3   7  15          7.14          2.88         2.39 o                         
  -2   7  15          0.04         -1.11         1.57 o                         
  -1   7  15          5.39          2.36         1.95 o                         
   0   7  15          1.10          1.70         1.60 o                         
  -3   8  15          2.74          4.80         1.71 o                         
  -2   8  15          0.26          2.11         2.22 o                         
  -1   8  15          0.55         -1.33         1.39 o                         
  -4   0  16        103.25         94.47         5.82 o                         
  -2   0  16          0.33          0.60         2.27 o                         
   0   0  16        148.01        165.23        11.01 o                         
  -5   1  16         15.12         21.46         2.58 o                         
  -4   1  16          5.13          3.99         1.95 o                         
  -3   1  16          4.23          2.31         1.78 o                         
  -2   1  16          4.88          2.44         1.78 o                         
  -1   1  16          9.17         13.04         2.13 o                         
   0   1  16          7.49          9.50         2.95 o                         
   1   1  16         40.62         44.98         4.68 o                         
  -5   2  16         44.43         47.72         3.23 o                         
  -4   2  16          2.12          3.08         1.78 o                         
  -3   2  16          1.18         -1.57         1.57 o                         
  -2   2  16          1.69         -0.40         1.56 o                         
  -1   2  16        376.75        390.81         7.61 o                         
   0   2  16         19.26         25.80         3.48 o                         
   1   2  16        216.98        262.29         9.07 o                         
  -5   3  16          0.79          2.77         1.93 o                         
  -4   3  16         20.00         22.60         2.43 o                         
  -3   3  16         84.81         93.27         3.83 o                         
  -2   3  16          0.37         -1.51         1.51 o                         
  -1   3  16         11.17         16.98         2.36 o                         
   0   3  16          1.26          1.65         2.07 o                         
  -4   4  16        293.02        314.67         6.96 o                         
  -3   4  16         35.46         38.29         2.71 o                         
  -2   4  16        107.24        122.43         4.70 o                         
  -1   4  16         36.53         49.73         3.28 o                         
   0   4  16          8.80          2.71         1.96 o                         
  -4   5  16          3.13          7.99         2.21 o                         
  -3   5  16         32.47         34.71         2.89 o                         
  -2   5  16         78.27         78.61         3.87 o                         
  -1   5  16          9.20         10.19         2.17 o                         
  -2   6  16         38.82         43.57         3.08 o                         
                                                                                
